# Supplementary material for: Zinc transporter ZIP13 suppresses beige adipocyte biogenesis and energy expenditure by regulating C/EBP-β expression
Source: PLoS Genet. 2017 Aug 30;13(8):e1006950. doi: 10.1371/journal.pgen.1006950 (PMC5576661; doi:10.1371/journal.pgen.1006950)
Supplement: S1 Table — (XLSX) [file pgen.1006950.s012.xlsx]

## Sheet: Sheet1
Gene information				Differentially expressed genes (KO / WT)			log2-normalized intensities
GENE_ID	GENE_SYMBOL	GENE_NAME	Fat genes (Pan D et al., 2015)	log2-fold-change	adjusted P-value	Up/Down	WT_1	WT_2	WT_3	KO_1	KO_2	KO_3
11363	Acadl	acyl-Coenzyme A dehydrogenase, long-chain	--	1.31775	0.00169236	Up	11.5027	11.5388	11.8737	12.7743	13.0304	12.8566
11364	Acadm	acyl-Coenzyme A dehydrogenase, medium chain	--	1.0571	0.00647604	Up	13.9703	14.4844	14.5847	15.5415	15.6325	15.4031
11370	Acadvl	acyl-Coenzyme A dehydrogenase, very long chain	--	1.22684	0.00223004	Up	14.1117	14.2348	14.5046	15.3994	15.6956	15.4617
11409	Acads	acyl-Coenzyme A dehydrogenase, short chain	--	0.871661	0.00930805	Up	9.59059	10.1042	10.0711	10.9427	11.0628	10.916
11428	Aco1	aconitase 1	--	0.654965	0.0100897	Up	7.13699	7.30319	7.38732	7.95815	7.91897	8.05185
11429	Aco2	aconitase 2, mitochondrial	--	1.17782	0.0018324	Up	14.5564	14.8091	14.9532	15.9719	16.1491	15.9869
11430	Acox1	acyl-Coenzyme A oxidase 1, palmitoyl	--	0.752848	0.0161403	Up	14.2089	14.7315	14.6492	15.4191	15.402	15.3486
11484	Aspa	aspartoacylase	--	0.856016	0.0265851	Up	9.62756	10.6843	10.3458	11.2018	11.2285	11.115
11512	Adcy6	adenylate cyclase 6	--	0.706606	0.00949774	Up	10.2006	10.4689	10.5167	11.1755	11.1725	11.2509
11522	Adh1	alcohol dehydrogenase 1 (class I)	--	0.744797	0.012552	Up	12.2767	12.6375	12.6151	13.3599	13.3741	13.2087
11534	Adk	adenosine kinase	--	0.731467	0.00886114	Up	11.8071	11.9194	12.0826	12.6508	12.6815	12.5591
11539	Adora1	adenosine A1 receptor	--	1.662	0.00219232	Up	10.4843	10.6803	11.3112	12.3423	12.5156	12.3146
11554	Adrb1	adrenergic receptor, beta 1	--	0.711139	0.0359588	Up	6.26733	7.19616	7.1076	7.81874	7.76879	8.41536
11637	Ak2	adenylate kinase 2	--	0.622267	0.033059	Up	12.0757	12.6979	12.6402	13.3143	13.2625	13.2565
11640	Akap1	A kinase (PRKA) anchor protein 1	--	0.838765	0.0148679	Up	9.18345	9.43293	9.71502	10.2717	10.5126	10.1762
11647	Alpl	alkaline phosphatase, liver/bone/kidney	--	0.606322	0.0337303	Up	6.86308	6.9471	7.25382	7.67982	7.47616	7.55342
11652	Akt2	thymoma viral proto-oncogene 2	--	0.622948	0.0213744	Up	13.4225	13.5491	13.7597	14.2537	14.1721	14.1045
11655	Alas1	aminolevulinic acid synthase 1	--	0.600212	0.0381676	Up	8.96285	9.44664	9.25649	9.68344	9.8567	9.9201
11657	Alb	albumin	--	1.12341	0.00988605	Up	7.78958	8.35533	8.72956	9.44373	9.98676	9.47874
11674	Aldoa	aldolase A, fructose-bisphosphate	--	0.786002	0.0243538	Up	16.5161	16.8368	17.2096	17.6228	17.6647	17.5296
11722	Amy1	amylase 1, salivary	--	0.907191	0.0151911	Up	12.9156	13.2932	13.6385	14.2004	14.2229	14.0963
11732	Ank	progressive ankylosis	--	0.703499	0.0477346	Up	9.16206	9.70322	9.88714	10.4067	10.4674	9.96654
11757	Prdx3	peroxiredoxin 3	--	0.718763	0.0219632	Up	11.7725	12.3182	12.1422	12.7425	12.8931	12.861
11761	Aox1	aldehyde oxidase 1	--	0.717458	0.0280533	Up	11.4043	12.0765	11.7712	12.4886	12.4933	12.469
11814	Apoc3	apolipoprotein C-III	--	1.28008	0.00495126	Up	8.74986	8.18486	8.98648	10.0299	10.1526	9.80269
11832	Aqp7	aquaporin 7	--	0.96676	0.0084082	Up	8.56993	9.05902	9.13916	10.0258	9.86871	10.1168
11852	Rhob	ras homolog gene family, member B	--	1.00699	0.017027	Up	8.88333	9.07439	9.72688	10.0814	10.0145	10.3744
11932	Atp1b2	ATPase, Na+/K+ transporting, beta 2 polypeptide	--	1.23105	0.00420153	Up	8.16037	8.1474	8.53022	9.56527	9.39143	9.12696
11945	Atp4b	ATPase, H+/K+ exchanging, beta polypeptide	--	1.58347	0.00129973	Up	6.09635	6.05465	6.54159	7.67982	7.84129	7.55342
11958	Atp5k	ATP synthase, H+ transporting, mitochondrial F1F0 complex, subunit e	--	0.651125	0.0159351	Up	14.4369	14.774	14.6423	15.2934	15.3251	15.2193
11990	Atrn	attractin	--	0.782943	0.00297666	Up	10.1578	10.137	10.2868	10.9407	10.9037	11.0156
11992	Auh	AU RNA binding protein/enoyl-coenzyme A hydratase	--	0.618567	0.024885	Up	12.1848	12.6331	12.621	13.3401	13.2396	13.1915
12039	Bckdha	branched chain ketoacid dehydrogenase E1, alpha polypeptide	--	0.885894	0.00723192	Up	12.9039	13.362	13.2104	14.0742	14.0963	14.1246
12040	Bckdhb	branched chain ketoacid dehydrogenase E1, beta polypeptide	--	0.703748	0.0168409	Up	12.6302	13.028	13.0871	13.7318	13.6846	13.7908
12176	Bnip3	BCL2/adenovirus E1B interacting protein 3	--	0.962873	0.0151607	Up	8.38513	8.54301	9.04458	9.50588	9.33633	9.52762
12180	Smyd1	SET and MYND domain containing 1	--	0.643144	0.0061572	Up	9.57114	9.71939	9.72333	10.4132	10.3625	10.2979
12348	Car11	carbonic anhydrase 11	--	0.814538	0.00313116	Up	7.7825	7.68913	7.67574	8.36098	8.50367	8.52136
12351	Car4	carbonic anhydrase 4	--	1.11283	0.00823761	Up	8.45615	9.0256	9.32908	10.0996	10.2543	10.1384
12359	Cat	catalase	--	0.593945	0.0253346	Up	11.4954	11.8478	11.7478	12.2144	12.3417	12.3933
12424	Cck	cholecystokinin	--	1.07393	0.00522614	Up	6.33889	6.38535	6.41804	7.53795	7.45929	7.059
12467	Cct6b	chaperonin containing Tcp1, subunit 6b (zeta)	--	0.668176	0.00764812	Up	7.17929	7.28022	7.38224	8.01989	7.88748	7.94839
12476	Cd151	CD151 antigen	--	0.643858	0.0489721	Up	10.9957	11.6522	11.2526	11.8965	11.7558	12.1418
12491	Cd36	CD36 antigen	--	0.618252	0.0370648	Up	13.2918	13.8106	13.9075	14.4288	14.3174	14.4538
12562	Cdh5	cadherin 5	--	0.717679	0.00877143	Up	10.4049	10.6028	10.7036	11.3378	11.2642	11.3204
12606	Cebpa	CCAAT/enhancer binding protein (C/EBP), alpha	--	0.65888	0.0368959	Up	12.5627	13.3083	13.096	13.8872	13.7548	13.6857
12683	Cidea	cell death-inducing DNA fragmentation factor, alpha subunit-like effector A	BAT-selective	2.40397	0.000871626	Up	13.6572	13.5167	14.629	16.0611	16.4732	16.0496
12684	Cideb	cell death-inducing DNA fragmentation factor, alpha subunit-like effector B	--	0.992893	0.00769383	Up	7.3108	6.96526	6.87327	7.93867	8.29578	7.95815
12686	Elovl3	elongation of very long chain fatty acids (FEN1/Elo2, SUR4/Elo3, yeast)-like 3	--	2.89905	0.000537518	Up	5.8884	5.44841	6.03278	7.94884	9.56802	8.78746
12724	Clcn2	chloride channel 2	--	1.16323	0.00082667	Up	8.06627	7.97534	8.18095	9.34607	9.16644	9.2295
12741	Cldn5	claudin 5	--	0.693154	0.0307811	Up	11.6215	12.2842	12.1782	12.6925	12.8714	12.9091
12804	Cntfr	ciliary neurotrophic factor receptor	--	0.801344	0.0229149	Up	6.92268	7.41355	7.19616	8.12264	7.65305	7.99751
12846	Comt	catechol-O-methyltransferase	--	0.825555	0.0242237	Up	13.8317	14.2475	14.3151	15.073	15.3776	14.6435
12850	Coq7	demethyl-Q 7	--	0.716661	0.0370591	Up	10.9252	11.6972	11.3593	12.0759	12.1554	11.9088
12857	Cox4i1	cytochrome c oxidase subunit IV isoform 1	--	0.623484	0.0092561	Up	15.8737	16.0798	16.0974	16.7181	16.7033	16.6763
12858	Cox5a	cytochrome c oxidase, subunit Va	--	0.732879	0.00816888	Up	14.8511	15.0324	15.108	15.7653	15.8782	15.6861
12859	Cox5b	cytochrome c oxidase, subunit Vb	--	0.642682	0.010827	Up	14.0763	14.323	14.3264	14.9657	15.0657	14.9457
12864	Cox6c	cytochrome c oxidase, subunit VIc	--	0.679551	0.0111905	Up	15.0262	15.196	15.2995	15.8756	15.8958	15.7684
12865	Cox7a1	cytochrome c oxidase, subunit VIIa 1	--	3.34158	0.000140408	Up	10.7173	10.1071	11.0049	13.3787	14.1788	14.0589
12867	Cox7c	cytochrome c oxidase, subunit VIIc	--	0.58017	0.0164893	Up	13.7797	13.873	13.9235	14.4544	14.4531	14.2722
12869	Cox8b	cytochrome c oxidase, subunit VIIIb	--	1.57854	0.00106411	Up	14.1961	14.5522	14.7519	16.0496	16.3399	16.1307
12877	Cpeb1	cytoplasmic polyadenylation element binding protein 1	--	0.860106	0.0116001	Up	8.8067	9.11615	9.36953	10.1191	9.96673	9.97626
12895	Cpt1b	carnitine palmitoyltransferase 1b, muscle	--	3.23705	0.000101307	Up	7.2825	6.9471	7.62564	10.022	10.8183	10.5195
12896	Cpt2	carnitine palmitoyltransferase 2	--	1.05303	0.00653513	Up	12.416	13.0544	12.9112	13.8758	14.0684	13.9643
12908	Crat	carnitine acetyltransferase	--	0.764956	0.012645	Up	8.20378	8.57562	8.67368	9.37732	9.33168	9.34058
12953	Cry2	cryptochrome 2 (photolyase-like)	--	0.807476	0.0225826	Up	10.9468	11.4012	11.6729	12.2086	12.214	12.0496
12972	Cryz	crystallin, zeta	--	0.728991	0.0119817	Up	10.7372	10.9935	10.8296	11.5586	11.7158	11.4456
12974	Cs	citrate synthase	--	0.672461	0.0242101	Up	14.6653	15.1812	15.1714	15.8439	15.9828	15.7394
13004	Ncan	neurocan	--	1.89475	0.00362102	Up	6.20203	6.19144	7.09152	8.09678	8.39549	7.53353
13019	Ctf1	cardiotrophin 1	--	1.46935	0.0010932	Up	7.6431	7.65031	7.95512	9.11966	8.88797	9.16544
13046	Celf1	CUGBP, Elav-like family member 1	--	0.624023	0.0426609	Up	8.06039	8.49715	8.58972	9.12117	9.12419	8.81296
13052	Cxadr	coxsackie virus and adenovirus receptor	--	1.69843	0.00425686	Up	7.61273	7.57177	8.48722	9.54564	9.31117	8.99784
13063	Cycs	cytochrome c, somatic	--	0.760672	0.0192988	Up	13.8627	14.4924	14.4576	15.2183	15.3799	15.1585
13120	Cyp4b1	cytochrome P450, family 4, subfamily b, polypeptide 1	--	0.789577	0.0179056	Up	10.8717	10.8223	11.286	11.6363	11.7501	11.6613
13134	Dach1	dachshund 1 (Drosophila)	--	0.870052	0.0181387	Up	7.16146	7.81156	7.45929	8.12765	8.44074	8.32934
13143	Dapk2	death-associated protein kinase 2	--	0.808639	0.0137465	Up	8.27641	8.79563	8.56107	9.40091	9.36971	9.29799
13170	Dbp	D site albumin promoter binding protein	--	2.30731	0.00123229	Up	11.7674	12.302	13.0895	14.6963	14.3711	14.6093
13177	Eci1	enoyl-Coenzyme A delta isomerase 1	--	0.830192	0.0121585	Up	13.4005	13.941	13.8992	14.6637	14.7865	14.7294
13190	Dct	dopachrome tautomerase	--	0.762576	0.047527	Up	6.63851	7.8493	7.56415	8.32673	8.32673	8.05185
13202	Ddt	D-dopachrome tautomerase	--	0.696153	0.00999288	Up	13.2958	13.5774	13.6037	14.2736	14.3043	14.2475
13350	Dgat1	diacylglycerol O-acyltransferase 1	--	0.845845	0.0119789	Up	12.0262	12.5637	12.538	13.3838	13.2797	13.3862
13353	Dgcr6	DiGeorge syndrome critical region gene 6	--	0.737233	0.00731117	Up	11.0743	11.3146	11.3284	12.0518	12.0952	11.9595
13358	Slc25a1	solute carrier family 25 (mitochondrial carrier, citrate transporter), member 1	--	1.77425	0.0034742	Up	13.2051	13.7152	14.4299	15.5862	15.4894	15.1727
13371	Dio2	deiodinase, iodothyronine, type II	--	1.85296	0.00361528	Up	7.07337	6.97499	6.526	7.82652	9.17706	8.82795
13382	Dld	dihydrolipoamide dehydrogenase	--	0.821634	0.011906	Up	11.7492	12.222	12.2717	13.0304	13.2404	13.0436
13386	Dlk1	delta-like 1 homolog (Drosophila)	--	0.83162	0.0355988	Up	7.44625	6.80744	6.81805	7.46128	7.64967	7.69405
13393	Dlx3	distal-less homeobox 3	--	1.18564	0.00208397	Up	11.6113	11.3469	11.2395	12.5058	12.7246	12.5325
13518	Dst	dystonin	--	0.643306	0.0327686	Up	9.61724	9.78192	10.0814	10.4332	10.2947	10.4252
13593	Ebf3	early B-cell factor 3	--	0.973474	0.00269994	Up	10.3484	10.4373	10.5008	11.5282	11.4108	11.2444
13603	Opn3	opsin 3	--	0.789005	0.024491	Up	9.10135	9.66805	9.3541	10.1431	10.0582	10.6661
13640	Efna5	ephrin A5	--	0.68396	0.0196303	Up	8.9693	9.36079	9.21116	9.89512	9.95282	9.74094
13804	Endog	endonuclease G	--	0.587175	0.0217708	Up	10.0752	10.4248	10.3445	10.8853	10.9897	10.9317
13806	Eno1	enolase 1, alpha non-neuron	BAT-selective	0.771973	0.00932682	Up	15.0619	15.2217	15.3357	15.9936	16.0496	15.8223
13819	Epas1	endothelial PAS domain protein 1	--	0.596203	0.0446547	Up	13.9744	14.3174	14.6065	14.9136	15.0339	14.8682
13829	Epb4.9	erythrocyte protein band 4.9	--	0.834853	0.0184736	Up	7.6431	8.44074	8.37651	9.36679	9.21136	9.15167
13830	Stom	stomatin	--	0.583701	0.0274659	Up	10.5913	10.3616	10.2468	10.9453	10.9767	10.8793
13850	Ephx2	epoxide hydrolase 2, cytoplasmic	--	0.646806	0.0332516	Up	13.085	13.6878	13.4147	14.0462	14.0615	14.0787
13869	Erbb4	v-erb-a erythroblastic leukemia viral oncogene homolog 4 (avian)	--	0.826434	0.00913616	Up	5.75462	5.84302	5.99189	6.66946	6.51675	6.87231
14012	Mpzl2	myelin protein zero-like 2	--	1.78436	0.00136278	Up	8.6941	8.99166	9.42527	10.776	10.8475	10.4982
14077	Fabp3	fatty acid binding protein 3, muscle and heart	--	4.88765	0.000272816	Up	7.98057	6.40252	7.12333	9.46217	12.7792	12.011
14081	Acsl1	acyl-CoA synthetase long-chain family member 1	--	0.846134	0.0149747	Up	15.253	15.9075	15.9524	16.7373	16.8449	16.7536
14085	Fah	fumarylacetoacetate hydrolase	--	0.655764	0.0152858	Up	11.2956	11.6363	11.6049	12.1951	12.3144	12.2606
14104	Fasn	fatty acid synthase	--	1.73154	0.00411321	Up	12.1598	12.9917	13.4587	14.7232	14.801	14.2338
14120	Fbp2	fructose bisphosphatase 2	--	1.21555	0.00183118	Up	5.46212	5.46212	5.51565	6.67767	6.91461	6.47289
14137	Fdft1	farnesyl diphosphate farnesyl transferase 1	--	0.832421	0.0205922	Up	9.93798	10.2903	10.6963	11.3309	11.1227	11.1178
14165	Fgf10	fibroblast growth factor 10	--	0.891726	0.037339	Up	9.50915	10.2268	9.41392	10.5438	10.1451	10.4009
14184	Fgfr3	fibroblast growth factor receptor 3	--	0.695523	0.0307096	Up	7.92286	7.82652	8.20422	8.33745	8.61839	8.62158
14194	Fh1	fumarate hydratase 1	--	0.681718	0.0112347	Up	13.12	13.4228	13.4303	14.1208	14.1045	14.0729
14245	Lpin1	lipin 1	--	1.23208	0.00794636	Up	10.7161	11.0935	11.6832	12.2805	12.4003	12.3256
14254	Flt1	FMS-like tyrosine kinase 1	--	0.846655	0.0244603	Up	11.0526	11.6473	12.0107	12.494	12.6063	12.4346
14263	Fmo5	flavin containing monooxygenase 5	--	0.620453	0.0125761	Up	10.2338	10.4412	10.2446	10.8651	10.833	10.917
14282	Fosb	FBJ osteosarcoma oncogene B	--	1.385	0.014838	Up	7.80274	8.77295	7.62564	10.3373	8.86443	9.18774
14373	G0s2	G0/G1 switch gene 2	--	1.32937	0.0162959	Up	10.4526	11.6613	11.1967	12.8064	12.526	11.6129
14433	Gapdh	glyceraldehyde-3-phosphate dehydrogenase	--	0.729456	0.0112906	Up	15.4969	15.5576	15.6538	16.2871	16.2971	16.0481
14461	Gata2	GATA binding protein 2	--	0.608824	0.0344423	Up	8.09959	7.83441	7.85112	8.25743	8.55581	8.45994
14527	Gcgr	glucagon receptor	--	0.804074	0.0122256	Up	7.53413	7.65859	7.96627	8.46267	8.44074	8.49192
14555	Gpd1	glycerol-3-phosphate dehydrogenase 1 (soluble)	--	0.970875	0.018021	Up	15.1561	16.2098	16.3372	17.1806	17.25	17.0882
14563	Gdf5	growth differentiation factor 5	--	0.620761	0.0363815	Up	6.41655	6.84344	6.54159	7.16235	7.47616	7.10255
14571	Gpd2	glycerol phosphate dehydrogenase 2, mitochondrial	--	1.32863	0.00377666	Up	9.66841	10.1272	10.434	11.4558	11.8003	11.4322
14609	Gja1	gap junction protein, alpha 1	--	1.22308	0.00217864	Up	8.32934	8.03638	8.13588	9.35896	9.46993	9.11881
14645	Glul	glutamate-ammonia ligase (glutamine synthetase)	--	0.617025	0.0106845	Up	14.177	14.2494	14.3734	14.7748	14.8665	14.8716
14651	Hagh	hydroxyacyl glutathione hydrolase	--	0.606707	0.016556	Up	11.8374	11.9458	12.1193	12.5406	12.5525	12.6559
14681	Gnao1	guanine nucleotide binding protein, alpha O	--	1.27089	0.00263996	Up	6.11645	6.22791	6.54796	7.6946	7.4988	7.34963
14732	Gpam	glycerol-3-phosphate acyltransferase, mitochondrial	--	1.23852	0.00595106	Up	7.81592	8.66612	8.26999	9.38339	9.53972	9.50851
14735	Gpc4	glypican 4	--	0.612142	0.0349474	Up	7.46128	7.96529	7.65749	8.26963	8.25343	8.42926
14751	Gpi1	glucose phosphate isomerase 1	--	0.649636	0.0253492	Up	15.135	15.253	15.3753	15.9048	15.9026	15.6158
14766	Gpr56	G protein-coupled receptor 56	--	0.648372	0.0341028	Up	9.66754	9.79398	10.1306	10.3135	10.5012	10.4424
14786	Grb7	growth factor receptor bound protein 7	--	1.56919	0.00230982	Up	6.24073	6.36947	6.38111	7.93867	8.10286	7.34963
14860	Gsta4	glutathione S-transferase, alpha 4	--	0.854965	0.0280163	Up	8.21053	9.28325	8.92897	9.78394	9.8477	9.64841
14866	Gstm5	glutathione S-transferase, mu 5	--	0.676358	0.00982291	Up	11.0184	11.0508	11.1632	11.8148	11.7272	11.5952
14872	Gstt2	glutathione S-transferase, theta 2	--	0.762216	0.00699174	Up	10.275	10.2872	10.2085	11.0373	11.0297	11.3322
14933	Gyk	glycerol kinase	--	1.13919	0.0111375	Up	6.88649	7.1539	7.20925	7.6628	8.60903	8.29309
14936	Gys1	glycogen synthase 1, muscle	--	0.792863	0.0199334	Up	11.3425	12.0511	11.8269	12.6197	12.6518	12.5967
15007	H2-Q10	histocompatibility 2, Q region locus 10	--	2.17981	0.00348151	Up	11.359	10.6492	12.5768	13.5388	13.7099	13.1532
15107	Hadh	hydroxyacyl-Coenzyme A dehydrogenase	--	0.934101	0.00732212	Up	12.5983	13.0787	13.1204	14.0544	14.0128	13.9855
15213	Hey1	hairy/enhancer-of-split related with YRPW motif 1	--	0.86704	0.00832316	Up	8.1098	8.31699	8.4982	9.10071	9.37688	9.18403
15258	Hipk2	homeodomain interacting protein kinase 2	--	0.729659	0.0273579	Up	9.79802	10.4544	10.5296	11.0557	11.184	11.2064
15277	Hk2	hexokinase 2	--	1.19245	0.00776301	Up	9.48221	10.283	10.3315	11.4755	11.6999	11.1406
15278	Tfb2m	transcription factor B2, mitochondrial	--	0.715011	0.00750884	Up	9.67734	9.7433	9.82768	10.3843	10.6228	10.4583
15370	Nr4a1	nuclear receptor subfamily 4, group A, member 1	--	1.05056	0.00816192	Up	10.9307	11.1674	11.0341	12.7782	12.0494	12.0847
15400	Hoxa3	homeobox A3	--	0.733169	0.0137069	Up	8.20526	8.41536	8.30755	9.3046	9.04072	8.9208
15401	Hoxa4	homeobox A4	--	0.601423	0.0217355	Up	6.11645	5.96529	5.99189	6.70331	6.59331	6.42082
15404	Hoxa7	homeobox A7	--	0.734879	0.0109982	Up	10.3907	10.589	10.5007	11.2677	11.2355	11.0146
15405	Hoxa9	homeobox A9	--	0.601898	0.00429837	Up	7.19209	7.23251	7.28058	7.83813	7.83441	7.75393
15414	Hoxb6	homeobox B6	--	0.606518	0.0217616	Up	8.19338	8.35533	8.3113	9.20185	8.91781	8.83189
15416	Hoxb8	homeobox B8	--	1.34507	0.00102431	Up	7.65628	7.85136	7.47616	8.88118	9.00135	9.0394
15424	Hoxc5	homeobox C5	--	0.608243	0.0345231	Up	6.85268	7.3303	7.18394	7.79218	7.96863	7.6494
15425	Hoxc6	homeobox C6	--	0.944637	0.00733788	Up	10.5994	10.9639	10.9726	12.3246	11.9086	11.8837
15460	Hr	hairless	--	0.714815	0.0443026	Up	8.99653	9.50851	9.2509	9.96572	9.99624	9.51725
15483	Hsd11b1	hydroxysteroid 11-beta dehydrogenase 1	--	0.863639	0.0197459	Up	13.3939	13.8056	14.0568	14.8595	14.6692	14.3884
15488	Hsd17b4	hydroxysteroid (17-beta) dehydrogenase 4	--	0.624628	0.0207505	Up	13.0077	13.3895	13.4005	14.0141	14.14	13.9887
15504	Dnajb3	DnaJ (Hsp40) homolog, subfamily B, member 3	--	0.817295	0.0010054	Up	7.03382	7.02373	7.06357	7.88191	7.85112	7.76879
15525	Hspa4	heat shock protein 4	--	0.606792	0.0407741	Up	8.73854	8.97454	8.5084	9.3805	9.34533	9.13817
15586	Hyal1	hyaluronoglucosaminidase 1	--	0.881733	0.0039124	Up	8.80076	8.80062	8.94494	9.88036	9.6268	9.6825
15901	Id1	inhibitor of DNA binding 1	--	0.929467	0.00429315	Up	10.9932	10.9475	11.0741	12.1681	11.8123	11.9227
15929	Idh3g	isocitrate dehydrogenase 3 (NAD+), gamma	--	0.731195	0.0109641	Up	14.3903	14.6896	14.647	15.2376	15.4422	15.3782
15983	Ifrd2	interferon-related developmental regulator 2	--	0.593428	0.0346727	Up	10.2647	10.4015	10.7032	11.0597	10.9667	10.9949
16005	Igfals	insulin-like growth factor binding protein, acid labile subunit	--	0.729978	0.0260765	Up	8.30379	8.9208	8.6469	9.2413	9.37688	9.44216
16206	Lrig1	leucine-rich repeats and immunoglobulin-like domains 1	--	0.834914	0.00824992	Up	10.0662	10.1058	10.2389	10.9407	10.7973	11.1668
16324	Inhbb	inhibin beta-B	--	1.1269	0.00802492	Up	9.18689	9.84982	9.61906	10.9006	10.746	10.4153
16367	Irs1	insulin receptor substrate 1	--	1.15639	0.00596781	Up	10.7919	11.2607	10.681	12.0195	11.8168	11.9483
16369	Irs3	insulin receptor substrate 3	--	1.3332	0.00864226	Up	9.20674	10.2634	9.62908	11.1042	10.9623	10.6287
16449	Jag1	jagged 1	--	0.70286	0.011312	Up	9.21038	9.08953	9.34757	10.0457	9.823	9.91324
16485	Kcna1	potassium voltage-gated channel, shaker-related subfamily, member 1	--	0.630266	0.0291468	Up	8.6411	8.25034	8.79834	9.27137	9.29589	9.26975
16493	Kcna5	potassium voltage-gated channel, shaker-related subfamily, member 5	--	1.13698	0.0112632	Up	6.60074	6.75856	7.34074	7.89554	7.92561	7.61954
16495	Kcna7	potassium voltage-gated channel, shaker-related subfamily, member 7	--	0.79393	0.00552576	Up	6.65519	6.9471	6.86356	7.62067	7.7196	7.65749
16500	Kcnb1	potassium voltage gated channel, Shab-related subfamily, member 1	--	0.830064	0.0294238	Up	8.24326	9.19287	9.06506	9.89512	10.0135	9.54099
16516	Kcnj15	potassium inwardly-rectifying channel, subfamily J, member 15	--	0.730732	0.0325674	Up	6.50367	6.91365	7.0698	7.64438	7.70073	7.27015
16527	Kcnk3	potassium channel, subfamily K, member 3	BAT-selective	1.68441	0.00192766	Up	9.71502	10.0702	10.5912	11.7546	11.8567	11.7282
16542	Kdr	kinase insert domain protein receptor	--	0.785775	0.0109807	Up	10.9798	11.173	11.3204	12.1877	11.9588	11.8855
16561	Kif1b	kinesin family member 1B	--	0.652739	0.0183008	Up	11.9277	12.0952	12.2604	12.7479	12.7678	12.6258
16562	Kif1c	kinesin family member 1C	--	0.727694	0.00589965	Up	6.85795	6.72611	6.86356	7.63613	7.58564	7.44081
16581	Kifc2	kinesin family member C2	--	0.847066	0.0136539	Up	8.78499	8.99949	9.29456	9.84656	9.84995	9.70337
16592	Fabp5	fatty acid binding protein 5, epidermal	--	0.997168	0.0105462	Up	14.8688	15.0706	15.4246	16.0678	16.2019	15.8327
16644	Kng1	kininogen 1	--	1.16745	0.0191995	Up	6.37391	5.96529	6.01439	6.38535	7.51727	7.18184
16651	Sspn	sarcospan	--	0.675707	0.0174419	Up	11.6724	11.86	11.656	12.4574	12.3481	12.1804
16832	Ldhb	lactate dehydrogenase B	--	1.18761	0.00374657	Up	11.3733	11.8775	11.7516	12.7307	13.1009	12.9392
16835	Ldlr	low density lipoprotein receptor	--	0.84876	0.0324417	Up	8.38983	9.45518	9.08811	10.0931	9.93687	9.64523
16855	Lgals4	lectin, galactose binding, soluble 4	--	0.715256	0.0196531	Up	10.6427	10.7494	11.0507	11.4646	11.4827	11.3691
16857	Lgals6	lectin, galactose binding, soluble 6	--	0.680742	0.0162339	Up	7.39526	7.46201	7.61888	8.16542	8.14275	7.93671
16922	Phyh	phytanoyl-CoA hydroxylase	--	0.647777	0.0199896	Up	12.4297	12.8189	12.8044	13.4522	13.5237	13.3535
16924	Lnx1	ligand of numb-protein X 1	--	1.10536	0.0122312	Up	8.11883	8.07912	8.69817	8.9208	9.22419	9.28298
16987	Lss	lanosterol synthase	--	1.04402	0.0221414	Up	7.90354	8.67703	8.99238	9.72105	9.95161	9.13679
17117	Amacr	alpha-methylacyl-CoA racemase	--	0.775384	0.0104716	Up	10.3395	10.727	10.4979	11.2487	11.3234	11.2733
17130	Smad6	MAD homolog 6 (Drosophila)	--	0.892421	0.00918013	Up	7.42957	7.75979	7.78905	8.65221	9.10071	8.64046
17207	Mcf2l	mcf.2 transforming sequence-like	--	1.09102	0.0156479	Up	10.3332	10.1222	10.5726	10.7299	11.4684	11.4243
17305	Mfng	MFNG O-fucosylpeptide 3-beta-N-acetylglucosaminyltransferase	--	0.765308	0.0314265	Up	12.8721	13.1793	13.6363	14.0476	13.9446	13.8627
17314	Mgmt	O-6-methylguanine-DNA methyltransferase	--	0.753299	0.00122072	Up	10.4596	10.4602	10.5418	11.2168	11.2135	11.1672
17380	Mme	membrane metallo endopeptidase	--	0.69858	0.0161378	Up	8.07071	8.44263	8.4759	9.25001	9.06083	9.14121
17436	Me1	malic enzyme 1, NADP(+)-dependent, cytosolic	--	1.45411	0.00686369	Up	14.3759	15.0388	15.508	16.4929	16.506	16.0037
17448	Mdh2	malate dehydrogenase 2, NAD (mitochondrial)	--	0.662104	0.0259319	Up	15.1585	15.6097	15.6895	16.2718	16.3534	16.1664
17691	Sik1	salt inducible kinase 1	--	0.770783	0.0334764	Up	8.91781	8.94494	9.09534	9.19091	9.71573	9.75194
17713	Grpel1	GrpE-like 1, mitochondrial	--	0.645623	0.0187842	Up	13.0924	13.3714	13.4682	14.0568	14.017	13.933
17720	ND4L	NADH dehydrogenase subunit 4L	--	0.754183	0.011309	Up	15.5098	15.7985	15.54	16.2942	16.3158	16.1937
17760	Mtap6	microtubule-associated protein 6	--	0.824332	0.0103202	Up	11.1508	11.1893	11.2403	12.0151	12.0136	11.68
17762	Mapt	microtubule-associated protein tau	--	1.17367	0.00541639	Up	6.67296	7.00135	7.34814	8.2988	8.17501	8.04646
17850	Mut	methylmalonyl-Coenzyme A mutase	--	0.665724	0.0324363	Up	11.5244	12.1852	11.943	12.584	12.6087	12.6273
17879	Myh1	myosin, heavy polypeptide 1, skeletal muscle, adult	--	1.09702	0.0463249	Up	5.52088	5.44841	6.01439	5.68864	6.6179	8.14872
17897	Myl3	myosin, light polypeptide 3	--	1.61191	0.00277398	Up	6.77067	6.50226	7.24357	8.38258	8.4893	8.00353
17901	Myl1	myosin, light polypeptide 1	--	0.707017	0.0339415	Up	11.1718	12.0945	12.0923	12.7871	12.7994	12.8462
17919	Myo5b	myosin VB	--	1.14404	0.00433972	Up	6.62035	6.91365	7.18793	7.95815	8.05769	8.1758
17930	Myom2	myomesin 2	--	1.48997	0.0186602	Up	6.21023	6.02358	6.38111	6.22151	7.94428	7.7002
17992	Ndufa4	NADH dehydrogenase (ubiquinone) 1 alpha subcomplex, 4	--	0.750678	0.0074736	Up	13.3816	13.5407	13.6621	14.2914	14.3799	14.2319
17993	Ndufs4	NADH dehydrogenase (ubiquinone) Fe-S protein 4	--	0.738784	0.00911188	Up	13.0522	13.267	13.3037	14.0261	14.0058	13.8422
17995	Ndufv1	NADH dehydrogenase (ubiquinone) flavoprotein 1	--	0.796298	0.00747029	Up	14.2521	14.5826	14.4692	15.1945	15.3506	15.2655
18008	Nes	nestin	--	0.616287	0.0464013	Up	9.05162	9.77085	9.46082	10.4054	10.0771	10.044
18111	Nnat	neuronatin	WAT-selective	1.04675	0.0476108	Up	11.9007	11.8722	12.6666	12.9475	12.2309	13.0047
18126	Nos2	nitric oxide synthase 2, inducible	--	0.709922	0.0199663	Up	8.21608	8.05641	7.93447	8.95825	8.76634	8.55996
18127	Nos3	nitric oxide synthase 3, endothelial cell	--	0.862295	0.0159403	Up	11.7425	12.3524	12.4549	13.0769	13.2649	13.2147
18132	Notch4	Notch gene homolog 4 (Drosophila)	--	0.814312	0.016025	Up	9.25688	9.66805	9.87535	10.4193	10.4971	10.4824
18188	Nrtn	neurturin	--	1.53796	0.00138973	Up	9.75874	9.82801	10.1721	11.366	11.4544	11.093
18194	Nsdhl	NAD(P) dependent steroid dehydrogenase-like	--	1.20148	0.0101063	Up	8.70995	9.24418	9.65008	10.4457	10.5263	10.0477
18212	Ntrk2	neurotrophic tyrosine kinase, receptor, type 2	--	0.837914	0.00861334	Up	8.44382	8.53652	8.75645	9.37443	9.22419	9.44941
18213	Ntrk3	neurotrophic tyrosine kinase, receptor, type 3	--	2.4821	0.00119406	Up	8.23175	8.25508	9.46156	10.8301	10.7372	10.5168
18217	Ntsr2	neurotensin receptor 2	--	1.37015	0.00753197	Up	6.429	7.52439	7.7825	8.89455	9.19882	8.64511
18227	Nr4a2	nuclear receptor subfamily 4, group A, member 2	--	1.15974	0.00179725	Up	7.74047	7.52439	7.54191	8.71481	8.70164	8.48562
18293	Ogdh	oxoglutarate dehydrogenase (lipoamide)	--	0.958292	0.00417498	Up	13.5753	13.747	13.9147	14.6118	14.8193	14.7053
18399	Slc22a6	solute carrier family 22 (organic anion transporter), member 6	--	0.653046	0.0220908	Up	5.90852	5.99382	6.2053	6.64687	6.87231	6.55944
18405	Orm1	orosomucoid 1	--	0.776985	0.0347101	Up	11.2415	12.2672	11.9784	12.7554	12.8109	12.61
18406	Orm2	orosomucoid 2	--	0.861896	0.025795	Up	11.4268	12.4332	12.1476	13.0095	13.0387	12.8218
18407	Orm3	orosomucoid 3	--	0.899914	0.0213759	Up	8.09454	9.08427	8.74532	9.64523	9.90418	9.50851
18430	Oxtr	oxytocin receptor	--	2.04407	0.00225515	Up	6.89865	7.09282	7.47616	9.13688	9.73387	8.38584
18440	P2rx6	purinergic receptor P2X, ligand-gated ion channel, 6	--	0.633088	0.0353974	Up	6.21023	6.62777	6.74184	7.35317	7.26085	7.04824
18534	Pck1	phosphoenolpyruvate carboxykinase 1, cytosolic	common	0.715664	0.0188889	Up	15.6604	15.8997	16.1379	16.6363	16.6153	16.5601
18551	Pcsk4	proprotein convertase subtilisin/kexin type 4	--	1.73129	0.000444672	Up	8.66434	8.94017	9.12871	10.6715	10.57	10.6764
18563	Pcx	pyruvate carboxylase	common	0.974553	0.012321	Up	14.6963	15.4071	15.4528	16.3817	16.3817	16.1469
18576	Pde3b	phosphodiesterase 3B, cGMP-inhibited	--	0.7614	0.0313137	Up	12.4672	12.9677	13.3641	13.7291	13.7152	13.9216
18577	Pde4a	phosphodiesterase 4A, cAMP specific	--	0.846817	0.00168825	Up	9.61497	9.53584	9.53938	10.3862	10.4357	10.2872
18591	Pdgfb	platelet derived growth factor, B polypeptide	--	0.81328	0.0103294	Up	10.2103	10.5362	10.3945	11.3051	11.2078	11.0184
18597	Pdha1	pyruvate dehydrogenase E1 alpha 1	--	1.31338	0.00420971	Up	11.6029	11.9773	12.3459	13.2907	13.3187	13.1012
18604	Pdk2	pyruvate dehydrogenase kinase, isoenzyme 2	--	1.25568	0.000339797	Up	10.5225	10.5042	10.6671	11.7781	11.7175	11.8092
18618	Pemt	phosphatidylethanolamine N-methyltransferase	--	0.803825	0.0111842	Up	8.4759	8.82374	8.95248	9.69102	9.58938	9.62756
18627	Per2	period homolog 2 (Drosophila)	--	0.990048	0.0367683	Up	6.63851	6.50226	7.65095	7.62856	7.61954	7.7825
18628	Per3	period homolog 3 (Drosophila)	--	1.2905	0.00237004	Up	6.30277	6.41655	6.79564	7.70705	7.61954	7.76215
18631	Pex11a	peroxisomal biogenesis factor 11 alpha	--	0.902689	0.017283	Up	11.9858	12.8049	12.6833	13.6007	13.586	13.3676
18633	Pex16	peroxisomal biogenesis factor 16	--	0.646513	0.031304	Up	11.4675	12.0937	12.114	12.7402	12.7278	12.7619
18634	Pex7	peroxisomal biogenesis factor 7	--	0.605328	0.0158289	Up	10.3529	10.5771	10.4033	10.9185	11.0406	11.0087
18639	Pfkfb1	6-phosphofructo-2-kinase/fructose-2,6-biphosphatase 1	--	0.802042	0.029968	Up	10.8848	11.9694	11.7551	12.5572	12.4886	12.6567
18641	Pfkl	phosphofructokinase, liver, B-type	BAT-selective	1.1593	0.00589302	Up	10.122	10.3408	10.7173	11.5001	11.8738	11.4306
18642	Pfkm	phosphofructokinase, muscle	--	0.914278	0.00324986	Up	10.0448	9.73225	9.9378	10.9006	10.8345	10.8521
18673	Phb	prohibitin	--	0.743642	0.0121595	Up	10.9825	11.2773	11.3776	12.021	12.1653	11.979
18710	Pik3r3	phosphatidylinositol 3 kinase, regulatory subunit, polypeptide 3 (p55)	--	0.596624	0.0406881	Up	8.6941	9.10833	8.95248	9.54911	9.56021	9.28592
18798	Plcb4	phospholipase C, beta 4	--	0.687598	0.0252558	Up	9.87738	10.0632	10.2626	10.7508	10.9236	10.5469
18845	Plxna2	plexin A2	--	0.810424	0.0239326	Up	9.09106	9.00956	9.55199	10.0202	9.90148	9.73946
18952	42617	septin 4	--	0.805581	0.0106046	Up	10.3032	10.5944	10.1981	11.1088	11.1965	11.0987
19013	Ppara	peroxisome proliferator activated receptor alpha	BAT-selective	1.95764	0.00202657	Up	8.95248	9.48175	10.0632	11.4394	11.8703	11.15
19016	Pparg	peroxisome proliferator activated receptor gamma	--	1.10598	0.0100275	Up	12.536	13.0649	13.2155	14.2521	13.72	14.1709
19017	Ppargc1a	peroxisome proliferative activated receptor, gamma, coactivator 1 alpha	--	1.02262	0.0053652	Up	8.70107	8.61528	8.5441	9.6379	9.8994	9.39964
19088	Prkar2b	protein kinase, cAMP dependent regulatory, type II beta	--	1.09935	0.00658487	Up	14.0684	14.5942	14.7936	15.6935	15.6272	15.7985
19099	Mapk8ip1	mitogen-activated protein kinase 8 interacting protein 1	--	1.14533	0.00855242	Up	10.7755	10.8501	10.926	11.9954	12.0502	11.3837
19153	Prx	periaxin	--	0.704679	0.0263006	Up	9.58058	9.14521	9.16217	10.0124	9.86685	9.85152
19215	Ptgds	prostaglandin D2 synthase (brain)	--	0.728483	0.0375089	Up	6.84344	7.1539	7.63705	7.86033	7.97054	7.88238
19218	Ptger3	prostaglandin E receptor 3 (subtype EP3)	--	1.72191	0.00531732	Up	8.53942	8.96999	9.74735	10.6919	10.8681	10.1336
19228	Pth1r	parathyroid hormone 1 receptor	--	1.25596	0.00617802	Up	10.614	10.4877	11.0341	11.8699	11.9692	11.4692
19243	Ptp4a1	protein tyrosine phosphatase 4a1	--	0.633584	0.0432148	Up	13.2932	13.778	13.9961	14.4116	14.4155	14.2806
19266	Ptprd	protein tyrosine phosphatase, receptor type, D	--	0.793301	0.0126428	Up	6.81805	7.25855	7.3242	8.02447	8.05185	8.17
19273	Ptpru	protein tyrosine phosphatase, receptor type, U	--	1.01754	0.0131456	Up	7.15052	7.34814	7.88435	8.58693	8.36568	8.25134
19279	Ptprr	protein tyrosine phosphatase, receptor type, R	--	0.614297	0.0295322	Up	6.37391	6.33889	6.58077	6.7979	6.98821	7.11468
19294	Pvrl2	poliovirus receptor-related 2	--	0.642869	0.0238036	Up	9.27906	9.24287	9.54933	9.8035	9.92193	9.98077
19298	Pex19	peroxisomal biogenesis factor 19	--	0.90112	0.00686458	Up	10.1553	10.6028	10.5449	11.385	11.4482	11.446
19299	Abcd3	ATP-binding cassette, sub-family D (ALD), member 3	--	1.01352	0.00334214	Up	11.953	12.2783	12.341	13.2918	13.4374	13.282
19305	Pex5	peroxisomal biogenesis factor 5	--	0.906833	0.00207008	Up	10.2778	10.496	10.3889	11.2958	11.2299	11.3058
19339	Rab3a	RAB3A, member RAS oncogene family	--	0.754777	0.0142851	Up	9.90293	9.84879	10.0986	10.9767	10.6577	10.599
19416	Rasd1	RAS, dexamethasone-induced 1	--	2.37081	0.00344286	Up	8.37326	9.33464	8.26335	11.0966	10.7441	9.49198
19662	Rbp4	retinol binding protein 4, plasma	common	0.730014	0.0321187	Up	14.395	15.108	15.2217	15.838	15.9104	15.6594
19736	Rgs4	regulator of G-protein signaling 4	--	0.734974	0.0110053	Up	7.03382	6.98912	7.21411	7.90308	7.64967	7.76879
19737	Rgs5	regulator of G-protein signaling 5	--	0.626441	0.0157941	Up	10.3461	10.5325	10.5674	11.2903	11.159	11.037
19885	Rorc	RAR-related orphan receptor gamma	--	1.32981	0.00237151	Up	8.93414	8.81762	9.32128	10.48	10.264	10.2123
20193	S100a1	S100 calcium binding protein A1	--	0.712068	0.0253555	Up	11.9608	12.5919	12.373	13.0969	13.0389	13.085
20203	S100b	S100 protein, beta polypeptide, neural	BAT-selective	0.92372	0.0296229	Up	9.32238	8.79046	8.42926	9.32128	9.91496	9.71418
20216	Acsm3	acyl-CoA synthetase medium-chain family member 3	BAT-selective	1.24303	0.00345076	Up	10.2495	9.72084	10.3965	11.6003	11.4587	11.4926
20249	Scd1	stearoyl-Coenzyme A desaturase 1	--	1.27525	0.00888526	Up	15.8756	15.7097	16.6105	17.1692	17.1508	16.986
20280	Scp2	sterol carrier protein 2, liver	--	0.645513	0.0246473	Up	13.5468	13.9967	14.0659	14.6423	14.6397	14.6852
20300	Ccl25	chemokine (C-C motif) ligand 25	--	0.71713	0.00987813	Up	8.48158	8.31885	8.6147	9.19871	9.27007	9.12485
20301	Ccl27a	chemokine (C-C motif) ligand 27A	--	0.859146	0.00597743	Up	9.45199	9.44398	9.43312	10.3031	10.3956	10.058
20315	Cxcl12	chemokine (C-X-C motif) ligand 12	--	0.601064	0.0316709	Up	12.8075	12.8033	13.1468	13.4086	13.4031	13.4944
20324	Sdpr	serum deprivation response	--	0.620515	0.0440363	Up	14.2699	14.9802	14.7804	15.6057	15.4009	15.2778
20411	Sorbs1	sorbin and SH3 domain containing 1	--	0.749473	0.0309319	Up	13.7285	14.621	14.7283	15.5395	15.3574	15.3705
20441	St3gal3	ST3 beta-galactoside alpha-2,3-sialyltransferase 3	--	0.635522	0.0389304	Up	11.2623	11.7488	11.3748	11.9088	12.116	12.0103
20446	St6galnac2	ST6 (alpha-N-acetyl-neuraminyl-2,3-beta-galactosyl-1,3)-N-acetylgalactosaminide alpha-2,6-sialyltransferase 2	--	0.954668	0.00546591	Up	9.30791	9.44561	9.72814	10.4003	10.3914	10.4262
20471	Six1	sine oculis-related homeobox 1 homolog (Drosophila)	--	0.906909	0.00144079	Up	8.28737	8.39722	8.36455	9.30141	9.27146	9.15024
20475	Six5	sine oculis-related homeobox 5 homolog (Drosophila)	--	0.715417	0.0290921	Up	9.29046	8.965	8.94759	9.75307	9.42354	9.68042
20480	Clpb	ClpB caseinolytic peptidase B homolog (E. coli)	--	0.600013	0.0244733	Up	11.4571	11.8754	11.8702	12.4588	12.4702	12.5094
20496	Slc12a2	solute carrier family 12, member 2	--	0.589604	0.00845505	Up	9.73818	9.72791	9.82876	10.3278	10.2598	10.4086
20509	Slc19a1	solute carrier family 19 (sodium/hydrogen exchanger), member 1	--	0.58486	0.0483011	Up	10.751	11.14	11.3707	11.7249	11.9027	11.5952
20510	Slc1a1	solute carrier family 1 (neuronal/epithelial high affinity glutamate transporter, system Xag), member 1	--	0.824261	0.0330345	Up	5.76796	5.79851	6.33732	7.07065	6.62278	6.42082
20514	Slc1a5	solute carrier family 1 (neutral amino acid transporter), member 5	common	0.720593	0.034149	Up	14.0462	14.8676	14.6093	15.3299	15.2193	15.3563
20519	Slc22a3	solute carrier family 22 (organic cation transporter), member 3	--	0.804822	0.0206746	Up	6.56441	6.86981	7.20599	7.55649	7.67463	7.81799
20528	Slc2a4	solute carrier family 2 (facilitated glucose transporter), member 4	--	0.836811	0.0264097	Up	13.0489	14.0227	14.0533	14.9008	14.8595	14.6233
20646	Snrpn	small nuclear ribonucleoprotein N	--	0.921088	0.00846383	Up	7.58622	7.99328	8.00072	8.91437	8.91583	8.65816
20656	Sod2	superoxide dismutase 2, mitochondrial	--	0.759004	0.0215244	Up	14.4665	15.0673	14.8837	15.6428	15.7181	15.4836
20661	Sort1	sortilin 1	--	0.65844	0.0344752	Up	10.439	11.1832	11.0406	11.7679	11.6884	11.699
20671	Sox17	SRY-box containing gene 17	--	1.03165	0.0323017	Up	8.51542	8.80158	9.34959	9.12871	9.83323	10.0039
20768	Sephs2	selenophosphate synthetase 2	--	0.835045	0.010145	Up	7.33622	7.58689	7.70875	8.34152	8.42193	8.69423
20787	Srebf1	sterol regulatory element binding transcription factor 1	--	1.21236	0.0156978	Up	8.61868	10.1287	9.44898	10.4828	10.6653	10.6613
20893	Bhlhe40	basic helix-loop-helix family, member e40	--	1.34759	0.00319456	Up	8.60456	8.75275	9.22899	10.0137	10.1003	10.1869
20916	Sucla2	succinate-Coenzyme A ligase, ADP-forming, beta subunit	--	0.9952	0.00432923	Up	13.0626	13.3665	13.476	14.3347	14.553	14.3617
20917	Suclg2	succinate-Coenzyme A ligase, GDP-forming, beta subunit	--	0.617743	0.0214285	Up	9.55991	9.96024	9.85734	10.46	10.4751	10.5847
20962	Sycp3	synaptonemal complex protein 3	--	1.07656	0.019919	Up	5.81556	6.13028	6.75409	7.49354	7.20684	6.80744
21351	Taldo1	transaldolase 1	--	0.586009	0.0366665	Up	15.4447	15.9341	16.0016	16.5201	16.552	16.4606
21385	Tbx2	T-box 2	--	0.751065	0.00849351	Up	7.0246	6.93349	7.20599	7.67518	7.77566	7.80327
21386	Tbx3	T-box 3	--	0.785904	0.00468589	Up	9.56119	9.62047	9.79493	10.3964	10.4064	10.4808
21407	Tcf15	transcription factor 15	--	1.1629	0.0116421	Up	8.41884	9.65646	9.35209	10.3562	10.534	10.515
21685	Tef	thyrotroph embryonic factor	--	1.39075	0.00598561	Up	12.5402	12.9455	13.5893	14.3674	14.3363	14.2835
21823	Th	tyrosine hydroxylase	--	0.627796	0.0122549	Up	8.1514	8.34888	8.33263	8.82781	9.00651	8.96042
21872	Tjp1	tight junction protein 1	--	0.714171	0.0044746	Up	9.7236	9.82656	9.90148	10.5407	10.5653	10.4692
21881	Tkt	transketolase	--	0.86634	0.0203488	Up	15.3318	15.9156	16.0728	16.7819	17.065	16.506
21906	Otop1	otopetrin 1	BAT-selective	2.15909	0.000391143	Up	7.49612	8.03912	8.0756	10.1982	10.6228	10.1039
21957	Tnnt3	troponin T3, skeletal, fast	--	1.00472	0.0430236	Up	7.42266	6.87327	7.24871	7.3318	8.25343	9.54099
21987	Tpd52l1	tumor protein D52-like 1	--	0.610965	0.0220215	Up	6.23268	6.07252	5.96903	6.52859	6.74184	6.68348
22017	Tpmt	thiopurine methyltransferase	--	0.675674	0.0309026	Up	7.86359	8.27467	8.03638	8.71206	8.77185	8.45209
22032	Traf4	TNF receptor associated factor 4	--	0.813645	0.0123102	Up	9.82093	10.1501	10.1067	11.0239	10.9203	10.6611
22057	Tob1	transducer of ErbB-2.1	--	1.68999	0.00120458	Up	9.17764	9.69074	9.80726	11.5896	11.3807	11.1799
22065	Trpc3	transient receptor potential cation channel, subfamily C, member 3	--	0.804049	0.0151297	Up	6.03655	6.59955	6.50897	7.65749	7.30858	7.31302
22117	Tst	thiosulfate sulfurtransferase, mitochondrial	--	0.86877	0.0380544	Up	12.22	13.0183	12.0387	13.0888	13.0659	13.2918
22134	Tgoln1	trans-golgi network protein	--	0.641527	0.0119462	Up	13.7673	13.8116	13.9622	14.4531	14.4844	14.3379
22138	Ttn	titin	--	0.742825	0.0470195	Up	6.97678	6.85596	7.3325	7.36713	7.7196	8.26257
22227	Ucp1	uncoupling protein 1 (mitochondrial, proton carrier)	BAT-selective	5.60891	7.57542e-05	Up	10.5699	8.26608	9.36398	13.073	15.4528	14.9729
22245	Uck1	uridine-cytidine kinase 1	--	0.673774	0.0285233	Up	14.0389	14.3734	14.4866	15.0472	15.1697	14.797
22272	Uqcrq	ubiquinol-cytochrome c reductase, complex III subunit VII	--	0.730593	0.0117851	Up	14.8776	15.1833	15.2193	15.9139	16.0798	15.8526
22273	Uqcrc1	ubiquinol-cytochrome c reductase core protein 1	--	0.905596	0.00508373	Up	12.0912	12.2952	12.3848	13.0161	13.2221	13.2008
22333	Vdac1	voltage-dependent anion channel 1	--	0.589896	0.0134191	Up	13.6956	13.7826	13.8401	14.3725	14.3884	14.2179
22339	Vegfa	vascular endothelial growth factor A	--	0.914901	0.0125928	Up	11.5388	12.0072	12.1044	12.9221	12.7256	13.2352
22340	Vegfb	vascular endothelial growth factor B	--	0.736234	0.0226688	Up	10.6393	11.3197	11.205	12.0044	11.9255	11.9413
22359	Vldlr	very low density lipoprotein receptor	--	0.87143	0.0160548	Up	8.63836	9.33012	9.04186	9.96572	9.91329	9.79191
22370	Vtn	vitronectin	--	0.625489	0.0201493	Up	10.3297	10.4769	10.6336	11.1284	10.967	11.1024
22418	Wnt5a	wingless-related MMTV integration site 5A	--	0.718831	0.0274931	Up	8.61992	9.01046	8.55231	9.4224	9.33875	9.20696
22724	Zbtb7b	zinc finger and BTB domain containing 7B	--	0.597123	0.0217555	Up	13.1134	13.3932	13.2331	13.8946	13.8302	13.7134
23796	Aplnr	apelin receptor	--	0.618838	0.039966	Up	7.46946	7.37867	7.04952	8.13939	7.69261	7.99751
23805	Apc2	adenomatosis polyposis coli 2	--	0.683214	0.0121871	Up	8.16542	8.39408	8.10718	8.84864	8.83792	8.90503
23827	Bpnt1	bisphosphate 3'-nucleotidase 1	--	0.776999	0.0115611	Up	8.99497	9.36699	9.23815	10.0151	10.1274	9.88515
23921	Sh2b2	SH2B adaptor protein 2	--	1.00643	0.0125954	Up	10.7743	11.3477	11.6567	12.3542	12.4325	12.2423
23934	Ly6h	lymphocyte antigen 6 complex, locus H	--	0.759993	0.0393762	Up	8.72046	9.77653	9.32331	10.1784	10.0833	10.0607
23945	Mgll	monoglyceride lipase	--	0.782239	0.0319604	Up	13.8932	14.9023	14.5428	15.319	15.3903	15.3251
23966	Odz4	odd Oz/ten-m homolog 4 (Drosophila)	--	0.704035	0.0420838	Up	12.4512	13.3565	12.9838	13.7713	13.6878	13.6107
23986	Peci	peroxisomal delta3, delta2-enoyl-Coenzyme A isomerase	--	0.596725	0.0113364	Up	13.0898	13.1233	13.2658	13.6581	13.7733	13.72
24004	Rai2	retinoic acid induced 2	--	0.705571	0.0374514	Up	8.04146	8.83291	8.51642	9.2607	9.09556	9.22199
24012	Rgs7	regulator of G protein signaling 7	--	1.16876	0.00589454	Up	7.50084	8.1098	7.63035	8.71481	8.99238	8.79911
24052	Sgcd	sarcoglycan, delta (dystrophin-associated glycoprotein)	--	0.618332	0.0401327	Up	8.86714	9.50043	9.34821	10.0498	9.823	9.96654
24063	Spry1	sprouty homolog 1 (Drosophila)	--	0.687082	0.0148455	Up	9.38286	9.5167	9.63028	10.3222	10.2038	10.0415
24082	Gm16516	predicted gene, Gm16516	--	0.708409	0.0107989	Up	6.86308	7.19616	7.13699	7.8454	7.8454	7.79442
26358	Aldh1a7	aldehyde dehydrogenase family 1, subfamily A7	--	0.952794	0.0208347	Up	11.956	13.1356	13.1867	14.2156	14.0884	13.8723
26379	Esrra	estrogen related receptor, alpha	--	0.733493	0.0150826	Up	11.8881	12.3318	12.1998	12.9436	12.9333	12.8497
26381	Esrrg	estrogen-related receptor gamma	--	0.649739	0.0188975	Up	5.90852	6.05465	6.26423	6.7124	6.63966	6.70439
26457	Slc27a1	solute carrier family 27 (fatty acid transporter), member 1	--	1.16296	0.00111409	Up	12.1615	12.2846	12.4125	13.4179	13.4475	13.6095
26458	Slc27a2	solute carrier family 27 (fatty acid transporter), member 2	BAT-selective	3.23393	0.000248508	Up	7.40438	6.05465	6.95868	9.83382	10.1926	10.6917
26462	Txnrd2	thioredoxin reductase 2	--	0.614967	0.0262936	Up	11.6458	12.0386	12.0367	12.6517	12.781	12.5148
26464	Vnn3	vanin 3	--	0.708885	0.0257207	Up	9.43659	9.95282	10.0795	10.6617	10.5743	10.8556
26874	Abcd2	ATP-binding cassette, sub-family D (ALD), member 2	--	1.05076	0.00439075	Up	7.98697	8.40184	8.05455	9.09261	9.10531	9.23975
26901	Deb1	differentially expressed in B16F10 1	--	0.602274	0.0166859	Up	10.5172	10.7758	10.8352	11.3723	11.4394	11.3781
26903	Dysf	dysferlin	--	0.901569	0.0110922	Up	9.95063	10.3499	10.2802	11.3754	11.1818	10.9056
26912	Gcat	glycine C-acetyltransferase (2-amino-3-ketobutyrate-coenzyme A ligase)	--	0.840033	0.0180298	Up	9.73548	10.3554	10.2552	11.1229	11.0953	10.8207
26922	Mecr	mitochondrial trans-2-enoyl-CoA reductase	--	0.660108	0.0273981	Up	9.10919	9.7153	9.57642	10.2331	10.368	10.2365
26926	Aifm1	apoptosis-inducing factor, mitochondrion-associated 1	--	0.690399	0.0131929	Up	11.1464	11.4693	11.4957	12.0925	12.1597	12.1725
26940	Ecsit	ECSIT homolog (Drosophila)	--	0.692102	0.0207865	Up	12.0033	12.3143	12.4376	13.0064	13.0787	12.8431
26944	Tinag	tubulointerstitial nephritis antigen	--	0.948085	0.0229133	Up	6.52075	7.5781	7.57868	8.52618	8.85906	8.05455
27053	Asns	asparagine synthetase	--	0.648344	0.0267891	Up	11.8888	12.4286	12.3124	12.9185	12.9608	12.9749
27273	Pdk4	pyruvate dehydrogenase kinase, isoenzyme 4	--	1.1006	0.00571832	Up	12.3318	11.7805	12.4048	13.2958	13.538	13.4324
27276	Plekhb1	pleckstrin homology domain containing, family B (evectins) member 1	--	0.756133	0.00501067	Up	9.16016	8.96272	9.16217	9.95088	9.81894	9.91629
27280	Phlda3	pleckstrin homology-like domain, family A, member 3	--	0.797623	0.0396951	Up	12.9091	14.0326	14.1788	14.9742	14.8302	14.5222
27355	X99384	cDNA sequence X99384	--	1.05081	0.00959546	Up	8.08179	8.22056	8.73796	9.27137	9.30665	9.23805
27364	Srr	serine racemase	--	0.742996	0.0050507	Up	9.87397	9.72791	9.91043	10.617	10.6422	10.5007
27376	Slc25a10	solute carrier family 25 (mitochondrial carrier, dicarboxylate transporter), member 10	--	0.686743	0.0350271	Up	9.59482	10.4267	10.2836	10.9703	10.9963	10.9454
27402	Pdhx	pyruvate dehydrogenase complex, component X	--	0.830493	0.0137491	Up	9.6321	10.2349	10.0786	10.8679	11.0397	10.9091
27425	Atp5l	ATP synthase, H+ transporting, mitochondrial F0 complex, subunit g	--	0.603089	0.00968872	Up	12.8744	12.8867	12.9528	13.4898	13.5988	13.4005
28028	Mrpl50	mitochondrial ribosomal protein L50	--	0.647489	0.0221199	Up	10.4812	10.9155	10.7882	11.4357	11.5552	11.3683
28080	Atp5o	ATP synthase, H+ transporting, mitochondrial F1 complex, O subunit	--	0.691205	0.00682616	Up	12.8211	12.8468	12.8957	13.538	13.6572	13.4274
28200	Dhrs4	dehydrogenase/reductase (SDR family) member 4	--	0.761396	0.0133902	Up	10.125	10.5091	10.6102	11.2668	11.3274	11.2705
28295	D10Jhu81e	DNA segment, Chr 10, Johns Hopkins University 81 expressed	--	0.64467	0.0185743	Up	13.4604	13.817	13.7733	14.418	14.5105	14.3242
29811	Ndrg2	N-myc downstream regulated gene 2	--	0.856562	0.00774302	Up	11.9339	12.317	12.0526	12.9091	12.884	13.0084
29819	Stau2	staufen (RNA binding protein) homolog 2 (Drosophila)	--	0.735638	0.0073614	Up	7.00135	7.20642	7.27089	7.94205	8.06422	7.91151
29858	Pmm1	phosphomannomutase 1	--	1.08703	0.00548347	Up	12.7197	12.8772	13.1637	13.9722	13.9643	13.7152
30049	Scd3	stearoyl-coenzyme A desaturase 3	--	1.85978	0.00435644	Up	9.95336	9.64163	10.9174	12.111	11.8131	11.3468
30056	Timm9	translocase of inner mitochondrial membrane 9 homolog (yeast)	--	0.76112	0.0177334	Up	9.28391	9.60088	9.80998	10.362	10.3636	10.2533
30853	Mlf2	myeloid leukemia factor 2	--	0.635772	0.0159485	Up	8.16542	8.04303	8.32467	8.85204	8.80119	8.70674
50753	Fbxo8	F-box protein 8	--	0.664227	0.0148421	Up	10.7564	10.8984	10.7628	11.4441	11.427	11.2211
50765	Trfr2	transferrin receptor 2	--	1.19971	0.0118443	Up	7.35611	7.94695	7.15132	8.16542	8.87887	8.55581
50795	Sh3bgr	SH3-binding domain glutamic acid-rich protein	--	0.59428	0.049657	Up	7.34656	7.21336	7.50084	7.5781	7.94084	8.00353
50873	Park2	Parkinson disease (autosomal recessive, juvenile) 2, parkin	--	0.638984	0.00186044	Up	8.41145	8.41536	8.48174	9.05435	9.01291	9.05691
51798	Ech1	enoyl coenzyme A hydratase 1, peroxisomal	--	0.759588	0.00715356	Up	13.3079	13.5726	13.6203	14.3855	14.3322	14.3144
51902	Rnf24	ring finger protein 24	--	0.892487	0.00673217	Up	8.99653	9.16604	9.15464	10.1657	10.0471	9.78545
52064	Coq5	coenzyme Q5 homolog, methyltransferase (yeast)	--	0.680018	0.0231836	Up	8.5673	9.00956	9.09718	9.83674	9.62061	9.68958
52430	Echdc2	enoyl Coenzyme A hydratase domain containing 2	--	0.648885	0.0277096	Up	11.6791	12.2694	12.2621	13.0108	12.9109	12.8971
52502	Carhsp1	calcium regulated heat stable protein 1	--	0.628947	0.0179982	Up	12.2917	12.597	12.4899	13.2442	13.0342	13.1188
52538	Acaa2	acetyl-Coenzyme A acyltransferase 2 (mitochondrial 3-oxoacyl-Coenzyme A thiolase)	--	1.29982	0.000304115	Up	14.3197	14.4155	14.5143	15.6688	15.7615	15.7153
52570	Ccdc69	coiled-coil domain containing 69	--	0.788002	0.00791667	Up	9.33073	9.4183	9.60666	10.323	10.1229	10.2063
52637	Cisd1	CDGSH iron sulfur domain 1	--	1.04895	0.00650978	Up	12.6006	12.8499	13.195	13.8988	13.9337	13.873
52665	Echdc1	enoyl Coenzyme A hydratase domain containing 1	--	1.56007	0.00140527	Up	7.05187	7.03382	7.50084	8.54988	8.8819	8.61193
52668	Ifi27l1	interferon, alpha-inducible protein 27 like 1	--	0.625764	0.0245796	Up	15.6514	16.1129	16.0869	16.7127	16.7594	16.6674
52815	Ldhd	lactate dehydrogenase D	--	1.16801	0.00853101	Up	9.84518	10.7351	10.1621	11.3301	11.5265	11.3297
52838	Dnlz	DNL-type zinc finger	--	0.608573	0.0113782	Up	10.6523	10.8344	10.6736	11.3383	11.2822	11.2274
53321	Cntnap1	contactin associated protein-like 1	--	1.07397	0.00210089	Up	7.41355	7.54441	7.73995	8.66196	8.61839	8.54683
53376	Usp2	ubiquitin specific peptidase 2	--	1.33934	0.00319	Up	8.26179	8.38419	8.87012	9.86317	9.72353	9.66241
53412	Ppp1r3c	protein phosphatase 1, regulatory (inhibitor) subunit 3C	--	1.30574	0.00995664	Up	8.73796	9.51564	9.71954	10.8319	10.8214	10.1217
53422	Ybx2	Y box protein 2	--	1.4767	0.000699246	Up	8.63245	8.73211	9.02191	10.2088	10.1926	10.2188
53857	Tuba8	tubulin, alpha 8	--	1.5114	0.000727543	Up	9.51815	9.13016	9.45145	10.7928	11.0077	10.9629
53871	Pkd2l2	polycystic kidney disease 2-like 2	--	1.13885	0.000879686	Up	6.98732	7.22381	7.22125	8.39755	8.31363	8.3601
53881	Slc5a3	solute carrier family 5 (inositol transporters), member 3	--	0.982608	0.0147928	Up	8.08048	8.15667	8.70734	9.27788	8.98051	9.13928
53883	Celsr2	cadherin, EGF LAG seven-pass G-type receptor 2 (flamingo homolog, Drosophila)	--	1.20247	0.00367442	Up	7.54888	7.2554	7.63035	8.75134	8.42716	8.90071
53893	Nudt5	nudix (nucleoside diphosphate linked moiety X)-type motif 5	--	0.647701	0.0089427	Up	10.9139	11.1011	11.0405	11.6882	11.6979	11.5674
53895	Clpp	caseinolytic peptidase, ATP-dependent, proteolytic subunit homolog (E. coli)	--	0.59002	0.0159028	Up	10.1804	10.4695	10.4201	11.0101	11.0838	11.0018
54137	Acrbp	proacrosin binding protein	--	0.852605	0.0168495	Up	9.25839	9.42692	9.80862	10.323	10.2795	10.1229
54151	Cyhr1	cysteine and histidine rich 1	--	0.676266	0.00566686	Up	10.72	10.9082	10.8972	11.6455	11.5735	11.5554
54357	Epb4.1l4b	erythrocyte protein band 4.1-like 4b	--	0.810269	0.0109572	Up	8.48562	8.23335	8.58034	9.07205	9.29589	9.32331
54405	Ndufa1	NADH dehydrogenase (ubiquinone) 1 alpha subcomplex, 1	--	0.760608	0.00903931	Up	14.5826	14.7187	14.774	15.4793	15.5851	15.2943
54604	Pcnx	pecanex homolog (Drosophila)	--	0.899715	0.00452939	Up	8.30033	8.27156	8.43809	9.20005	9.22199	8.98494
54613	St3gal6	ST3 beta-galactoside alpha-2,3-sialyltransferase 6	--	0.684446	0.0244389	Up	11.1459	10.9639	11.1817	11.8304	11.566	12.081
54630	Prickle3	prickle homolog 3 (Drosophila)	--	0.60983	0.0335869	Up	9.00748	8.98324	9.36016	9.72232	9.59229	9.61731
54673	Sh3glb1	SH3-domain GRB2-like B1 (endophilin)	--	0.699408	0.0329461	Up	12.1872	12.3663	12.7246	13.0657	13.1504	12.8867
55951	Brp44l	brain protein 44-like	--	1.05205	0.00865601	Up	14.516	15.0029	15.2107	16.0549	16.1078	15.8365
56018	Stard10	START domain containing 10	--	0.79358	0.0426378	Up	7.56415	7.38732	8.02447	8.38983	8.35773	7.94839
56046	Uqcc	ubiquinol-cytochrome c reductase complex chaperone, CBP3 homolog (yeast)	--	0.670283	0.0166998	Up	9.15405	9.51265	9.49335	10.1636	10.3615	10.1203
56072	Lgals12	lectin, galactose binding, soluble 12	--	0.843382	0.0226849	Up	8.55106	9.11734	9.39125	9.96072	9.78165	10.0921
56078	Car5b	carbonic anhydrase 5b, mitochondrial	--	0.595212	0.0440589	Up	9.23478	9.96244	9.84316	10.4384	10.5428	10.4078
56176	Pigp	phosphatidylinositol glycan anchor biosynthesis, class P	--	0.639631	0.017769	Up	6.23268	6.19144	6.38111	6.67767	6.88756	6.87231
56198	Heyl	hairy/enhancer-of-split related with YRPW motif-like	--	1.02931	0.00372295	Up	7.1539	7.18793	7.02001	8.43171	8.18322	8.00821
56273	Pex14	peroxisomal biogenesis factor 14	--	0.821307	0.011031	Up	8.99166	9.32649	9.41096	9.96996	10.1689	10.1478
56279	Fam69b	family with sequence similarity 69, member B	--	1.14834	0.0101754	Up	8.1098	9.04458	9.01164	10.1802	10.16	9.76134
56325	Abcb9	ATP-binding cassette, sub-family B (MDR/TAP), member 9	--	0.605923	0.0482274	Up	11.1469	11.7992	11.4715	12.0774	12.0797	12.026
56348	Hsd17b12	hydroxysteroid (17-beta) dehydrogenase 12	--	0.725577	0.0243021	Up	11.8419	12.4611	12.4747	13.1867	13.4063	13.0594
56398	1500003O03Rik	RIKEN cDNA 1500003O03 gene	--	0.591242	0.0206753	Up	8.43397	8.75275	8.58972	9.18569	9.1291	9.18096
56428	Mtch2	mitochondrial carrier homolog 2 (C. elegans)	--	0.619487	0.0226853	Up	13.4843	13.825	13.9025	14.4445	14.4857	14.4008
56451	Suclg1	succinate-CoA ligase, GDP-forming, alpha subunit	--	0.865981	0.00942263	Up	12.7726	13.1044	13.275	13.9205	14.0189	13.9703
56471	Stmn4	stathmin-like 4	--	1.2239	0.000448091	Up	8.59788	8.72362	8.62929	9.85319	9.73254	9.89789
56485	Slc2a5	solute carrier family 2 (facilitated glucose transporter), member 5	--	3.12418	0.00124216	Up	8.66255	9.27155	10.6803	12.3957	12.4357	11.2741
56506	Cib2	calcium and integrin binding family member 2	--	0.702936	0.0223948	Up	13.8658	14.3347	14.4607	15.0324	15.2128	15.0376
56535	Pex3	peroxisomal biogenesis factor 3	--	0.654795	0.0193207	Up	10.6608	11.0347	10.9946	11.5448	11.6493	11.7705
56615	Mgst1	microsomal glutathione S-transferase 1	common	0.583577	0.046555	Up	15.0508	15.5862	15.2376	15.8211	15.7884	15.8578
56690	Mlycd	malonyl-CoA decarboxylase	--	0.712631	0.0159745	Up	11.6258	11.9677	12.0486	12.6803	12.8512	12.6224
56794	Hacl1	2-hydroxyacyl-CoA lyase 1	--	0.775742	0.00368452	Up	11.0269	10.925	11.0591	11.7229	11.8026	11.9104
56812	Dnajb2	DnaJ (Hsp40) homolog, subfamily B, member 2	--	0.767893	0.021083	Up	10.009	10.2268	10.5547	10.9988	10.9947	10.8739
57259	Tob2	transducer of ERBB2, 2	--	0.821984	0.0143598	Up	9.55191	9.74803	9.97831	10.655	10.57	10.3518
57267	Apba3	amyloid beta (A4) precursor protein-binding, family A, member 3	--	0.653972	0.00414961	Up	9.80679	9.77381	9.80498	10.5994	10.459	10.4457
57279	Slc25a20	solute carrier family 25 (mitochondrial carnitine/acylcarnitine translocase), member 20	--	1.21515	0.00141865	Up	9.649	9.79041	9.926	10.9206	11.215	11.0056
57295	Icmt	isoprenylcysteine carboxyl methyltransferase	--	0.885505	0.00522585	Up	8.59235	8.804	8.84536	9.68951	9.8418	9.55401
57423	Atp5j2	ATP synthase, H+ transporting, mitochondrial F0 complex, subunit F2	--	0.606171	0.00837731	Up	14.133	14.1406	14.2319	14.7468	14.8315	14.6703
57742	Abhd1	abhydrolase domain containing 1	--	0.689956	0.0247868	Up	7.54441	7.81848	7.81105	8.5433	8.501	8.14872
58176	Rhbg	Rhesus blood group-associated B glycoprotein	--	0.812221	0.0388171	Up	6.88649	8.00353	7.50809	8.15577	8.42458	8.32031
58200	Ppp1r1a	protein phosphatase 1, regulatory (inhibitor) subunit 1A	--	0.816859	0.0219889	Up	8.82451	9.60222	9.46815	10.2874	10.285	10.1073
58234	Shank3	SH3/ankyrin domain gene 3	--	0.602655	0.0436909	Up	8.75979	9.20905	9.42949	9.82856	9.76906	9.8117
58250	Chst11	carbohydrate sulfotransferase 11	--	0.61134	0.015931	Up	8.46869	8.53332	8.35225	8.90085	9.08003	9.10243
58805	Mlxipl	MLX interacting protein-like	--	1.04317	0.0205703	Up	11.6757	12.7212	13.0507	13.7644	13.8375	13.466
58875	Hibadh	3-hydroxyisobutyrate dehydrogenase	--	0.628958	0.0234489	Up	13.0304	13.4695	13.3177	13.9584	13.9167	13.9466
58887	Repin1	replication initiator 1	--	0.613839	0.0222137	Up	9.44216	9.72084	9.58105	10.4177	10.1949	10.1229
59030	Mkks	McKusick-Kaufman syndrome protein	--	1.10791	0.00455418	Up	9.66181	10.0755	10.076	11.2353	11.1834	10.8962
59038	Pxmp4	peroxisomal membrane protein 4	--	0.619613	0.0277326	Up	11.0416	11.4583	11.2903	11.9232	11.775	11.9099
60525	Acss2	acyl-CoA synthetase short-chain family member 2	--	1.7956	0.00605644	Up	11.8698	12.6725	13.5102	14.4681	14.5439	13.8482
60527	Fads3	fatty acid desaturase 3	--	0.711647	0.049847	Up	11.9903	12.8166	13.0304	13.5283	13.5336	13.2377
60597	Mapk8ip2	mitogen-activated protein kinase 8 interacting protein 2	--	0.644021	0.0169125	Up	5.81556	5.97099	5.85559	6.51161	6.49961	6.28289
60613	Kcnq4	potassium voltage-gated channel, subfamily Q, member 4	--	0.604449	0.0177842	Up	10.6679	10.5057	10.3775	11.2332	11.0874	11.1102
63828	Fn3k	fructosamine 3 kinase	--	1.35058	0.00405105	Up	7.04239	7.66407	7.80755	9.01465	9.03371	8.72216
63954	Rbp7	retinol binding protein 7, cellular	--	1.00193	0.0210256	Up	12.1899	12.7115	13.3664	14.017	13.7134	13.6636
63955	Cables1	CDK5 and Abl enzyme substrate 1	--	0.873333	0.00692638	Up	10.7184	10.8575	10.9914	11.7308	11.8515	11.5489
64075	Smoc1	SPARC related modular calcium binding 1	--	0.833264	0.0197839	Up	10.5311	11.3357	11.1332	11.9665	11.9776	11.9212
64085	Clstn2	calsyntenin 2	--	0.852025	0.0066279	Up	8.3916	8.20928	8.36856	9.22058	9.17303	9.53987
64291	Osbpl1a	oxysterol binding protein-like 1A	--	0.700196	0.026039	Up	9.77768	9.81814	10.1933	10.4234	10.5596	10.5183
64297	Gprc5b	G protein-coupled receptor, family C, group 5, member B	--	0.780625	0.00654998	Up	11.0606	10.8061	10.916	11.876	11.6855	11.6967
64384	Sirt3	sirtuin 3 (silent mating type information regulation 2, homolog) 3 (S. cerevisiae)	--	0.831567	0.0059269	Up	10.5873	10.6766	10.8362	11.513	11.5081	11.3509
65112	Pmepa1	prostate transmembrane protein, androgen induced 1	--	1.13694	0.00951741	Up	10.5482	10.0786	10.7951	11.6852	11.7944	11.2625
65116	Prrg2	proline-rich Gla (G-carboxyglutamic acid) polypeptide 2	--	0.763494	0.00138066	Up	10.9982	10.9446	11.0035	11.6721	11.7659	11.7617
65247	Asb1	ankyrin repeat and SOCS box-containing 1	--	0.606591	0.0243311	Up	8.51963	8.82131	8.82388	9.73608	9.4279	9.38204
65962	Slc9a3r2	solute carrier family 9 (sodium/hydrogen exchanger), member 3 regulator 2	--	0.660399	0.021252	Up	10.0415	10.2614	10.4745	10.9218	10.8805	10.9365
66039	D14Ertd449e	DNA segment, Chr 14, ERATO Doi 449, expressed	--	0.906065	0.0138144	Up	9.16499	9.01954	9.37188	10.0711	10.1829	9.70031
66043	Atp5d	ATP synthase, H+ transporting, mitochondrial F1 complex, delta subunit	--	0.635279	0.00779133	Up	13.3477	13.4051	13.538	13.9985	14.0634	14.0403
66046	Ndufb5	NADH dehydrogenase (ubiquinone) 1 beta subcomplex, 5	--	0.704615	0.0085018	Up	13.0214	13.0594	13.2492	13.764	13.8864	13.7578
66048	Tmem93	transmembrane protein 93	--	0.619285	0.0382521	Up	11.0496	11.53	11.6265	12.1803	12.1493	11.9604
66050	0610009B22Rik	RIKEN cDNA 0610009B22 gene	--	0.696919	0.0147481	Up	9.9899	10.2585	10.0919	10.7888	10.8855	10.6388
66052	Sdhc	succinate dehydrogenase complex, subunit C, integral membrane protein	--	0.669411	0.013415	Up	12.3129	12.6051	12.6136	13.2745	13.3828	13.1992
66075	Chchd3	coiled-coil-helix-coiled-coil-helix domain containing 3	--	0.79163	0.0114204	Up	11.8663	11.9919	12.221	12.7527	13.025	12.7835
66082	Abhd6	abhydrolase domain containing 6	--	1.1456	0.00253865	Up	8.0159	8.13423	8.41536	9.27983	9.29799	9.18774
66092	Ghitm	growth hormone inducible transmembrane protein	--	0.605856	0.0233605	Up	12.5784	12.9614	12.8169	13.4228	13.5779	13.3984
66108	Ndufa9	NADH dehydrogenase (ubiquinone) 1 alpha subcomplex, 9	--	0.623678	0.0127948	Up	12.3785	12.5704	12.6204	13.194	13.3465	13.1707
66112	Mosc1	MOCO sulphurase C-terminal domain containing 1	--	1.65979	0.0072621	Up	8.99166	10.4969	10.1793	11.8391	12.1075	10.9728
66116	Cml1	camello-like 1	--	0.634684	0.00270753	Up	9.16625	9.14853	9.22722	9.74189	9.80868	9.80093
66117	1110001J03Rik	RIKEN cDNA 1110001J03 gene	--	0.767392	0.00823512	Up	12.61	12.8744	12.9444	13.59	13.7212	13.6418
66128	Mrps36	mitochondrial ribosomal protein S36	--	0.761615	0.00438778	Up	11.5205	11.5239	11.6175	12.2071	12.4112	12.2855
66142	Cox7b	cytochrome c oxidase subunit VIIb	--	0.581422	0.00821613	Up	14.5473	14.7022	14.7118	15.2836	15.3493	15.2669
66152	Uqcr10	ubiquinol-cytochrome c reductase, complex III subunit X	--	0.766342	0.0070101	Up	14.1892	14.3816	14.4764	15.1479	15.2068	15.0682
66196	Myo19	myosin XIX	--	0.692561	0.0257677	Up	8.48089	9.07439	8.90132	9.66462	9.59388	9.50555
66218	Ndufb9	NADH dehydrogenase (ubiquinone) 1 beta subcomplex, 9	--	0.793186	0.0075659	Up	14.7118	15.0107	15.0461	15.8342	15.8039	15.7244
66240	Kcne1l	potassium voltage-gated channel, Isk-related family, member 1-like, pseudogene	--	0.651707	0.0355563	Up	7.01258	6.40252	6.7717	7.47216	7.42341	7.28899
66273	1810020D17Rik	RIKEN cDNA 1810020D17 gene	--	0.645046	0.0180304	Up	10.4496	10.754	10.6644	11.3141	11.3095	11.1469
66277	Klf15	Kruppel-like factor 15	--	1.15528	0.00944964	Up	9.51815	9.66894	10.3092	10.7689	10.8242	11.0412
66302	Fam82b	family with sequence similarity 82, member B	--	0.70494	0.0136467	Up	10.5766	10.8757	10.8884	11.4823	11.7525	11.5807
66330	1700020L24Rik	RIKEN cDNA 1700020L24 gene	--	0.645906	0.0197495	Up	9.34386	9.64523	9.49335	10.1393	10.2249	9.98967
66333	Aqp11	aquaporin 11	--	0.761586	0.0371822	Up	7.73198	8.66612	8.41259	9.17417	9.26901	8.90071
66343	Tmem177	transmembrane protein 177	--	0.678587	0.0202638	Up	8.35225	8.74165	8.71907	9.39765	9.51548	9.23295
66350	Pla2g12a	phospholipase A2, group XIIA	--	0.637613	0.020987	Up	9.79108	10.0786	10.1264	10.7162	10.8673	10.589
66375	Dhrs7	dehydrogenase/reductase (SDR family) member 7	--	0.947019	0.0204898	Up	13.6878	14.5236	14.2275	15.1833	15.1745	14.7709
66377	Ndufc1	NADH dehydrogenase (ubiquinone) 1, subcomplex unknown, 1	--	0.735689	0.00855614	Up	14.3005	14.5212	14.532	15.2569	15.2995	15.1034
66390	Slmo2	slowmo homolog 2 (Drosophila)	--	0.636199	0.0207265	Up	12.3393	12.5268	12.6637	13.1633	13.163	13.0039
66400	Alkbh7	alkB, alkylation repair homolog 7 (E. coli)	--	0.603285	0.00882491	Up	9.97423	10.137	10.0207	10.6994	10.5854	10.624
66405	Mcts2	malignant T cell amplified sequence 2	--	0.744584	0.0206011	Up	9.88967	10.4509	10.2188	10.9633	11.0788	10.8654
66407	Mrps15	mitochondrial ribosomal protein S15	--	0.595486	0.0271654	Up	11.6019	11.7999	11.9277	12.3954	12.4052	12.2161
66414	Ndufa12	NADH dehydrogenase (ubiquinone) 1 alpha subcomplex, 12	--	0.73808	0.0168611	Up	13.9612	14.2291	14.3631	14.9672	15.0215	14.7721
66427	Cyb5b	cytochrome b5 type B	--	0.777272	0.0293999	Up	11.4285	12.1681	11.9714	12.7487	12.9282	12.4446
66431	1810049H13Rik	RIKEN cDNA 1810049H13 gene	--	0.633657	0.00877511	Up	10.9328	11.1101	11.1591	11.7437	11.7369	11.8195
66438	Hamp2	hepcidin antimicrobial peptide 2	--	0.809428	0.0157598	Up	5.60963	6.21263	6.11814	6.95194	6.92757	6.82444
66445	Cyc1	cytochrome c-1	--	0.855757	0.0104454	Up	13.7114	14.1154	14.1974	14.8511	15.0758	14.9712
66449	Pam16	presequence translocase-asssociated motor 16 homolog (S. cerevisiae)	--	0.65818	0.0271232	Up	12.9665	13.2585	13.4906	13.9167	13.922	13.8705
66454	Nmnat1	nicotinamide nucleotide adenylyltransferase 1	--	0.639178	0.00984481	Up	9.58134	9.65229	9.76013	10.2915	10.378	10.2084
66459	Pigy	phosphatidylinositol glycan anchor biosynthesis, class Y	--	0.84283	0.00866462	Up	9.2758	9.71099	9.66656	10.5094	10.5325	10.4407
66488	Fam136a	family with sequence similarity 136, member A	--	0.619944	0.021126	Up	10.9447	11.1856	11.3267	11.9705	11.8055	11.8028
66495	Ndufb3	NADH dehydrogenase (ubiquinone) 1 beta subcomplex 3	--	0.587133	0.0269189	Up	13.8618	14.2914	14.2835	14.8476	14.9075	14.8707
66557	Bpil1	bactericidal/permeability-increasing protein-like 1	--	1.60179	0.00147417	Up	5.55196	6.23753	5.91249	7.56415	7.51429	7.37721
66568	Rwdd3	RWD domain containing 3	--	0.849581	0.00771285	Up	7.91405	7.7693	8.06627	8.99784	8.76363	8.68572
66576	Uqcrh	ubiquinol-cytochrome c reductase hinge protein	--	0.598164	0.0167816	Up	15.3943	15.6	15.6888	16.1982	16.2365	16.1422
66586	Crls1	cardiolipin synthase 1	--	1.07477	0.00112819	Up	10.4526	10.323	10.5696	11.4741	11.5573	11.5273
66594	Uqcr11	ubiquinol-cytochrome c reductase, complex III subunit XI	--	0.755936	0.0102263	Up	14.6587	15.0351	14.9502	15.6472	15.7256	15.7062
66612	Ormdl3	ORM1-like 3 (S. cerevisiae)	--	0.635842	0.0249931	Up	14.3342	14.6311	14.769	15.5517	15.2669	15.2569
66650	Nepn	nephrocan	--	0.668309	0.0294986	Up	6.86308	7.09282	7.27089	7.96958	7.76113	7.54379
66665	5730528L13Rik	RIKEN cDNA 5730528L13 gene	--	0.65572	0.0112494	Up	8.02496	8.22441	8.32031	8.95052	8.88013	8.87309
66694	Uqcrfs1	ubiquinol-cytochrome c reductase, Rieske iron-sulfur polypeptide 1	--	0.751864	0.0139613	Up	13.3371	13.7298	13.7979	14.4369	14.6144	14.4817
66727	Hrasls5	HRAS-like suppressor family, member 5	--	0.667739	0.00854125	Up	6.05837	5.9283	6.14813	6.76182	6.72611	6.63851
66771	4933439F18Rik	RIKEN cDNA 4933439F18 gene	--	0.763321	0.00986727	Up	9.32657	9.56576	9.69808	10.3321	10.3291	10.2654
66789	Alg14	asparagine-linked glycosylation 14 homolog (yeast)	--	0.60213	0.012204	Up	10.0172	10.0339	9.91179	10.6703	10.6193	10.4678
66821	Bcs1l	BCS1-like (yeast)	--	0.68727	0.00664187	Up	10.3947	10.5836	10.423	11.1103	11.0942	11.1919
66832	Rsph3a	radial spoke 3A homolog (Chlamydomonas)	--	0.608215	0.0131092	Up	9.08525	9.12117	9.30934	9.80617	9.72939	9.72939
66834	Acot13	acyl-CoA thioesterase 13	--	0.593528	0.0275129	Up	13.067	12.9701	13.3079	13.5845	13.747	13.6605
66841	Etfdh	electron transferring flavoprotein, dehydrogenase	--	0.967761	0.00436454	Up	12.1036	12.3559	12.3313	13.1723	13.5283	13.2991
66885	Acadsb	acyl-Coenzyme A dehydrogenase, short/branched chain	--	0.680457	0.0388761	Up	10.5967	11.323	10.9286	11.609	11.6078	11.6211
66892	Eif4e3	eukaryotic translation initiation factor 4E member 3	--	0.588513	0.0400829	Up	8.60456	9.23964	9.27377	9.82539	9.94181	9.82816
66904	Pccb	propionyl Coenzyme A carboxylase, beta polypeptide	--	0.972768	0.00730185	Up	9.4183	10.001	9.86538	10.8381	10.8164	10.8397
66925	Sdhd	succinate dehydrogenase complex, subunit D, integral membrane protein	--	0.729608	0.00914711	Up	13.8777	14.0795	14.1579	14.8091	14.8707	14.7011
66938	1700029G01Rik	RIKEN cDNA 1700029G01 gene	--	0.799307	0.0105692	Up	9.2643	9.39178	9.61041	10.1911	10.16	10.4262
66945	Sdha	succinate dehydrogenase complex, subunit A, flavoprotein (Fp)	--	0.679108	0.0171338	Up	13.8028	14.1233	14.195	14.8024	14.8837	14.7107
66948	Acad8	acyl-Coenzyme A dehydrogenase family, member 8	--	0.661975	0.025735	Up	7.21336	7.75979	7.61461	8.31851	8.27659	8.22657
66950	Tmem206	transmembrane protein 206	--	0.882386	0.0159654	Up	11.1068	11.7979	11.8774	12.7857	12.6803	12.5424
66959	Dusp26	dual specificity phosphatase 26 (putative)	--	0.955838	0.00419345	Up	8.0541	8.41884	8.20422	9.17167	9.16006	9.09313
66968	Plin5	perilipin 5	--	2.07392	0.00161746	Up	9.74537	10.3588	11.0341	12.4328	12.9257	12.342
66972	Slc25a23	solute carrier family 25 (mitochondrial carrier; phosphate carrier), member 23	--	0.843428	0.0119328	Up	7.12669	7.20642	7.37355	8.04984	8.2835	7.83123
67003	Uqcrc2	ubiquinol cytochrome c reductase core protein 2	--	0.743733	0.0123255	Up	13.9725	14.3396	14.3799	15.0833	15.1569	15.0279
67057	Yaf2	YY1 associated factor 2	--	0.64461	0.0203432	Up	8.42716	8.53942	8.77433	9.11881	9.25523	9.18403
67063	2810432L12Rik	RIKEN cDNA 2810432L12 gene	--	0.95347	0.00468395	Up	7.57177	7.81592	7.97145	8.68572	8.7699	8.76939
67095	Trak1	trafficking protein, kinesin binding 1	--	0.720073	0.0199329	Up	10.1981	10.3477	10.6122	11.0678	11.1998	10.9433
67096	Mmachc	methylmalonic aciduria cblC type, with homocystinuria	--	0.695504	0.0281648	Up	8.60857	9.22462	9.14266	9.85279	9.83817	9.66565
67119	Ccdc159	coiled-coil domain containing 159	--	0.662821	0.01538	Up	7.25855	7.62067	7.44698	8.12765	8.1098	8.10718
67122	Nrarp	Notch-regulated ankyrin repeat protein	--	0.79231	0.006963	Up	6.07077	6.20203	5.92624	6.97678	6.86308	6.77612
67130	Ndufa6	NADH dehydrogenase (ubiquinone) 1 alpha subcomplex, 6 (B14)	--	0.654815	0.0187723	Up	13.2758	13.2145	13.5317	13.8675	13.9345	13.9306
67131	Acbd4	acyl-Coenzyme A binding domain containing 4	--	0.999644	0.00819995	Up	12.9858	13.586	13.6145	14.5856	14.6963	14.4531
67182	Pdzk1ip1	PDZK1 interacting protein 1	--	2.34849	0.00425644	Up	7.19209	6.9471	7.96627	9.54059	10.0557	8.04646
67184	Ndufa13	NADH dehydrogenase (ubiquinone) 1 alpha subcomplex, 13	--	0.593966	0.0128457	Up	15.7454	15.9479	15.7832	16.3772	16.4062	16.3268
67217	2810055F11Rik	RIKEN cDNA 2810055F11 gene	--	0.896613	0.00238934	Up	9.73818	9.92987	9.82354	10.7202	10.6408	10.7982
67264	Ndufb8	NADH dehydrogenase (ubiquinone) 1 beta subcomplex 8	--	0.91168	0.00661765	Up	14.2931	14.55	14.6792	15.4617	15.6688	15.3817
67273	Ndufa10	NADH dehydrogenase (ubiquinone) 1 alpha subcomplex 10	--	0.827217	0.00870201	Up	12.1255	12.43	12.5317	13.2572	13.4173	13.2127
67283	Slc25a19	solute carrier family 25 (mitochondrial thiamine pyrophosphate carrier), member 19	--	1.18364	0.00738659	Up	11.7639	12.0591	12.5113	13.2427	13.3912	13.0271
67326	1700037H04Rik	RIKEN cDNA 1700037H04 gene	--	0.974178	0.00865277	Up	13.2145	13.8524	13.8482	14.8224	14.9897	14.756
67374	Jam2	junction adhesion molecule 2	--	0.815065	0.00289769	Up	9.24206	9.41917	9.39775	10.2128	10.1239	10.2388
67384	Bag4	BCL2-associated athanogene 4	--	0.895186	0.00474406	Up	8.66255	8.86202	8.55231	9.57649	9.4596	9.55774
67389	Fam132a	family with sequence similarity 132, member A	--	0.738787	0.0103332	Up	12.8954	13.2407	13.121	13.8598	13.9862	13.8228
67426	Adck3	aarF domain containing kinase 3	--	1.22209	0.00103282	Up	10.172	9.94687	10.0773	11.2659	11.2994	11.5279
67441	Isoc2b	isochorismatase domain containing 2b	--	0.735194	0.00158556	Up	10.1204	10.1272	10.1742	10.8623	10.9548	10.8536
67445	C1qtnf4	C1q and tumor necrosis factor related protein 4	--	0.675248	0.0130409	Up	6.56441	6.53244	6.62035	7.23965	7.26085	7.00509
67446	Dusp28	dual specificity phosphatase 28	--	0.71847	0.0107854	Up	9.15024	9.0256	9.34405	9.83238	9.94261	9.86871
67452	Pnpla8	patatin-like phospholipase domain containing 8	--	0.583149	0.0123066	Up	6.91565	7.08051	6.88554	7.4988	7.56584	7.49159
67460	Decr1	2,4-dienoyl CoA reductase 1, mitochondrial	--	0.779755	0.0164543	Up	14.3576	14.895	14.8342	15.6139	15.8928	15.5415
67468	Mmd	monocyte to macrophage differentiation-associated	common	0.814229	0.0231498	Up	12.8429	13.6696	13.7065	14.5889	14.4838	14.3285
67469	Abhd5	abhydrolase domain containing 5	--	0.580511	0.0439166	Up	11.0976	11.3284	11.3025	11.6148	11.883	12.2072
67472	Mtfr1	mitochondrial fission regulator 1	--	0.727235	0.0167668	Up	9.87063	9.98125	10.1518	10.7085	10.7328	10.4656
67477	Abhd15	abhydrolase domain containing 15	--	0.719021	0.0448802	Up	9.41986	10.4769	10.157	10.8933	10.876	10.7776
67512	Agpat2	1-acylglycerol-3-phosphate O-acyltransferase 2 (lysophosphatidic acid acyltransferase, beta)	--	1.05748	0.015792	Up	14.954	16.0833	16.1444	17.1408	17.1692	16.8288
67528	Nudt7	nudix (nucleoside diphosphate linked moiety X)-type motif 7	--	1.22741	0.00263895	Up	11.0636	11.5449	11.4549	12.6823	12.7183	12.4841
67530	Uqcrb	ubiquinol-cytochrome c reductase binding protein	--	0.580576	0.0169958	Up	14.1684	14.3081	14.3884	14.8887	15.0706	14.8615
67582	Slc25a26	solute carrier family 25 (mitochondrial carrier, phosphate carrier), member 26	--	0.704043	0.0137134	Up	9.03326	9.32174	9.32908	10.0258	10.0534	9.84745
67636	Lyrm5	LYR motif containing 5	--	0.876825	0.00531036	Up	9.9796	10.3471	10.2829	11.1298	11.2086	11.1597
67666	Hapln3	hyaluronan and proteoglycan link protein 3	--	0.641379	0.0123577	Up	8.11368	8.39408	8.39233	9.07046	9.03371	8.99572
67680	Sdhb	succinate dehydrogenase complex, subunit B, iron sulfur (Ip)	--	0.70492	0.00941358	Up	12.9244	13.163	13.2171	13.8183	13.9446	13.8679
67703	Kirrel3	kin of IRRE like 3 (Drosophila)	--	0.699871	0.00793491	Up	7.99839	8.27968	8.1881	8.92424	8.88797	8.88598
67801	Pllp	plasma membrane proteolipid	--	0.76246	0.00401042	Up	6.97678	7.04191	7.01346	7.77592	7.7235	7.94305
67809	Fam82a2	family with sequence similarity 82, member A2	--	0.825121	0.0186569	Up	8.49598	9.21937	8.96259	9.72487	9.97328	9.78771
67811	Poldip2	polymerase (DNA-directed), delta interacting protein 2	--	0.651365	0.0166303	Up	11.2486	11.6194	11.5188	12.1725	12.1701	12.1334
67819	Derl1	Der1-like domain family, member 1	--	0.783883	0.0133806	Up	12.4188	12.4482	12.6604	13.2321	13.3376	13.0138
67834	Idh3a	isocitrate dehydrogenase 3 (NAD+) alpha	--	1.23603	0.00587868	Up	12.2937	12.7482	13.1374	13.9843	14.1311	13.8598
67847	Sncaip	synuclein, alpha interacting protein (synphilin)	--	0.617794	0.0152654	Up	7.58622	7.61396	7.61461	8.28921	8.02218	8.23175
67856	Echdc3	enoyl Coenzyme A hydratase domain containing 3	--	0.955982	0.01586	Up	10.1688	11.0877	10.7311	11.6871	11.6992	11.6352
67876	Coq10b	coenzyme Q10 homolog B (S. cerevisiae)	--	1.04885	0.00189673	Up	8.28294	8.46234	8.41536	9.57795	9.30934	9.46422
67900	Mtfp1	mitochondrial fission process 1	--	1.9654	0.000533777	Up	9.37573	9.70604	10.0281	11.6714	11.7603	11.5257
67914	Coq9	coenzyme Q9 homolog (yeast)	--	0.855712	0.0096222	Up	10.157	10.5423	10.6309	11.348	11.588	11.398
67993	Nudt12	nudix (nucleoside diphosphate linked moiety X)-type motif 12	--	0.979952	0.0128845	Up	7.12669	7.59058	7.68913	8.57053	8.6831	8.14695
68015	Trap1	TNF receptor-associated protein 1	--	0.654546	0.0231209	Up	11.4253	11.8993	11.7579	12.4449	12.347	12.4125
68021	Bphl	biphenyl hydrolase-like (serine hydrolase, breast epithelial mucin-associated antigen)	--	0.619269	0.0215983	Up	11.087	11.4711	11.3104	11.9521	11.9296	11.8845
68033	Cox19	COX19 cytochrome c oxidase assembly homolog (S. cerevisiae)	--	0.857035	0.00874238	Up	11.4749	11.8594	11.9454	12.7164	12.7757	12.6683
68066	Slc25a39	solute carrier family 25, member 39	--	0.595718	0.0100865	Up	9.37279	9.53143	9.53664	10.1272	10.1875	10.0452
68075	1520402A15Rik	RIKEN cDNA 1520402A15 gene	--	1.72187	0.0004766	Up	7.44625	7.41355	7.7749	9.05575	9.16811	9.29037
68121	Cep70	centrosomal protein 70	--	0.701697	0.00988469	Up	8.70107	8.63261	8.90604	9.44526	9.37529	9.40277
68126	Fahd2a	fumarylacetoacetate hydrolase domain containing 2A	--	0.590365	0.0334041	Up	10.2067	10.7471	10.6821	11.2725	11.3382	11.2512
68170	B230118H07Rik	RIKEN cDNA B230118H07 gene	--	0.634929	0.0396509	Up	10.4803	11.0555	10.78	11.4273	11.4149	11.2619
68194	Ndufb4	NADH dehydrogenase (ubiquinone) 1 beta subcomplex 4	--	0.59312	0.00823054	Up	13.5759	13.6714	13.7357	14.2645	14.2931	14.1924
68198	Ndufb2	NADH dehydrogenase (ubiquinone) 1 beta subcomplex, 2	--	0.674002	0.0211046	Up	12.3769	12.6567	12.5271	13.2011	13.4716	13.0684
68202	Ndufa5	NADH dehydrogenase (ubiquinone) 1 alpha subcomplex, 5	--	0.658991	0.016456	Up	14.2413	14.4995	14.5375	15.1585	15.2516	15.0163
68214	Gsto2	glutathione S-transferase omega 2	--	0.811141	0.0122594	Up	7.19209	7.65031	7.54379	8.2408	8.35494	8.51642
68241	Fam195a	family with sequence similarity 195, member A	--	0.979235	0.00622761	Up	11.9316	12.4076	12.4523	13.3517	13.5414	13.3868
68263	Pdhb	pyruvate dehydrogenase (lipoamide) beta	--	1.03141	0.0142963	Up	13.373	14.1994	14.3774	15.2308	15.3299	14.9645
68267	Slc25a22	solute carrier family 25 (mitochondrial carrier, glutamate), member 22	--	0.848335	0.0187724	Up	10.1123	10.8639	10.5212	11.4748	11.3164	11.3695
68281	4930430F08Rik	RIKEN cDNA 4930430F08 gene	--	0.586778	0.00909137	Up	8.19712	8.22838	8.18095	8.92801	8.7839	8.73264
68316	Apoo	apolipoprotein O	--	1.02703	0.00599594	Up	10.2987	10.6095	10.8314	11.6277	11.9132	11.6365
68346	Sirt5	sirtuin 5 (silent mating type information regulation 2 homolog) 5 (S. cerevisiae)	--	0.864629	0.0139605	Up	9.00956	9.46743	9.32221	10.1868	10.2567	9.88515
68371	Pbld1	phenazine biosynthesis-like protein domain containing 1	--	1.09006	0.00224228	Up	6.59331	6.65041	6.88554	7.7331	7.74047	7.93087
68375	Ndufa8	NADH dehydrogenase (ubiquinone) 1 alpha subcomplex, 8	--	0.670219	0.00956272	Up	11.8193	11.9098	12.0246	12.58	12.7285	12.5378
68385	Tlcd1	TLC domain containing 1	--	0.868159	0.0240637	Up	9.22803	10.0904	10.2713	10.9585	10.9851	10.8071
68393	Mogat1	monoacylglycerol O-acyltransferase 1	--	1.16089	0.0188725	Up	8.91545	10.3969	9.64523	10.8061	10.8656	10.6427
68404	Nrn1	neuritin 1	--	0.602785	0.0285983	Up	7.6322	7.81848	8.05641	8.50367	8.38892	8.42126
68453	Gpihbp1	GPI-anchored HDL-binding protein 1	--	1.0173	0.00881561	Up	12.1304	12.81	12.8889	13.8018	13.8273	13.8981
68465	Adipor2	adiponectin receptor 2	--	0.833089	0.0157037	Up	15.1745	15.5731	15.825	16.4062	16.3669	16.4732
68469	1110006G14Rik	RIKEN cDNA 1110006G14 gene	--	0.710613	0.0314786	Up	8.38513	9.10833	9.20499	9.85701	9.75791	9.81894
68493	Ndufaf4	NADH dehydrogenase (ubiquinone) 1 alpha subcomplex, assembly factor 4	--	0.858619	0.00994509	Up	9.35505	9.54115	9.82354	10.3892	10.5464	10.3998
68499	Mrpl53	mitochondrial ribosomal protein L53	--	0.613594	0.0211581	Up	12.3848	12.6075	12.724	13.2765	13.2211	13.1166
68550	1110002N22Rik	RIKEN cDNA 1110002N22 gene	--	0.696057	0.0136073	Up	7.56415	7.92981	7.82595	8.53332	8.52201	8.44986
68603	Pmvk	phosphomevalonate kinase	--	0.937745	0.0235896	Up	12.328	12.9769	13.3023	13.9147	14.0742	13.5317
68607	Serhl	serine hydrolase-like	--	0.719635	0.0127242	Up	10.4402	10.7307	10.468	11.1876	11.1305	11.2526
68614	Letmd1	LETM1 domain containing 1	BAT-selective	0.95268	0.00813371	Up	11.1023	11.2463	11.4202	11.9402	12.3716	12.1989
68636	Fahd1	fumarylacetoacetate hydrolase domain containing 1	--	0.757808	0.00885149	Up	8.84631	9.00701	8.97767	9.63951	9.97328	9.73548
68646	1110020G09Rik	RIKEN cDNA 1110020G09 gene	--	0.622069	0.00931188	Up	8.89455	8.83936	9.04349	9.57207	9.51662	9.50225
68671	Pcyt2	phosphate cytidylyltransferase 2, ethanolamine	--	0.720764	0.0337433	Up	12.6584	12.9109	13.3146	13.6317	13.8292	13.504
68750	Rreb1	ras responsive element binding protein 1	--	0.704718	0.0173999	Up	11.0146	11.3761	11.1005	11.7349	11.9	11.8053
68777	Tmem53	transmembrane protein 53	--	0.861606	0.00612144	Up	11.4468	11.8121	11.6554	12.6607	12.517	12.5046
68778	1110038D17Rik	RIKEN cDNA 1110038D17 gene	--	0.594418	0.0302104	Up	12.054	12.2013	12.2937	12.7957	12.8253	12.5342
68910	Zfp467	zinc finger protein 467	--	0.933825	0.00791299	Up	10.2821	10.3423	10.6825	11.2762	11.1653	11.3282
68918	1190005I06Rik	RIKEN cDNA 1190005I06 gene	--	1.51469	0.00197823	Up	10.8626	11.0418	11.401	12.6397	12.2624	12.5564
68952	Fam57b	family with sequence similarity 57, member B	--	1.41289	0.00478559	Up	6.52075	7.14292	7.50809	8.55581	8.88797	8.38331
68957	Paqr6	progestin and adipoQ receptor family member VI	--	0.617444	0.0237755	Up	6.92549	6.66121	6.62035	7.27865	7.27865	7.20521
69002	1500026H17Rik	RIKEN cDNA 1500026H17 gene	--	0.713814	0.0137554	Up	7.48156	7.8692	7.88748	8.71879	8.58302	8.57659
69034	4930579G22Rik	RIKEN cDNA 4930579G22 gene	--	0.762641	0.0138855	Up	8.49192	8.48894	8.67614	9.25456	9.06083	9.42371
69046	Isca1	iron-sulfur cluster assembly 1 homolog (S. cerevisiae)	--	0.613544	0.0149508	Up	9.83066	9.91179	10.0883	10.4992	10.6135	10.5253
69064	1810014F10Rik	RIKEN cDNA 1810014F10 gene	--	0.800206	0.00363059	Up	10.2287	10.313	10.3907	11.1132	11.2418	11.0566
69068	1810011O10Rik	RIKEN cDNA 1810011O10 gene	--	1.12734	0.00533802	Up	10.9246	11.3157	11.5763	12.4431	12.5567	12.3687
69104	42434	membrane-associated ring finger (C3HC4) 5	--	0.882616	0.00217175	Up	8.36889	8.31699	8.51247	9.25151	9.25523	9.18774
69123	1810022C23Rik	RIKEN cDNA 1810022C23 gene	--	0.649959	0.0133662	Up	11.3467	11.6445	11.5503	12.2161	12.2003	12.1214
69129	Pex11c	peroxisomal biogenesis factor 11 gamma	--	0.717607	0.0350285	Up	10.6589	11.4169	10.998	11.7156	11.6926	11.7743
69274	Ctdspl	CTD (carboxy-terminal domain, RNA polymerase II, polypeptide A) small phosphatase-like	--	1.00376	0.00294865	Up	12.5126	12.6975	12.8263	13.7415	13.5712	13.7013
69358	Lrrc51	leucine rich repeat containing 51	--	0.99991	0.0027424	Up	9.54793	9.63401	9.82354	10.6339	10.7751	10.5803
69379	C8g	complement component 8, gamma polypeptide	--	1.01025	0.00400478	Up	8.15538	8.11883	8.45483	9.16563	9.09556	9.24506
69478	2300009A05Rik	RIKEN cDNA 2300009A05 gene	--	0.720938	0.0246692	Up	10.3743	10.6858	10.9137	11.4068	11.413	11.2279
69517	2310001K24Rik	RIKEN cDNA 2310001K24 gene	--	0.772218	0.0136006	Up	6.78384	6.8308	7.15727	7.6419	7.56347	7.60302
69524	Esam	endothelial cell-specific adhesion molecule	--	0.61124	0.0248015	Up	10.4692	10.7608	10.88	11.2928	11.3792	11.372
69536	Hemk1	HemK methyltransferase family member 1	--	0.774668	0.00783759	Up	8.21608	8.55488	8.45483	9.17645	9.2643	9.2295
69572	Mfsd3	major facilitator superfamily domain containing 3	--	0.701415	0.018081	Up	10.0529	10.3408	10.1538	10.8552	11.0101	10.6908
69574	Cmbl	carboxymethylenebutenolidase-like (Pseudomonas)	--	0.67608	0.026286	Up	12.1491	12.6165	12.7323	13.3533	13.2107	13.2925
69590	Gpx8	glutathione peroxidase 8 (putative)	--	1.05213	0.00188796	Up	13.1504	13.0454	12.8415	14.0976	14.0403	14.1587
69597	Afg3l2	AFG3(ATPase family gene 3)-like 2 (yeast)	--	0.624495	0.0195705	Up	9.91179	10.1845	10.285	10.8022	10.9649	10.809
69601	Dab2ip	disabled homolog 2 (Drosophila) interacting protein	--	0.672449	0.0300616	Up	12.5168	13.1239	13.0084	13.6808	13.7183	13.5323
69634	Clybl	citrate lyase beta like	--	0.96129	0.00787894	Up	9.40776	9.9565	9.99865	10.8859	11.0526	10.9178
69662	2310061I04Rik	RIKEN cDNA 2310061I04 gene	--	0.756867	0.0151477	Up	10.3947	10.6175	10.8642	11.4012	11.3744	11.3347
69690	2310057B04Rik	RIKEN cDNA 2310057B04 gene	--	0.654737	0.0158104	Up	6.70439	6.62777	6.87327	7.53413	7.35913	7.28899
69702	Ndufaf1	NADH dehydrogenase (ubiquinone) 1 alpha subcomplex, assembly factor 1	--	0.587894	0.0292749	Up	10.546	10.8877	10.7506	11.3385	11.4953	11.2092
69721	Nkiras1	NFKB inhibitor interacting Ras-like protein 1	--	0.794306	0.0178341	Up	8.27868	8.5862	8.77185	9.3805	9.51969	9.15995
69727	Usp46	ubiquitin specific peptidase 46	--	0.599886	0.0156383	Up	7.88389	8.09935	8.0586	8.67354	8.65848	8.5138
69747	Zswim7	zinc finger, SWIM-type containing 7	--	0.679131	0.00344576	Up	10.1616	10.244	10.2924	10.8955	10.992	10.9231
69802	Cox11	COX11 homolog, cytochrome c oxidase assembly protein (yeast)	--	0.681062	0.0126345	Up	9.71502	9.81814	9.93456	10.4992	10.5733	10.3439
69820	1810059H22Rik	RIKEN cDNA 1810059H22 gene	--	0.783449	0.0164306	Up	6.85268	6.429	7.00135	7.63613	7.64967	7.55342
69821	Mterfd2	MTERF domain containing 2	--	0.633955	0.00371005	Up	9.69928	9.73706	9.67264	10.3332	10.2499	10.3668
69861	2010003K11Rik	RIKEN cDNA 2010003K11 gene	--	1.13602	0.0127952	Up	9.44889	10.517	10.7458	11.653	11.8195	11.4774
69870	Polr3gl	polymerase (RNA) III (DNA directed) polypeptide G like	--	0.757377	0.0170003	Up	8.65036	8.66319	9.00865	9.34757	9.42056	9.56494
69875	Ndufa11	NADH dehydrogenase (ubiquinone) 1 alpha subcomplex 11	--	0.604423	0.0153607	Up	11.7027	11.9365	11.9335	12.538	12.6426	12.4514
70031	Cmtm8	CKLF-like MARVEL transmembrane domain containing 8	--	0.715426	0.00693299	Up	8.40222	8.49715	8.60341	9.2607	9.10464	9.21257
70113	Odf3b	outer dense fiber of sperm tails 3B	--	0.589608	0.0328973	Up	6.80632	6.76404	7.04143	7.2825	7.39593	7.60302
70209	Tmem143	transmembrane protein 143	--	0.943462	0.00533215	Up	12.016	12.3876	12.4499	13.331	13.3688	13.2842
70237	Bhlhb9	basic helix-loop-helix domain containing, class B9	--	1.00978	0.00866862	Up	6.67296	6.61554	7.01072	7.75032	7.40438	7.68274
70266	Ccbl1	cysteine conjugate-beta lyase 1	--	0.749859	0.00427675	Up	11.046	11.1349	11.2335	11.8983	11.8848	11.7952
70281	2310068J16Rik	RIKEN cDNA 2310068J16 gene	--	0.775052	0.0195249	Up	6.13877	6.23753	6.4957	7.01258	7.27089	6.81805
70316	Ndufab1	NADH dehydrogenase (ubiquinone) 1, alpha/beta subcomplex, 1	--	0.98253	0.00586396	Up	9.19695	9.38794	9.60159	10.3705	10.5518	10.2478
70335	Reep6	receptor accessory protein 6	--	1.20642	0.00748935	Up	10.3238	11.2548	10.7257	11.9321	12.07	11.9318
70355	Gprc5c	G protein-coupled receptor, family C, group 5, member C	--	1.09051	0.00221723	Up	7.31837	7.39878	7.40655	8.60565	8.4893	8.25134
70397	Tmem70	transmembrane protein 70	--	0.609618	0.022876	Up	10.6239	10.9926	10.9673	11.4868	11.6822	11.5769
70423	Tspan15	tetraspanin 15	--	0.905719	0.00187904	Up	8.19712	8.30795	8.37365	9.21367	9.26274	9.12485
70456	Brp44	brain protein 44	--	1.20389	0.00446239	Up	13.6238	13.8864	14.1697	15.0903	15.1154	14.8166
70503	Ddo	D-aspartate oxidase	--	1.85316	0.0022922	Up	7.1539	7.71448	8.18095	9.56765	9.75459	9.13267
70546	Zdhhc2	zinc finger, DHHC domain containing 2	--	0.630909	0.0401871	Up	6.48767	6.73399	6.9673	7.41703	7.3649	7.11468
70556	Slc25a33	solute carrier family 25, member 33	--	1.34122	0.00537928	Up	9.23478	9.42056	10.0371	10.6497	10.7634	10.7618
70564	5730469M10Rik	RIKEN cDNA 5730469M10 gene	--	0.659198	0.0375185	Up	14.287	14.9285	14.9897	15.6	15.5877	15.3956
70615	Ankrd24	ankyrin repeat domain 24	--	0.855971	0.00538282	Up	9.43955	9.54221	9.22722	10.3255	10.1865	10.2955
70673	Prdm16	PR domain containing 16	--	0.611048	0.0498884	Up	6.87327	7.68913	7.52405	8.17187	8.13509	8.04646
70693	Gpr125	G protein-coupled receptor 125	--	0.762527	0.00267329	Up	9.14098	9.04072	9.05457	9.84577	9.81709	9.72019
70750	Kdsr	3-ketodihydrosphingosine reductase	--	0.613191	0.0281063	Up	10.0309	10.4444	10.5337	11.0437	11.0576	11.0956
70757	Ptplb	protein tyrosine phosphatase-like (proline instead of catalytic arginine), member b	--	0.591859	0.0360712	Up	11.9512	12.3417	12.4813	12.9336	13.0005	12.8422
70784	Rasl12	RAS-like, family 12	BAT-selective	1.86918	0.00240516	Up	9.76301	10.2528	10.8402	12.1607	12.122	11.7137
70804	Pgrmc2	progesterone receptor membrane component 2	--	0.822201	0.0140493	Up	10.0796	10.5042	10.6815	11.4693	11.3264	11.3065
70967	4931408A02Rik	RIKEN cDNA 4931408A02 gene	--	0.967297	0.00986663	Up	8.66643	8.94494	9.28965	10.1828	9.89574	9.91224
70984	4931406C07Rik	RIKEN cDNA 4931406C07 gene	--	0.777276	0.0100952	Up	12.6156	12.941	12.9815	13.7183	13.9131	13.6782
71045	4933406I18Rik	RIKEN cDNA 4933406I18 gene	--	0.610318	0.00505282	Up	6.00873	5.94978	6.07252	6.56199	6.64687	6.61905
71146	Golga7b	golgi autoantigen, golgin subfamily a, 7B	--	1.27009	0.0127784	Up	5.81556	6.37958	6.66472	7.64967	7.84129	6.84393
71238	Acn9	ACN9 homolog (S. cerevisiae)	--	0.72662	0.00451241	Up	7.58622	7.75496	7.7749	8.50985	8.41884	8.48158
71361	Aifm2	apoptosis-inducing factor, mitochondrion-associated 2	--	0.681519	0.0371314	Up	10.2543	11.0663	10.8924	11.5739	11.5906	11.484
71382	Pex1	peroxisomal biogenesis factor 1	--	0.846763	0.0111893	Up	8.52201	8.51282	8.90132	9.36877	9.4741	9.3646
71406	5430416O09Rik	RIKEN cDNA 5430416O09 gene	--	0.759976	0.0256435	Up	6.79449	6.96526	7.2165	7.7331	7.38626	7.72524
71648	Optn	optineurin	--	0.868533	0.0208315	Up	8.31543	8.43625	8.94067	9.42354	9.30478	9.16664
71670	Acy3	aspartoacylase (aminoacylase) 3	--	0.733866	0.012043	Up	10.5138	10.8052	10.5172	11.2285	11.2511	11.2977
71690	Esm1	endothelial cell-specific molecule 1	--	1.02949	0.00231037	Up	7.07337	7.06082	7.24871	7.93573	8.10286	8.15708
71738	Mamdc2	MAM domain containing 2	--	0.673915	0.0273765	Up	7.0246	7.1772	7.44698	7.93283	7.67982	7.85112
71743	Coasy	Coenzyme A synthase	--	0.620192	0.0359101	Up	13.03	13.5943	13.4392	14.0594	14.1494	13.922
71746	Rgl3	ral guanine nucleotide dissociation stimulator-like 3	--	0.824129	0.00812197	Up	10.3736	10.6427	10.7846	11.5498	11.4668	11.4476
71755	Dhdh	dihydrodiol dehydrogenase (dimeric)	--	0.881381	0.0204341	Up	12.3924	13.3026	13.1761	14.0705	14.0575	13.8609
71756	Cpn2	carboxypeptidase N, polypeptide 2	--	1.20537	0.00681364	Up	5.49176	5.53648	5.79851	6.30277	7.01952	6.74184
71764	C2cd2l	C2 calcium-dependent domain containing 2-like	--	0.61588	0.025083	Up	11.2907	11.6513	11.6167	12.164	12.2326	12.5005
71767	Tysnd1	trypsin domain containing 1	--	0.676992	0.0180397	Up	11.8977	12.3299	12.1736	12.8506	12.8901	12.8185
71832	Csl	citrate synthase like	--	0.726299	0.0174063	Up	9.02435	9.52443	9.54212	10.2507	10.3458	10.2241
71864	1700026J04Rik	RIKEN cDNA 1700026J04 gene	--	0.726899	0.0115826	Up	5.77888	6.07252	5.83254	6.481	6.56572	6.55944
71881	2310001A20Rik	RIKEN cDNA 2310001A20 gene	--	0.732849	0.0214579	Up	12.2889	12.6184	12.7697	13.128	13.3512	13.3828
71891	Cdadc1	cytidine and dCMP deaminase domain containing 1	--	0.612762	0.015093	Up	11.1346	11.3066	11.4202	11.9194	11.8603	11.9365
71913	Tmem79	transmembrane protein 79	--	1.51561	0.00579545	Up	7.98241	8.87223	9.16016	10.3878	10.7067	9.8912
71943	Tom1l1	target of myb1-like 1 (chicken)	--	0.810624	0.0124142	Up	8.58972	9.05423	9.11447	9.82709	9.86485	9.9857
71960	Myh14	myosin, heavy polypeptide 14	--	0.949493	0.0104872	Up	8.14695	8.82374	8.67368	9.62317	9.79817	9.53388
71973	Rbpms2	RNA binding protein with multiple splicing 2	--	0.920783	0.0112448	Up	11.1873	11.8738	11.853	12.7285	12.9466	12.7738
71982	Snx10	sorting nexin 10	--	0.66803	0.0388251	Up	10.7311	11.3748	11.129	11.582	11.8209	11.797
71998	Slc25a35	solute carrier family 25, member 35	--	0.904689	0.0130631	Up	9.39821	10.0538	10.1306	10.9585	11.0217	10.8972
72039	Mccc1	methylcrotonoyl-Coenzyme A carboxylase 1 (alpha)	--	0.666458	0.0490035	Up	12.2329	13.1382	12.766	13.4374	13.4324	13.4083
72108	Ddhd2	DDHD domain containing 2	--	1.10958	0.0037265	Up	9.13688	9.40091	9.55401	10.5105	10.8534	10.4992
72129	Pex13	peroxisomal biogenesis factor 13	--	0.701148	0.0125236	Up	11.8322	12.1025	12.203	12.8462	12.8037	12.7786
72170	Chchd4	coiled-coil-helix-coiled-coil-helix domain containing 4	--	0.605939	0.0239385	Up	9.73082	10.0862	10.0592	10.6969	10.6651	10.5286
72175	Mfsd8	major facilitator superfamily domain containing 8	--	0.65238	0.0248404	Up	7.24908	7.76325	7.73995	8.46539	8.32934	8.39233
72244	1600014C10Rik	RIKEN cDNA 1600014C10 gene	--	0.745659	0.0113699	Up	8.67026	8.965	8.74869	9.39617	9.49435	9.59527
72252	1700022A21Rik	glycerol-3-phosphate dehydrogenase 1-like pseudogene	--	1.22047	0.00389639	Up	7.51397	7.38339	7.78514	8.73444	8.93955	8.46838
72401	Slc43a1	solute carrier family 43, member 1	--	0.797621	0.018023	Up	10.3145	10.4561	10.5575	11.2537	11.0092	11.6143
72421	Ttc30b	tetratricopeptide repeat domain 30B	--	0.792775	0.00795474	Up	8.44074	8.39126	8.14321	9.18403	9.3263	9.08811
72469	Plcd3	phospholipase C, delta 3	--	0.586574	0.0320242	Up	8.95652	9.07046	8.89455	9.57468	9.54309	9.27213
72479	Hsdl2	hydroxysteroid dehydrogenase like 2	--	1.00542	0.0057206	Up	10.6417	11.0056	11.1463	12.011	12.1438	11.9221
72584	Cul4b	cullin 4B	--	0.627758	0.0108538	Up	9.20286	9.24287	9.38538	9.87063	9.77112	9.89599
72585	Lypd1	Ly6/Plaur domain containing 1	--	0.999279	0.00780967	Up	6.30277	5.942	5.96903	6.96831	6.72611	7.03002
72630	Hspa12b	heat shock protein 12B	--	0.792293	0.00613718	Up	9.64523	9.91329	9.72814	10.5029	10.6441	10.5204
72634	Tdrkh	tudor and KH domain containing protein	--	0.618733	0.0433568	Up	6.25175	6.73399	6.36947	6.98821	7.0246	6.85992
72748	Hdhd3	haloacid dehalogenase-like hydrolase domain containing 3	--	1.17057	0.00686788	Up	8.43662	8.94017	8.21673	9.61899	9.52918	9.60719
72759	Tmem135	transmembrane protein 135	--	0.739578	0.0260475	Up	10.5556	11.2279	11.2183	11.9579	11.971	11.7505
72787	Tmem48	transmembrane protein 48	--	0.714127	0.00847101	Up	9.1064	9.37389	9.29886	10.013	9.96322	10.1229
72795	Ttc19	tetratricopeptide repeat domain 19	--	0.628208	0.0134032	Up	9.02435	9.04914	9.13711	9.67734	9.70984	9.49672
72852	Mblac2	metallo-beta-lactamase domain containing 2	--	0.804545	0.0059499	Up	7.20031	7.37867	7.41005	8.39585	8.18322	8.13079
72873	2900006K08Rik	RIKEN cDNA 2900006K08 gene	--	0.697514	0.0258623	Up	7.08051	7.69789	7.67574	8.39318	8.37326	8.26512
72900	Ndufv2	NADH dehydrogenase (ubiquinone) flavoprotein 2	--	0.674814	0.0143819	Up	13.4536	13.5637	13.7041	14.2385	14.4723	14.2004
72948	Tppp	tubulin polymerization promoting protein	--	1.55014	0.00265145	Up	7.85313	7.93573	8.55231	9.48587	9.36115	9.5295
72992	2900076A07Rik	RIKEN cDNA 2900076A07 gene	--	0.641553	0.0373264	Up	6.28744	6.50897	6.75409	7.19616	7.15052	6.91118
73078	Pmpcb	peptidase (mitochondrial processing) beta	--	0.62811	0.0197346	Up	12.0295	12.3772	12.4238	13.0053	13.1012	12.9908
73095	Slc25a42	solute carrier family 25, member 42	--	1.37398	0.000956716	Up	10.3599	10.5718	10.6923	11.7521	11.9458	11.9842
73102	Slc22a23	solute carrier family 22, member 23	--	0.584897	0.0417274	Up	8.45615	8.74532	9.01766	9.31051	9.56021	9.33022
73130	Tmed5	transmembrane emp24 protein transport domain containing 5	--	0.632678	0.0263151	Up	10.1225	10.6014	10.4182	11.004	11.1049	11.0508
73132	Slc25a16	solute carrier family 25 (mitochondrial carrier, Graves disease autoantigen), member 16	--	0.643074	0.018878	Up	8.0541	8.43397	8.26335	8.90642	8.86961	8.95801
73166	Tm7sf2	transmembrane 7 superfamily member 2	--	1.05939	0.00712714	Up	9.94625	10.2694	10.515	11.3288	11.5014	11.1317
73242	Atat1	alpha tubulin acetyltransferase 1	--	0.871991	0.00283816	Up	9.24881	9.45173	9.44407	10.3284	10.2085	10.3161
73246	Rassf6	Ras association (RalGDS/AF-6) domain family member 6	--	0.750745	0.0181094	Up	7.11895	7.60119	7.43247	8.36382	8.18322	8.05185
73316	Calr3	calreticulin 3	--	0.589995	0.00333536	Up	6.40105	6.44566	6.50226	7.03566	7.03382	7.08051
73368	Col20a1	collagen, type XX, alpha 1	--	0.663299	0.0173239	Up	6.96526	6.96255	7.1076	7.62856	7.93087	7.58689
73533	1700080G18Rik	RIKEN cDNA 1700080G18 gene	--	0.620317	0.0314684	Up	7.10162	7.35317	7.59623	7.91451	8.09632	7.97349
73571	1700096K18Rik	RIKEN cDNA 1700096K18 gene	--	0.784087	0.00846033	Up	7.3108	7.53473	7.3288	8.03554	8.27659	8.11288
73724	Mcee	methylmalonyl CoA epimerase	--	0.718631	0.00615821	Up	9.85941	10.0895	9.99538	10.714	10.8086	10.6893
74076	4933406C10Rik	RIKEN cDNA 4933406C10 gene	--	0.88975	0.0106364	Up	5.8884	5.9283	6.31044	6.81805	6.90066	6.74184
74080	Nmnat3	nicotinamide nucleotide adenylyltransferase 3	--	0.63821	0.00853305	Up	10.2997	10.5107	10.355	10.989	11.0251	10.9932
74104	Abcb6	ATP-binding cassette, sub-family B (MDR/TAP), member 6	--	0.647852	0.0104428	Up	9.37443	9.56094	9.36636	10.1118	9.99288	10.0223
74106	Dcaf6	DDB1 and CUL4 associated factor 6	--	0.589729	0.0209891	Up	8.1514	8.16121	8.38761	8.74723	8.90957	8.75093
74143	Opa1	optic atrophy 1 homolog (human)	--	0.675322	0.0132623	Up	10.4078	10.6539	10.5332	11.2085	11.2144	11.0421
74144	Robo4	roundabout homolog 4 (Drosophila)	--	0.673211	0.0182626	Up	11.4854	11.9043	11.8374	12.5106	12.6175	12.4456
74147	Ehhadh	enoyl-Coenzyme A, hydratase/3-hydroxyacyl Coenzyme A dehydrogenase	--	0.895656	0.00645246	Up	10.6448	10.9297	10.9624	11.7042	11.8253	12.0279
74148	1300001I01Rik	RIKEN cDNA 1300001I01 gene	--	0.646025	0.0340345	Up	8.97935	9.63148	9.43535	10.0814	10.0603	10.0818
74185	Gbe1	glucan (1,4-alpha-), branching enzyme 1	--	1.17714	0.0114918	Up	11.3939	12.3895	12.5996	13.5666	13.6492	13.2447
74205	Acsl3	acyl-CoA synthetase long-chain family member 3	--	0.989284	0.00374239	Up	6.78811	7.13779	6.88554	7.87506	7.87482	7.80327
74251	Ankrd9	ankyrin repeat domain 9	--	0.966261	0.00691765	Up	8.48692	8.51885	8.61576	9.11881	9.50007	9.48511
74407	Ttc25	tetratricopeptide repeat domain 25	--	1.12255	0.0137178	Up	5.8409	6.05465	6.38683	7.1772	7.51727	6.6301
74424	Tmc5	transmembrane channel-like gene family 5	--	0.734065	0.016237	Up	5.76796	6.11814	5.81132	6.54539	6.46213	6.61127
74466	4933427G17Rik	RIKEN cDNA 4933427G17 gene	--	0.583927	0.0171142	Up	6.37391	6.54539	6.64391	7.12931	7.05464	7.15052
74521	Ppp4r4	protein phosphatase 4, regulatory subunit 4	--	0.66024	0.0223832	Up	6.429	6.78707	6.84544	7.46128	7.2825	7.44731
74528	8430406I07Rik	RIKEN cDNA 8430406I07 gene	--	0.599938	0.0228476	Up	6.526	6.67655	6.60691	7.22581	7.20684	6.96526
74600	Mrpl47	mitochondrial ribosomal protein L47	--	0.686758	0.0103024	Up	7.74722	8.00821	7.83287	8.45483	8.51963	8.56353
74610	Abcb8	ATP-binding cassette, sub-family B (MDR/TAP), member 8	--	0.834306	0.0124271	Up	10.2838	10.8325	10.6429	11.4772	11.5305	11.4179
74616	Scrn3	secernin 3	--	0.5968	0.0185827	Up	7.40438	7.61954	7.50606	8.0756	8.10286	8.32934
74637	Shpk	sedoheptulokinase	--	0.738482	0.0126149	Up	8.1902	8.58034	8.50282	9.2413	9.14583	9.28592
74769	Pik3cb	phosphatidylinositol 3-kinase, catalytic, beta polypeptide	--	1.24788	0.00583791	Up	9.20674	9.42949	9.9201	10.9	10.6774	10.5077
74931	4930481A15Rik	RIKEN cDNA 4930481A15 gene	--	0.995785	0.00179821	Up	9.07269	9.19411	9.32221	10.1899	10.2337	10.1217
75104	Mmd2	monocyte to macrophage differentiation-associated 2	--	0.684259	0.0118854	Up	5.66039	5.46212	5.4539	6.06894	6.14638	6.26122
75219	Dusp18	dual specificity phosphatase 18	--	0.715226	0.0122913	Up	6.429	6.74184	6.56572	7.16235	7.2825	7.28095
75475	Oplah	5-oxoprolinase (ATP-hydrolysing)	--	0.917131	0.00878956	Up	11.069	11.6457	11.5175	12.4294	12.4346	12.4828
75497	Fabp12	fatty acid binding protein 12	--	0.705196	0.0245305	Up	6.30277	6.89663	6.75409	7.5816	7.45929	7.35464
75552	Paqr9	progestin and adipoQ receptor family member IX	--	0.863031	0.0345808	Up	8.35773	9.93444	9.60071	10.4637	10.72	10.4086
75572	Acyp2	acylphosphatase 2, muscle type	--	0.996143	0.00683157	Up	9.42683	9.90506	9.99129	10.9012	11.0583	10.8268
75641	1700029I15Rik	RIKEN cDNA 1700029I15 gene	--	0.981577	0.0141327	Up	9.21476	10.1411	10.0721	11.0536	11.0855	10.8778
75677	Cldn22	claudin 22	--	1.25784	0.0147862	Up	8.69005	10.3181	9.47126	10.6816	10.9197	10.7291
75689	Higd1b	HIG1 domain family, member 1B	--	0.911239	0.00267042	Up	9.6857	9.96024	9.90411	10.7933	10.8154	10.8481
75735	Pank1	pantothenate kinase 1	BAT-selective	1.9687	0.000274449	Up	6.5422	6.58711	6.96436	8.46267	8.59221	8.55581
75744	Svip	small VCP/p97-interacting protein	--	1.25764	0.00580414	Up	8.03554	8.46823	8.79234	9.72587	9.82034	9.41392
75778	Them4	thioesterase superfamily member 4	--	0.619922	0.00408072	Up	7.628	7.70073	7.71725	8.32066	8.31922	8.42458
75986	Agmat	agmatine ureohydrolase (agmatinase)	--	1.14702	0.00136765	Up	7.37586	7.57177	7.65095	8.71879	8.81837	8.61868
76000	5033430I15Rik	RIKEN cDNA 5033430I15 gene	--	0.598315	0.0463209	Up	7.26316	7.75393	7.87435	8.13634	8.35225	8.48562
76051	Ganc	glucosidase, alpha; neutral C	--	0.599164	0.0150748	Up	9.73026	9.99413	9.90968	10.5228	10.5088	10.4333
76100	5830454E08Rik	RIKEN cDNA 5830454E08 gene	--	0.772014	0.0180418	Up	7.39878	7.60449	7.92954	8.37651	8.49932	8.33601
76187	Adhfe1	alcohol dehydrogenase, iron containing, 1	--	0.730255	0.0440766	Up	9.19986	10.172	9.81465	10.5449	10.3588	10.5761
76219	6530401D17Rik	RIKEN cDNA 6530401D17 gene	--	1.19995	0.00911897	Up	9.26975	10.4996	10.3423	11.5175	11.6287	11.5422
76238	Grhpr	glyoxylate reductase/hydroxypyruvate reductase	--	0.890723	0.00699233	Up	8.45994	8.54683	8.82843	9.49975	9.43755	9.37024
76260	Ttc8	tetratricopeptide repeat domain 8	--	0.719453	0.00464146	Up	8.66643	8.72362	8.55537	9.38794	9.38589	9.28154
76306	1110021L09Rik	RIKEN cDNA 1110021L09 gene	--	0.722187	0.0281876	Up	9.85293	10.5452	10.235	10.9572	10.9434	10.9641
76416	Znrd1as	ZNRD1 antisense RNA	--	0.640462	0.0184542	Up	9.44216	9.70065	9.73918	10.4976	10.3411	10.2265
76467	Msrb2	methionine sulfoxide reductase B2	--	0.75435	0.00674472	Up	10.1869	10.4281	10.393	11.1364	11.3303	11.1474
76487	Ppp1r3g	protein phosphatase 1, regulatory (inhibitor) subunit 3G	--	0.738775	0.0220603	Up	5.41498	5.30979	5.31588	5.66989	6.05465	6.06718
76498	Paqr4	progestin and adipoQ receptor family member IV	--	1.00998	0.00421976	Up	9.41986	9.60222	9.78749	10.6122	10.6213	10.4381
76572	Rbmxl2	RNA binding motif protein, X-linked-like 2	--	0.595851	0.017734	Up	7.12669	7.13447	7.19616	7.53022	7.77566	7.73033
76614	Immt	inner membrane protein, mitochondrial	--	0.669569	0.0206882	Up	11.7976	12.2314	12.1647	12.8343	12.8563	12.713
76826	Nubpl	nucleotide binding protein-like	--	0.598608	0.0346692	Up	8.89983	9.30934	9.35209	9.90794	9.95056	9.70803
76915	Mnd1	meiotic nuclear divisions 1 homolog (S. cerevisiae)	--	0.670579	0.018953	Up	9.54034	9.88369	9.74017	10.4834	10.4108	10.2547
76969	Chst1	carbohydrate (keratan sulfate Gal-6) sulfotransferase 1	--	0.958763	0.00600372	Up	13.8723	14.2835	14.2211	15.1799	14.9931	15.2056
76976	Arxes2	adipocyte-related X-chromosome expressed sequence 2	--	1.05026	0.00937121	Up	12.7419	13.1748	13.5358	14.1961	14.2782	14.2251
76987	Hdhd2	haloacid dehalogenase-like hydrolase domain containing 2	--	0.619865	0.0149888	Up	7.86818	8.1141	8.00868	8.67026	8.62855	8.51229
77113	Klhl2	kelch-like 2, Mayven (Drosophila)	--	0.613701	0.0366026	Up	9.34663	9.95474	9.84843	10.3964	10.4621	10.7291
77219	Ptgr2	prostaglandin reductase 2	--	0.663753	0.0185532	Up	10.787	11.1754	11.1565	11.7144	11.8203	11.8632
77424	Spinkl	serine protease inhibitor, Kazal type-like	--	0.78133	0.0371661	Up	5.21914	5.34273	5.31588	5.48108	6.09721	6.26122
77559	Agl	amylo-1,6-glucosidase, 4-alpha-glucanotransferase	--	0.826592	0.011163	Up	10.1101	10.3282	10.3937	11.1548	11.21	10.8691
77613	Prss36	protease, serine, 36	--	0.781585	0.0175927	Up	8.48324	8.95739	9.10484	9.75791	9.73897	9.6985
77697	Mmab	methylmalonic aciduria (cobalamin deficiency) type B homolog (human)	--	0.869561	0.0232594	Up	8.41002	9.33976	9.00055	9.87011	10.0327	9.70031
78038	Mccc2	methylcrotonoyl-Coenzyme A carboxylase 2 (beta)	--	0.744343	0.0278494	Up	9.7416	10.4591	10.3026	10.8576	11.047	11.0484
78330	Ndufv3	NADH dehydrogenase (ubiquinone) flavoprotein 3	--	0.75784	0.00330853	Up	9.76096	9.86461	9.87535	10.5449	10.7104	10.6224
78438	A930028N01Rik	RIKEN cDNA A930028N01 gene	--	0.711606	0.027443	Up	8.06039	8.81123	8.68572	9.61731	9.39733	9.38204
78653	Bola3	bolA-like 3 (E. coli)	--	0.82271	0.0103509	Up	11.9316	12.2989	12.2651	13.0878	13.1885	12.9025
78688	Nol3	nucleolar protein 3 (apoptosis repressor with CARD domain)	--	0.933947	0.0106572	Up	8.19712	8.83291	8.66994	9.66181	9.60389	9.47319
78894	Aacs	acetoacetyl-CoA synthetase	--	0.925666	0.0223511	Up	11.917	13.0917	13.0568	13.7507	14.0261	13.9824
78920	Dlst	dihydrolipoamide S-succinyltransferase (E2 component of 2-oxo-glutarate complex)	--	0.794464	0.00575359	Up	12.4444	12.648	12.7087	13.373	13.5465	13.4425
79362	Bhlhe41	basic helix-loop-helix family, member e41	--	0.875063	0.0103074	Up	5.71635	5.65094	5.63158	6.70331	6.526	6.22151
79456	Recql4	RecQ protein-like 4	--	1.29354	0.0120086	Up	7.7592	8.02977	8.43625	9.32331	9.57935	8.56638
80290	Gpr146	G protein-coupled receptor 146	--	0.744046	0.0193289	Up	11.7121	11.8657	12.1571	12.6098	12.6697	12.4733
80385	Tusc2	tumor suppressor candidate 2	--	0.607944	0.00933687	Up	10.0562	10.2426	10.1083	10.7162	10.7287	10.6643
80708	Pacsin3	protein kinase C and casein kinase substrate in neurons 3	--	0.702143	0.0077364	Up	10.2831	10.4955	10.3376	10.9938	11.0397	11.1363
80880	Kank3	KN motif and ankyrin repeat domains 3	--	0.899912	0.010778	Up	11.6714	11.8575	12.1919	12.81	12.6747	12.7574
81840	Sorcs2	sortilin-related VPS10 domain containing receptor 2	--	1.35542	0.00795918	Up	7.6431	7.27089	7.96149	9.18217	8.99852	8.32031
83379	Klb	klotho beta	--	0.722723	0.0301067	Up	10.0382	10.6723	10.2998	11.0225	11.2812	10.9391
83679	Pde4dip	phosphodiesterase 4D interacting protein (myomegalin)	--	0.87583	0.013589	Up	10.2476	10.9318	10.6746	11.5505	11.6295	11.55
83771	Tas1r3	taste receptor, type 1, member 3	--	0.603795	0.0246729	Up	7.01258	7.27089	7.11293	7.71812	7.71672	7.52405
83814	Nedd4l	neural precursor cell expressed, developmentally down-regulated gene 4-like	--	0.632398	0.022496	Up	10.0706	10.1871	10.4416	10.7988	10.8195	10.9185
83945	Dnaja3	DnaJ (Hsp40) homolog, subfamily A, member 3	--	0.643529	0.0234527	Up	11.5434	11.9313	12.0136	12.5255	12.6986	12.5748
83961	Nrg4	neuregulin 4	--	1.8889	0.00277605	Up	10.6644	11.0743	11.9259	13.153	12.9632	12.7994
83965	Enpp5	ectonucleotide pyrophosphatase/phosphodiesterase 5	--	0.678935	0.0219217	Up	9.31575	9.84323	9.81364	10.4808	10.5076	10.4926
85308	Fam158a	family with sequence similarity 158, member A	--	0.62532	0.0430741	Up	12.1042	12.6449	12.2593	12.8846	12.8005	12.9543
93694	Clec2d	C-type lectin domain family 2, member d	--	0.801097	0.0203226	Up	10.833	10.9565	10.2802	11.6341	11.4627	11.8206
93732	Acox2	acyl-Coenzyme A oxidase 2, branched chain	--	1.20916	0.0114081	Up	5.68864	6.54024	6.50897	7.71812	7.87482	7.01768
93737	Pard6g	par-6 partitioning defective 6 homolog gamma (C. elegans)	--	0.602349	0.0393442	Up	10.2299	10.5136	10.4065	11.0088	10.9447	11.5672
93747	Echs1	enoyl Coenzyme A hydratase, short chain, 1, mitochondrial	--	0.666332	0.0260265	Up	13.3641	13.9622	13.8765	14.5412	14.5428	14.6101
93757	Immp2l	IMP2 inner mitochondrial membrane peptidase-like (S. cerevisiae)	--	1.28803	0.00304212	Up	8.92774	9.37512	9.60071	10.6632	10.7093	10.6054
93834	Peli2	pellino 2	--	0.670781	0.0027754	Up	8.52392	8.49192	8.59221	9.20185	9.12612	9.1947
94040	Clmn	calmin	--	1.77866	0.000724271	Up	9.13688	8.98989	9.56068	11.0076	10.8316	10.9155
94044	Bcl2l13	BCL2-like 13 (apoptosis facilitator)	--	0.991708	0.00368292	Up	9.80512	9.79136	10.1042	10.7968	10.8431	10.7613
94045	P2rx5	purinergic receptor P2X, ligand-gated ion channel, 5	--	1.20815	0.00725108	Up	9.76712	10.5628	10.314	11.5222	11.6999	11.189
94065	Mrpl34	mitochondrial ribosomal protein L34	--	0.768661	0.00599923	Up	11.4644	11.6029	11.7194	12.3716	12.4057	12.2822
94187	Zfp423	zinc finger protein 423	--	0.682478	0.0143348	Up	9.15881	9.46082	9.20823	9.89071	9.87276	9.97235
94219	Cnnm2	cyclin M2	--	0.600166	0.0447095	Up	10.4727	11.2078	11.0709	11.671	11.6908	11.6584
94242	Tinagl1	tubulointerstitial nephritis antigen-like 1	--	0.740772	0.0165286	Up	9.20552	9.48408	9.6955	10.1899	10.2249	10.3502
94249	Slc24a3	solute carrier family 24 (sodium/potassium/calcium exchanger), member 3	--	0.915527	0.0190407	Up	11.2259	12.0817	12.1587	12.9972	13.001	12.7505
94282	Sfxn5	sideroflexin 5	--	0.713252	0.0165849	Up	9.84982	10.2749	10.0676	10.7745	10.9859	10.7808
96979	Ptges2	prostaglandin E synthase 2	--	0.665989	0.024398	Up	10.5398	11.0714	10.9564	11.6224	11.6493	11.5681
97114	Hist2h3c2-ps	histone cluster 2, H3c2, pseudogene	--	0.7194	0.0372872	Up	8.63654	8.94348	8.7945	9.5139	9.61102	9.04139
97212	Hadha	hydroxyacyl-Coenzyme A dehydrogenase/3-ketoacyl-Coenzyme A thiolase/enoyl-Coenzyme A hydratase (trifunctional protein), alpha subunit	--	1.25707	0.00118945	Up	10.7545	10.8665	11.0638	12.0878	12.3195	12.1235
97998	Deptor	DEP domain containing MTOR-interacting protein	--	0.879899	0.0123772	Up	10.2398	10.8561	10.6921	11.572	11.6469	11.4631
98660	Atp1a2	ATPase, Na+/K+ transporting, alpha 2 polypeptide	--	0.656147	0.0334207	Up	12.2558	12.7268	12.9033	13.3829	13.2829	13.4378
99586	Dpyd	dihydropyrimidine dehydrogenase	--	1.15819	0.00248483	Up	8.42492	8.73541	8.89617	9.86027	9.90299	9.8936
99887	Tmem56	transmembrane protein 56	--	1.52521	0.00101214	Up	6.21023	5.81988	5.77455	7.4251	7.34509	7.26316
100637	N4bp2l1	NEDD4 binding protein 2-like 1	--	0.82597	0.00888443	Up	9.26975	9.33083	9.44216	10.1568	9.88193	10.1727
100678	Psph	phosphoserine phosphatase	--	0.728594	0.0340196	Up	10.2843	10.8933	10.8128	11.5414	11.6846	11.1494
100705	Acacb	acetyl-Coenzyme A carboxylase beta	--	1.74912	0.00182248	Up	12.3481	12.355	13.0436	14.0082	14.3015	14.1041
102093	Phkb	phosphorylase kinase beta	--	0.613933	0.0229814	Up	8.16542	8.5079	8.40898	9.02292	9.04401	8.87644
102103	Mtus1	mitochondrial tumor suppressor 1	--	0.914791	0.0114641	Up	9.87573	10.4238	10.2209	11.1356	11.159	10.907
102247	Agpat6	1-acylglycerol-3-phosphate O-acyltransferase 6 (lysophosphatidic acid acyltransferase, zeta)	--	0.796731	0.00758498	Up	12.6656	12.8889	13.0214	13.6857	13.6385	13.7065
102632	Acad11	acyl-Coenzyme A dehydrogenase family, member 11	--	1.14229	0.00316546	Up	12.7315	12.9068	13.2027	14.0189	14.0491	14.1721
103172	Chchd10	coiled-coil-helix-coiled-coil-helix domain containing 10	--	1.46084	0.00312513	Up	15.5214	15.2717	15.9869	16.9823	17.0725	16.7594
103210	D630004K10Rik	RIKEN cDNA D630004K10 gene	--	0.802396	0.00450197	Up	8.35225	8.31699	8.5441	9.15464	9.11561	9.18403
103655	Sec14l4	SEC14-like 4 (S. cerevisiae)	--	1.52916	0.000812348	Up	6.18399	6.429	6.65758	7.95815	8.08622	7.90804
103733	Tubg1	tubulin, gamma 1	--	0.719899	0.0148787	Up	9.91825	10.0263	10.2446	10.7462	10.8242	10.6194
103844	Inca1	inhibitor of CDK, cyclin A1 interacting protein 1	--	0.720298	0.0234616	Up	7.99656	8.44865	8.58573	9.16895	9.18774	9.0394
104111	Adcy3	adenylate cyclase 3	--	0.728293	0.0169025	Up	7.84129	7.59432	7.53665	8.17187	8.32261	8.44986
104112	Acly	ATP citrate lyase	BAT-selective	1.30013	0.0130554	Up	14.3252	15.3299	15.7004	16.63	16.6527	15.9936
104158	Ces1d	carboxylesterase 1D	--	0.761781	0.018289	Up	13.4036	13.8789	14.0082	14.5942	14.6407	14.7162
104383	Rcor2	REST corepressor 2	--	1.32006	0.00501742	Up	8.08534	8.651	8.36455	10.2168	9.68461	9.44058
104718	Ttc7b	tetratricopeptide repeat domain 7B	--	0.763466	0.0210561	Up	10.4572	10.9182	11.0757	11.7219	11.6817	11.5336
104776	Aldh6a1	aldehyde dehydrogenase family 6, subfamily A1	--	0.664606	0.0488854	Up	9.5743	10.4992	10.111	10.7756	10.7745	10.8373
104816	Aspg	asparaginase homolog (S. cerevisiae)	BAT-selective	2.5711	0.00114612	Up	10.6101	9.12516	11.0158	13.1812	13.2	12.8654
104885	Tmem179	transmembrane protein 179	--	1.01235	0.0143234	Up	6.38535	7.05187	7.26557	8.13423	8.06422	7.74722
104923	Adi1	acireductone dioxygenase 1	--	0.58807	0.0285088	Up	9.2758	9.49402	9.61329	10.1211	10.0821	9.91029
105332	AW011956	expressed sequence AW011956	--	2.18301	0.00172085	Up	5.9283	5.99382	6.98363	8.17683	8.38275	7.84129
105428	Fam149b	family with sequence similarity 149, member B	--	0.586092	0.0166273	Up	9.67734	9.72155	9.87639	10.3076	10.3147	10.1926
105445	Dock9	dedicator of cytokinesis 9	--	1.03475	0.0109366	Up	6.91165	7.07244	7.60787	8.31851	8.07608	8.10718
105853	Mal2	mal, T-cell differentiation protein 2	--	1.11512	0.0193135	Up	7.65031	7.7693	7.28058	8.76543	8.92424	7.88238
106014	Fam19a5	family with sequence similarity 19, member A5	--	0.94521	0.000837728	Up	7.46128	7.5559	7.42827	8.40649	8.33745	8.41036
106393	Srl	sarcalumenin	--	0.983741	0.00849916	Up	6.03655	6.5714	6.40252	7.15132	7.38626	7.44731
106529	Tecr	trans-2,3-enoyl-CoA reductase	--	1.02008	0.00835138	Up	12.7557	13.0388	13.325	14.0734	14.0589	13.8384
106557	Ldhal6b	lactate dehydrogenase A-like 6B	--	0.649334	0.00649372	Up	6.70439	6.78707	6.75856	7.40789	7.54379	7.34963
106564	Ppcs	phosphopantothenoylcysteine synthetase	--	0.584563	0.0189555	Up	9.62199	9.77653	9.74246	10.2553	10.5538	10.327
107221	Gpr120	G protein-coupled receptor 120	--	1.04352	0.0150855	Up	8.08048	9.30819	9.08449	10.2066	10.0694	10.128
107227	Macrod1	MACRO domain containing 1	--	1.02108	0.00105761	Up	10.9814	11.0599	11.1911	12.081	12.0884	12.0343
107328	Trpt1	tRNA phosphotransferase 1	--	0.590621	0.0231279	Up	9.38766	9.75784	9.62061	10.2303	10.2112	10.1788
107448	Unc5a	unc-5 homolog A (C. elegans)	--	1.07857	0.00822045	Up	9.94523	10.4136	10.6882	11.4921	11.5702	11.3376
107476	Acaca	acetyl-Coenzyme A carboxylase alpha	--	1.20268	0.00812411	Up	14.7911	15.4907	15.7299	16.6934	16.8218	16.4012
107869	Cth	cystathionase (cystathionine gamma-lyase)	--	0.964103	0.0396756	Up	7.63883	8.95739	8.04327	9.0761	8.9141	9.00737
108079	Prkaa2	protein kinase, AMP-activated, alpha 2 catalytic subunit	--	0.884345	0.0133252	Up	7.57177	8.08705	8.23847	8.87248	8.97935	8.9714
108654	4933403F05Rik	RIKEN cDNA 4933403F05 gene	--	0.67969	0.0123873	Up	7.0698	7.35983	7.31454	8.07869	7.99423	7.89649
108699	Chn1	chimerin (chimaerin) 1	--	1.54871	0.00447673	Up	6.22151	6.429	6.84344	8.05275	7.97771	7.33547
108841	Rdh13	retinol dehydrogenase 13 (all-trans and 9-cis)	--	0.638418	0.00945481	Up	7.94695	8.03184	8.0756	8.67026	8.53942	8.74139
108899	2700081O15Rik	RIKEN cDNA 2700081O15 gene	--	0.705583	0.0276026	Up	7.26791	7.5993	7.2292	8.08877	7.77566	7.97349
108958	Fam73b	family with sequence similarity 73, member B	--	0.940685	0.0157049	Up	11.779	12.566	12.6891	13.5067	13.5655	13.3633
109136	Mmaa	methylmalonic aciduria (cobalamin deficiency) type A	--	0.980533	0.00455747	Up	10.985	11.1974	11.3559	12.1779	12.2236	12.0235
109232	Sccpdh	saccharopine dehydrogenase (putative)	--	0.933763	0.00857887	Up	11.1693	11.2889	11.5339	12.2227	12.3921	12.0269
109254	9530008L14Rik	RIKEN cDNA 9530008L14 gene	--	1.55517	0.000407224	Up	8.1902	8.1869	8.48174	9.69261	9.74537	9.75811
109264	Me3	malic enzyme 3, NADP(+)-dependent, mitochondrial	--	1.27141	0.00220388	Up	7.46946	7.15052	7.13274	8.42193	8.41884	8.76086
109294	Prex2	phosphatidylinositol-3,4,5-trisphosphate-dependent Rac exchange factor 2	--	0.618848	0.0181474	Up	6.30884	6.51814	6.56572	7.21497	7.13699	6.98912
109674	Ampd2	adenosine monophosphate deaminase 2	--	0.923197	0.00814229	Up	9.94261	10.4769	10.2769	11.2001	11.2981	11.1597
109828	C7	complement component 7	--	0.613259	0.0483094	Up	6.69979	7.21965	6.88554	7.4988	7.78958	7.34963
109959	Amy2a5	amylase 2a5	--	0.812115	0.0236797	Up	10.7608	11.3528	11.5992	12.1649	12.208	12.0591
109979	Art3	ADP-ribosyltransferase 3	--	0.905625	0.0119832	Up	10.8717	11.4073	11.5102	12.3129	12.1681	12.3374
110095	Pygl	liver glycogen phosphorylase	--	0.920225	0.0133109	Up	13.6621	14.2943	14.3322	15.2145	15.3461	14.9858
110196	Fdps	farnesyl diphosphate synthetase	--	1.10897	0.0226824	Up	11.1085	11.8044	12.402	12.9134	13.0783	12.4211
110208	Pgd	phosphogluconate dehydrogenase	--	0.654428	0.0473863	Up	12.8954	13.5296	13.5655	14.184	14.2612	13.7894
110265	Msra	methionine sulfoxide reductase A	--	0.692917	0.0294624	Up	11.3451	12.0237	11.8753	12.5683	12.6397	12.4632
110323	Cox6b1	cytochrome c oxidase, subunit VIb polypeptide 1	--	0.725423	0.00400254	Up	12.5755	12.6602	12.7474	13.3341	13.4382	13.3856
110351	Rap1gap	Rap1 GTPase-activating protein	--	1.26634	0.00577751	Up	7.93814	7.92981	8.41259	9.0395	9.68562	9.20448
110446	Acat1	acetyl-Coenzyme A acetyltransferase 1	--	0.765533	0.0150132	Up	11.7386	12.2438	12.0845	12.8017	12.9874	12.85
110460	Acat2	acetyl-Coenzyme A acetyltransferase 2	--	1.20069	0.00342618	Up	9.28592	9.60933	9.87535	10.81	10.9767	10.7817
110821	Pcca	propionyl-Coenzyme A carboxylase, alpha polypeptide	--	0.833107	0.0252109	Up	10.5769	11.3831	10.9934	11.6498	11.9223	11.8265
110826	Etfb	electron transferring flavoprotein, beta polypeptide	--	0.722784	0.0148261	Up	14.9947	15.4528	15.4061	16.2203	16.1289	16.1271
110842	Etfa	electron transferring flavoprotein, alpha polypeptide	--	0.597325	0.0311914	Up	13.5102	13.9357	14.0336	14.5236	14.6332	14.533
110902	Chrna2	cholinergic receptor, nicotinic, alpha polypeptide 2 (neuronal)	--	0.893255	0.0118656	Up	7.93814	8.42577	8.00868	8.89455	9.09556	8.90194
111175	Pecr	peroxisomal trans-2-enoyl-CoA reductase	--	0.684572	0.0404692	Up	10.6354	11.2895	10.866	11.4391	11.5506	11.6029
112405	Egln1	EGL nine homolog 1 (C. elegans)	--	0.780038	0.0255151	Up	7.22211	6.92549	7.50084	8.00215	8.07071	7.71504
112407	Egln3	EGL nine homolog 3 (C. elegans)	--	0.844828	0.000672214	Up	7.42266	7.43867	7.5146	8.2835	8.30379	8.25134
112422	2610305D13Rik	RIKEN cDNA 2610305D13 gene	--	0.622641	0.0382389	Up	8.20846	8.41107	8.65205	9.10223	9.03371	8.81296
114255	Dok4	docking protein 4	--	0.618138	0.0222093	Up	8.4004	8.29596	8.22903	9.10716	8.9141	8.75864
114301	Palmd	palmdelphin	--	0.805503	0.0310104	Up	10.0137	11.0887	10.9491	11.7633	11.7546	11.5965
114663	Impa2	inositol (myo)-1(or 4)-monophosphatase 2	--	1.11441	0.00589745	Up	9.74047	9.92758	10.2216	11.042	11.1123	10.7689
114666	Krtap5-5	keratin associated protein 5-5	--	1.18327	0.000929402	Up	8.75812	8.81123	8.80386	9.75438	10.0022	9.98713
116701	Fgfrl1	fibroblast growth factor receptor-like 1	--	0.66844	0.0376097	Up	12.5268	13.3684	13.3826	14.1442	13.9629	14.0368
116939	Pnpla3	patatin-like phospholipase domain containing 3	--	0.78172	0.0330902	Up	10.0481	11.1049	11.1573	11.8867	11.9402	11.7378
121021	Cspg4	chondroitin sulfate proteoglycan 4	--	1.32107	0.0042866	Up	9.57555	10.0919	10.3154	11.413	11.4303	11.1183
140483	Hnmt	histamine N-methyltransferase	--	0.684572	0.0152401	Up	8.9208	9.24685	9.1337	9.81827	9.70795	9.93664
170439	Elovl6	ELOVL family member 6, elongation of long chain fatty acids (yeast)	BAT-selective	2.76052	0.00088124	Up	11.7884	12.1377	13.0969	14.8982	15.0688	14.1788
170718	Idh3b	isocitrate dehydrogenase 3 (NAD+) beta	--	0.873899	0.00436011	Up	13.105	13.3555	13.4274	14.1873	14.2711	14.2294
170731	Mfn2	mitofusin 2	--	0.731264	0.0147003	Up	9.23478	9.69793	9.59666	10.3832	10.3073	10.3279
170748	BC017612	cDNA sequence BC017612	--	0.68165	0.0243297	Up	9.42561	9.65037	9.39197	10.1727	9.86403	10.1073
170755	Sgk3	serum/glucocorticoid regulated kinase 3	--	0.648154	0.00845152	Up	11.1922	11.2667	11.3884	11.9032	12.0344	11.9148
170757	Eltd1	EGF, latrophilin seven transmembrane domain containing 1	--	1.00724	0.00488162	Up	8.04778	8.1474	8.38099	9.15464	8.95364	9.20773
170768	Pfkfb3	6-phosphofructo-2-kinase/fructose-2,6-biphosphatase 3	--	0.762229	0.0333557	Up	13.4228	14.195	14.2645	14.964	14.9572	14.6278
170826	Ppargc1b	peroxisome proliferative activated receptor, gamma, coactivator 1 beta	--	0.862035	0.0167198	Up	6.94907	7.23251	7.27556	8.09454	8.41483	7.74047
170952	Prima1	proline rich membrane anchor 1	--	0.721998	0.0341948	Up	6.28744	5.68864	5.95567	6.67767	6.42621	6.69979
171210	Acot2	acyl-CoA thioesterase 2	--	0.856191	0.00519603	Up	7.35611	7.49252	7.53022	8.13079	8.38694	8.34871
171282	Acot4	acyl-CoA thioesterase 4	--	1.17772	0.00252881	Up	6.77067	6.58711	7.02001	7.81616	7.94839	7.96432
171508	Creld1	cysteine-rich with EGF-like domains 1	--	0.66108	0.00842304	Up	10.5248	10.6106	10.644	11.4024	11.2717	11.1743
192136	5033411D12Rik	RIKEN cDNA 5033411D12 gene	--	1.12538	0.00175571	Up	7.43655	7.7693	7.74722	8.95715	8.8726	8.81296
192166	Sardh	sarcosine dehydrogenase	--	0.59549	0.0176907	Up	8.89174	9.13079	8.9203	9.46667	9.53745	9.51579
192231	Hexim1	hexamethylene bis-acetamide inducible 1	--	0.841719	0.0160409	Up	8.94602	9.17086	9.30847	10.0202	10.0126	9.63438
192663	Abcg4	ATP-binding cassette, sub-family G (WHITE), member 4	--	0.790423	0.04101	Up	8.20204	7.65031	7.46874	8.44074	8.17501	8.59264
192986	Cyb5d2	cytochrome b5 domain containing 2	--	0.696067	0.00329774	Up	9.53423	9.60719	9.47269	10.2303	10.2208	10.3147
193034	Trpv1	transient receptor potential cation channel, subfamily V, member 1	--	0.714605	0.0439518	Up	6.99292	7.84646	7.52405	8.25034	7.99839	8.23865
193286	BC049762	cDNA sequence BC049762	--	0.787174	0.00803686	Up	7.08051	7.21497	7.30543	8.00215	8.10542	7.83441
194908	Pld6	phospholipase D family, member 6	--	0.595215	0.0387755	Up	6.13877	6.01439	6.14813	6.73399	6.36947	6.80317
207495	Baiap2l2	BAI1-associated protein 2-like 2	--	0.681805	0.0127753	Up	10.2614	9.99984	10.0538	10.7356	10.7379	10.6382
208618	Etl4	enhancer trap locus 4	--	0.806436	0.00347944	Up	8.8175	8.90775	9.03371	9.7153	9.65275	9.71418
208715	Hmgcs1	3-hydroxy-3-methylglutaryl-Coenzyme A synthase 1	--	0.70688	0.0395463	Up	11.9038	12.7345	12.863	13.4414	13.6345	13.2654
208869	Dock3	dedicator of cyto-kinesis 3	--	0.61338	0.0259425	Up	11.53	11.4795	11.4808	11.8425	12.0941	12.219
208922	Cpeb3	cytoplasmic polyadenylation element binding protein 3	--	0.959395	0.00960419	Up	9.03894	9.67633	9.37389	10.3448	10.3104	10.3333
209195	Clic6	chloride intracellular channel 6	--	0.752518	0.027577	Up	6.32094	6.04197	5.99189	7.0246	6.49961	6.79449
210544	Wdr67	WD repeat domain 67	--	0.899315	0.00229732	Up	9.4041	9.37389	9.55199	10.3724	10.3034	10.2327
210582	Coq10a	coenzyme Q10 homolog A (yeast)	--	0.847303	0.0047434	Up	9.1336	9.30478	9.45145	10.1521	10.1344	10.1862
211347	Pank3	pantothenate kinase 3	--	0.796847	0.0297831	Up	9.79493	10.6914	10.3472	11.2054	11.144	10.9946
211389	Suox	sulfite oxidase	--	0.707324	0.00784633	Up	11.0136	11.239	11.1425	11.8498	11.9491	11.7759
211666	Mgst2	microsomal glutathione S-transferase 2	--	0.727777	0.0276044	Up	11.6905	12.0682	12.3854	12.7815	13.0992	12.796
211922	Fam116a	family with sequence similarity 116, member A	--	0.884313	0.00738175	Up	6.93733	7.02373	7.14035	7.97534	7.90804	7.6419
212442	Lactb2	lactamase, beta 2	--	0.690213	0.0420934	Up	9.68984	10.4796	10.5076	11.1698	11.2628	10.8424
212508	Mtg1	mitochondrial GTPase 1 homolog (S. cerevisiae)	--	0.631175	0.0241356	Up	10.6878	10.9814	11.104	11.6125	11.6311	11.4979
212647	Aldh4a1	aldehyde dehydrogenase 4 family, member A1	--	0.682735	0.0342617	Up	11.1734	11.9308	11.6569	12.3396	12.4216	12.3217
212706	N4bp3	NEDD4 binding protein 3	--	0.622584	0.0328923	Up	10.2926	10.5509	10.7332	11.2614	11.1735	10.9859
212862	Chpt1	choline phosphotransferase 1	common	0.897263	0.0125507	Up	13.6045	14.1961	14.1709	15.0682	15.0703	14.8454
212933	Pm20d1	peptidase M20 domain containing 1	--	1.29259	0.00323062	Up	6.00873	6.11814	6.43336	7.41703	7.41073	7.07695
213393	8430408G22Rik	RIKEN cDNA 8430408G22 gene	--	1.15721	0.0220658	Up	11.1593	11.2517	12.1411	12.4089	12.0469	12.5288
213539	Bag2	BCL2-associated athanogene 2	--	0.654297	0.0185131	Up	7.87435	8.23826	8.02447	8.73082	8.63023	8.67877
213573	Efcab4a	EF-hand calcium binding domain 4A	--	0.580981	0.0260969	Up	9.35988	9.10135	9.28965	9.89701	9.66805	9.87063
213603	Slc44a3	solute carrier family 44, member 3	--	1.10278	0.00823723	Up	7.82013	8.30579	8.60456	9.50703	9.40857	9.25456
213788	Chrm5	cholinergic receptor, muscarinic 5	--	1.06117	0.0232206	Up	5.3279	5.34273	5.40648	5.52088	6.4039	6.44566
214489	BC003965	cDNA sequence BC003965	--	0.740357	0.00916039	Up	7.74497	7.88168	8.06135	8.63083	8.62203	8.57359
214547	She	src homology 2 domain-containing transforming protein E	--	0.626797	0.0143317	Up	8.95445	9.08427	9.24923	9.7127	9.71107	9.70803
214580	Pstk	phosphoseryl-tRNA kinase	--	0.705886	0.00462263	Up	10.0512	10.1158	10.1235	10.8217	10.8223	10.6674
214685	Chadl	chondroadherin-like	--	0.695418	0.0118134	Up	9.65542	9.75416	9.58876	10.489	10.3508	10.2019
214804	Syde2	synapse defective 1, Rho GTPase, homolog 2 (C. elegans)	--	0.859772	0.0449842	Up	7.06309	6.96526	7.84017	7.79551	7.92286	7.9244
214895	Lman2l	lectin, mannose-binding 2-like	--	0.597831	0.0280028	Up	11.4217	11.6506	11.7603	12.2485	12.2485	12.0574
215201	Trmt2b	TRM2 tRNA methyltransferase 2 homolog B (S. cerevisiae)	--	0.602274	0.0185309	Up	10.8005	10.9182	11.0696	11.5205	11.6325	11.4512
215210	Tmem120a	transmembrane protein 120A	--	0.669347	0.0363666	Up	12.6747	13.5304	13.5055	14.2852	14.1749	14.1478
215494	C85492	expressed sequence C85492	--	0.666617	0.0237691	Up	9.77381	9.86291	9.98306	10.6733	10.5295	10.2754
215512	Fam117a	family with sequence similarity 117, member A	--	0.641308	0.00825172	Up	9.81218	9.87523	9.99865	10.5165	10.4443	10.5468
215751	BC013529	cDNA sequence BC013529	--	0.651138	0.0281015	Up	8.20204	8.80841	8.7839	9.61731	9.43504	9.42629
215929	AI317395	expressed sequence AI317395	--	1.25046	0.00136144	Up	5.942	6.09029	6.26423	7.18671	7.42341	7.34074
215951	Lace1	lactation elevated 1	--	1.00923	0.00479475	Up	8.32743	8.67849	8.78582	9.57468	9.68772	9.6985
216441	Slc26a10	solute carrier family 26, member 10	--	0.586943	0.0213053	Up	7.40438	7.38732	7.57177	7.90804	7.99133	8.15454
216459	Myl6b	myosin, light polypeptide 6B	--	0.895087	0.0127152	Up	8.88333	9.49842	9.18096	9.99784	10.2017	10.076
216613	Ccdc85a	coiled-coil domain containing 85A	--	0.713843	0.0282113	Up	7.16146	7.10503	7.60599	8.03912	7.86551	7.8753
216820	Dhrs7b	dehydrogenase/reductase (SDR family) member 7B	--	0.747467	0.00990745	Up	11.8168	11.9749	12.1528	12.7224	12.8462	12.6982
216867	Slc16a11	solute carrier family 16 (monocarboxylic acid transporters), member 11	--	0.748294	0.0163249	Up	7.08051	7.60449	7.52405	8.27234	8.44074	8.24287
216974	Proca1	protein interacting with cyclin A1	--	1.04602	0.00561921	Up	10.2449	10.8027	10.7072	11.7561	11.643	11.7532
217012	Unc45b	unc-45 homolog B (C. elegans)	--	0.912569	0.00280709	Up	7.81592	7.90454	8.08534	8.86726	8.81335	8.81711
217071	Gm525	predicted gene 525	--	1.12208	0.00510046	Up	6.97678	7.62067	7.45451	8.73708	8.5297	8.57659
217082	Hlf	hepatic leukemia factor	--	1.71548	0.00227074	Up	7.27556	7.65749	8.24044	9.6379	9.33763	9.37297
217149	Cisd3	CDGSH iron sulfur domain 3	--	0.906451	0.00706105	Up	12.182	12.6522	12.563	13.4695	13.5102	13.4166
217198	Plekhh3	pleckstrin homology domain containing, family H (with MyTH4 domain) member 3	--	1.00925	0.00654436	Up	10.0262	10.2754	10.2167	11.4751	11.226	10.9513
217666	L2hgdh	L-2-hydroxyglutarate dehydrogenase	--	0.736251	0.0167585	Up	8.04778	8.46823	8.53815	9.20448	9.27146	9.11272
217692	Sipa1l1	signal-induced proliferation-associated 1 like 1	--	0.684115	0.0204262	Up	8.43662	8.67703	8.80882	9.37205	9.36115	9.15806
217698	Acot5	acyl-CoA thioesterase 5	--	0.587952	0.0487283	Up	5.97294	5.7254	5.7254	6.17906	6.74184	6.31335
217705	Fam161b	family with sequence similarity 161, member B	--	0.70035	0.0220484	Up	5.98623	6.164	6.07252	6.86404	6.77287	6.45668
217707	Coq6	coenzyme Q6 homolog (yeast)	--	0.687407	0.0119825	Up	11.9817	12.3008	12.2757	12.9631	13.1248	12.9586
218630	Ccno	cyclin O	--	1.62257	0.00029835	Up	6.58077	6.62777	6.85323	8.25034	8.17168	8.35275
218865	Chdh	choline dehydrogenase	--	1.07075	0.00739258	Up	7.87626	8.39722	8.6248	9.46798	9.45536	9.65483
218877	Sema3g	sema domain, immunoglobulin domain (Ig), short basic domain, secreted, (semaphorin) 3G	--	0.756594	0.0277715	Up	10.0436	10.5257	10.8181	11.1857	11.4944	11.2822
218885	Oxnad1	oxidoreductase NAD-binding domain containing 1	--	0.994919	0.00135308	Up	9.98077	10.1658	10.0931	11.0448	11.2044	11.088
219189	1300010F03Rik	RIKEN cDNA 1300010F03 gene	--	0.808721	0.0147693	Up	10.0676	10.5234	10.5846	11.2343	11.6138	11.3322
223649	Nrbp2	nuclear receptor binding protein 2	--	0.614629	0.0270504	Up	11.6896	12.1649	12.0531	12.6489	12.6677	12.8448
223650	Eppk1	epiplakin 1	--	1.32104	0.00373511	Up	7.48354	7.98057	8.17412	9.31846	9.30161	9.03528
223665	C030006K11Rik	RIKEN cDNA C030006K11 gene	--	0.855349	0.014922	Up	10.1514	10.8279	10.5807	11.3946	11.5449	11.4361
223693	Tmem184b	transmembrane protein 184b	--	0.688439	0.00149623	Up	11.5103	11.5307	11.5016	12.2182	12.1988	12.1255
223775	Pim3	proviral integration site 3	--	0.888767	0.0209782	Up	10.5184	10.9077	11.1097	12.0186	11.3744	11.7965
223917	Krt79	keratin 79	--	0.931056	0.0183399	Up	8.81837	9.23257	9.55015	10.1636	10.403	9.85365
223978	Cpped1	calcineurin-like phosphoesterase domain containing 1	--	0.586764	0.0184151	Up	11.4098	11.694	11.521	12.104	12.214	12.1078
224129	Adcy5	adenylate cyclase 5	--	0.644775	0.028398	Up	10.2791	10.8468	10.6803	11.3149	11.3251	11.37
224132	Dirc2	disrupted in renal carcinoma 2 (human)	--	1.0365	0.00251639	Up	9.02257	9.10705	9.22959	10.1435	10.3183	10.0223
224405	Cyyr1	cysteine and tyrosine-rich protein 1	--	0.669697	0.0128954	Up	8.20378	8.19675	8.37651	8.87347	9.06678	8.82795
224530	Acat3	acetyl-Coenzyme A acetyltransferase 3	--	1.08532	0.00487178	Up	8.67703	8.87347	9.17706	9.83805	10.0202	9.95879
224648	Uhrf1bp1	UHRF1 (ICBP90) binding protein 1	--	0.784485	0.0143223	Up	10.4123	10.6095	10.7199	11.5001	11.394	11.1315
224792	Gpr116	G protein-coupled receptor 116	--	0.973344	0.0164793	Up	9.94845	9.94377	10.4358	10.5929	10.9385	10.9218
224796	Clic5	chloride intracellular channel 5	--	1.12521	0.00510656	Up	8.40222	9.07315	9.00172	10.2388	10.1269	10.1252
225341	Lims2	LIM and senescent cell antigen like domains 2	--	0.586235	0.0190631	Up	12.4723	12.6508	12.7678	13.1648	13.2371	13.263
225849	Ppp2r5b	protein phosphatase 2, regulatory subunit B (B56), beta isoform	--	0.742683	0.0363833	Up	10.9275	11.1113	11.3322	11.8539	12.016	11.4122
225887	Ndufs8	NADH dehydrogenase (ubiquinone) Fe-S protein 8	--	0.610983	0.0100985	Up	11.5444	11.74	11.7689	12.3456	12.4291	12.351
226090	Ermp1	endoplasmic reticulum metallopeptidase 1	--	0.651382	0.0381471	Up	10.2915	10.8097	10.45	11.1014	11.1049	10.9705
226527	BC026585	cDNA sequence BC026585	--	0.630215	0.00400958	Up	8.92724	8.98002	8.94628	9.57649	9.66565	9.5295
226646	Ndufs2	NADH dehydrogenase (ubiquinone) Fe-S protein 2	--	0.751997	0.0100162	Up	12.4089	12.6688	12.7843	13.4208	13.4865	13.3932
226744	Cnst	consortin, connexin sorting protein	--	1.16789	0.00199526	Up	9.72968	9.66894	9.97705	10.9935	10.8976	10.7658
226777	C130074G19Rik	RIKEN cDNA C130074G19 gene	--	0.771608	0.0217789	Up	10.8281	11.5031	11.5453	12.2747	12.3585	12.1732
226791	Lyplal1	lysophospholipase-like 1	--	0.763712	0.00940651	Up	7.66573	7.93573	7.70875	8.47246	8.5297	8.37365
226849	Ppp2r5a	protein phosphatase 2, regulatory subunit B (B56), alpha isoform	--	0.596009	0.0443217	Up	13.9605	14.6609	14.7036	15.3447	15.2569	15.2107
227095	Hibch	3-hydroxyisobutyryl-Coenzyme A hydrolase	--	0.708132	0.0187132	Up	12.6256	13.0404	13.1335	13.7485	13.786	13.7072
227154	Stradb	STE20-related kinase adaptor beta	--	0.819295	0.0102437	Up	9.00748	9.14435	9.26227	9.96365	10.007	9.70337
227197	Ndufs1	NADH dehydrogenase (ubiquinone) Fe-S protein 1	--	0.824927	0.0090815	Up	13.1239	13.4216	13.5134	14.2466	14.3878	14.1519
227526	Cdnf	cerebral dopamine neurotrophic factor	--	0.710726	0.0176007	Up	6.74304	6.44566	6.43336	7.34074	7.15639	7.11026
227699	Nup188	nucleoporin 188	--	0.587498	0.0273115	Up	7.39526	7.48858	7.74722	8.06491	8.08622	8.07608
227937	Pkp4	plakophilin 4	--	0.597112	0.0192715	Up	8.65977	8.61839	8.8406	9.18096	9.37849	9.25688
228026	Pdk1	pyruvate dehydrogenase kinase, isoenzyme 1	--	0.626793	0.0195441	Up	9.34223	9.50949	9.6913	10.1363	10.2491	10.1048
228550	Itpka	inositol 1,4,5-trisphosphate 3-kinase A	--	0.97129	0.0194419	Up	9.51157	10.3775	9.7416	10.6661	10.7441	10.7129
228576	Mall	mal, T-cell differentiation protein-like	--	0.6076	0.0180456	Up	8.00097	8.22441	7.98241	8.60857	8.61839	8.54812
228715	Gm561	predicted gene 561	--	0.644691	0.018492	Up	11.68	11.924	12.0605	12.5687	12.5212	12.5687
228775	Trib3	tribbles homolog 3 (Drosophila)	--	0.685183	0.0240176	Up	9.09335	8.64286	9.13016	9.77854	9.77935	9.59165
228788	BC020535	cDNA sequence BC020535	--	0.762681	0.00879399	Up	10.1147	10.2623	10.376	11.025	11.0898	10.8739
228796	Bpil3	bactericidal/permeability-increasing protein-like 3	--	0.909307	0.00813381	Up	5.46212	5.942	5.83254	6.82658	6.74184	6.61905
228966	Ppp1r3d	protein phosphatase 1, regulatory subunit 3D	--	1.09911	0.0177055	Up	9.24092	10.0841	9.58461	10.8137	10.6837	10.1616
229228	Nudt6	nudix (nucleoside diphosphate linked moiety X)-type motif 6	--	0.685364	0.00708353	Up	10.1708	10.2553	10.3984	10.9407	10.9105	10.9697
229487	Pet112l	PET112-like (yeast)	--	0.609328	0.0222647	Up	9.85639	10.2451	10.252	10.8544	10.9136	10.8225
229517	Slc25a44	solute carrier family 25, member 44	--	0.994638	0.00151787	Up	7.99656	8.12097	8.16037	9.23137	9.11561	9.03371
229599	Gm129	predicted gene 129	--	1.38843	0.00232921	Up	5.70254	5.75016	6.22151	7.13859	7.2825	7.07695
229688	BC051070	cDNA sequence BC051070	--	0.828894	0.0289497	Up	6.21023	5.81988	6.35803	6.51161	7.03912	7.17062
229709	Ahcyl1	S-adenosylhomocysteine hydrolase-like 1	--	0.71843	0.00597634	Up	10.354	10.3966	10.5258	11.0146	11.154	11.115
229905	Ccbl2	cysteine conjugate-beta lyase 2	--	0.829687	0.0160823	Up	10.7848	11.3564	10.9706	11.7844	11.8003	11.9185
230075	Ndufb6	NADH dehydrogenase (ubiquinone) 1 beta subcomplex, 6	--	0.839963	0.00842041	Up	12.8718	13.1472	13.2991	13.9872	14.0995	13.9514
230103	Npr2	natriuretic peptide receptor 2	--	0.590233	0.00462231	Up	10.934	10.9946	10.9566	11.6455	11.5263	11.5469
230125	Mcart1	mitochondrial carrier triple repeat 1	--	0.595606	0.013916	Up	11.3204	11.5063	11.4399	12.0355	12.1657	11.96
230157	Tmeff1	transmembrane protein with EGF-like and two follistatin-like domains 1	--	0.96675	0.00992966	Up	9.32967	9.90681	9.8714	10.8381	10.5719	10.8413
230582	Cyb5rl	cytochrome b5 reductase-like	--	0.585285	0.018921	Up	8.51674	8.82741	8.68372	9.26901	9.2507	9.32174
230751	Oscp1	organic solute carrier partner 1	--	1.04667	0.010121	Up	9.35988	9.64523	10.0258	10.6919	10.7407	10.4544
230868	Igsf21	immunoglobin superfamily, member 21	--	0.853003	0.00771256	Up	8.65459	8.48481	8.24184	9.33781	9.44941	9.29693
230903	Fbxo44	F-box protein 44	--	0.757707	0.00437755	Up	8.41145	8.52246	8.37885	9.06104	9.21897	9.16916
231070	Insig1	insulin induced gene 1	--	1.38335	0.00445982	Up	8.66255	9.25534	9.50217	10.6387	10.8575	10.3502
231086	Hadhb	hydroxyacyl-Coenzyme A dehydrogenase/3-ketoacyl-Coenzyme A thiolase/enoyl-Coenzyme A hydratase (trifunctional protein), beta subunit	--	1.17621	0.00433907	Up	13.724	14.1579	14.3356	15.3341	15.5287	15.2167
231440	Parm1	prostate androgen-regulated mucin-like protein 1	BAT-selective	1.64063	0.0069923	Up	11.5472	11.4433	12.4482	13.1879	13.3376	12.6133
231510	Agpat9	1-acylglycerol-3-phosphate O-acyltransferase 9	--	1.41617	0.00543059	Up	11.5168	12.5413	11.9522	13.3684	13.2248	13.5336
231570	A830010M20Rik	RIKEN cDNA A830010M20 gene	--	1.43823	0.0170859	Up	5.43182	5.53648	5.47296	5.71635	7.88996	6.91118
231670	Fbxo21	F-box protein 21	--	0.963923	0.00396772	Up	12.2526	12.1629	12.3892	13.3895	13.0764	13.2166
231724	Rad9b	RAD9 homolog B (S. cerevisiae)	--	0.602932	0.00607047	Up	6.13877	6.22151	6.29213	6.85219	6.78707	6.82444
231912	Katnal1	katanin p60 subunit A-like 1	--	0.603864	0.0179532	Up	10.1273	10.2094	10.1525	10.7564	10.7988	10.5449
231999	Plekha8	pleckstrin homology domain containing, family A (phosphoinositide binding specific) member 8	--	0.646711	0.0200801	Up	9.10919	9.11615	9.29303	9.76286	9.79353	9.55622
232089	Elmod3	ELMO/CED-12 domain containing 3	--	0.717266	0.0082528	Up	11.6002	11.6988	11.8748	12.402	12.416	12.4852
232146	Fam176a	family with sequence similarity 176, member A	--	0.71344	0.0222763	Up	7.36713	7.39374	7.75496	8.16542	8.10718	8.02496
232223	Txnrd3	thioredoxin reductase 3	--	0.59579	0.0357196	Up	9.45807	10.0512	9.95191	10.5477	10.5428	10.609
232370	Clstn3	calsyntenin 3	BAT-selective	1.95442	0.00104718	Up	10.6182	11.513	11.0983	12.878	13.1089	13.0527
232409	Clec2e	C-type lectin domain family 2, member e	--	0.693271	0.0135134	Up	6.32094	6.35497	6.58077	6.9471	7.10255	7.04824
232493	Gys2	glycogen synthase 2	--	1.30051	0.0232574	Up	9.28391	11.8883	10.7057	12.0062	12.5048	11.956
232533	Stk38l	serine/threonine kinase 38 like	--	0.721726	0.0112997	Up	7.89461	7.95181	8.04819	8.8406	8.67354	8.52136
232975	Atp1a3	ATPase, Na+/K+ transporting, alpha 3 polypeptide	--	1.07975	0.0158072	Up	9.29359	9.26714	9.63997	10.3733	10.6819	9.82041
233107	Kctd15	potassium channel tetramerisation domain containing 15	--	1.13789	0.00778838	Up	10.0103	9.95474	10.5821	11.1808	11.1482	11.0889
233549	Mogat2	monoacylglycerol O-acyltransferase 2	--	1.0426	0.0298697	Up	7.25855	8.28203	8.60147	9.32462	9.38589	8.58972
233724	Tmem41b	transmembrane protein 41B	--	0.77284	0.00815827	Up	9.3541	9.43849	9.51806	10.2113	10.235	9.98772
233813	Vwa3a	von Willebrand factor A domain containing 3A	--	1.07105	0.00831511	Up	7.98057	7.9244	8.43809	8.84681	9.05457	9.05162
234072	Adprhl1	ADP-ribosylhydrolase like 1	--	1.32053	0.000452446	Up	6.52075	6.41655	6.67889	7.87222	7.84129	7.80727
234309	Cbr4	carbonyl reductase 4	--	0.833005	0.0130527	Up	10.5086	11.0343	10.7217	11.5339	11.6216	11.5547
234395	Ushbp1	Usher syndrome 1C binding protein 1	--	0.718177	0.0170685	Up	11.5362	11.8855	12.0173	12.6966	12.6037	12.5562
234404	Nxnl1	nucleoredoxin-like 1	--	0.918614	0.00841415	Up	6.07621	6.29064	6.58077	7.18062	7.21373	7.20925
234564	Ces1f	carboxylesterase 1F	--	0.811119	0.0280236	Up	12.2907	13.2109	12.8146	13.6257	13.567	13.6861
234723	Txnl4b	thioredoxin-like 4B	--	0.715626	0.00676928	Up	10.486	10.6766	10.7551	11.4361	11.3912	11.3922
234725	Zfp612	zinc finger protein 612	--	0.648306	0.0145797	Up	7.96674	8.16037	8.30379	8.79834	8.83792	8.80868
235339	Dlat	dihydrolipoamide S-acetyltransferase (E2 component of pyruvate dehydrogenase complex)	--	1.25496	0.00545322	Up	9.41147	9.89487	10.1939	11.1498	11.1926	10.8954
235435	Lctl	lactase-like	--	0.771246	0.0364551	Up	9.54034	10.3461	10.4282	11.1174	11.289	10.704
235674	Acaa1b	acetyl-Coenzyme A acyltransferase 1B	--	1.01677	0.00182981	Up	10.8654	11.0356	11.0315	11.9127	12.1493	12.0483
236915	Arhgef9	CDC42 guanine nucleotide exchange factor (GEF) 9	--	0.698309	0.00504473	Up	7.33622	7.42266	7.53665	8.17187	8.12097	8.10718
237754	Btnl9	butyrophilin-like 9	--	0.841459	0.0130363	Up	9.1336	9.38412	9.65365	10.2256	10.3228	10.1263
237858	Tusc5	tumor suppressor candidate 5	--	1.12935	0.0133824	Up	10.4115	11.2697	11.6548	12.5043	12.3991	12.2256
238130	Dock4	dedicator of cytokinesis 4	--	0.582418	0.0163248	Up	7.5251	7.7825	7.70875	8.2988	8.20846	8.29117
238871	Pde4d	phosphodiesterase 4D, cAMP specific	--	0.660417	0.0436247	Up	7.25855	7.18793	7.70875	7.80727	7.95369	7.91897
239114	Il17d	interleukin 17D	--	0.645656	0.0490442	Up	8.89052	9.35896	8.84536	9.61596	9.4183	9.53618
239126	C1qtnf9	C1q and tumor necrosis factor related protein 9	--	0.890623	0.00275713	Up	7.24908	7.49252	7.36961	8.35474	8.23847	8.26023
239134	Gucy1b2	guanylate cyclase 1, soluble, beta 2	--	0.852459	0.0155611	Up	6.58844	6.7979	6.67001	7.53795	7.52247	7.10255
239530	Gpr20	G protein-coupled receptor 20	--	0.856804	0.0205987	Up	5.85559	5.71635	6.19885	6.4039	6.7124	6.89865
239706	BC024814	cDNA sequence BC024814	--	0.804411	0.0118397	Up	8.72046	8.76086	9.03687	9.56527	9.58376	9.40091
240023	Pnldc1	poly(A)-specific ribonuclease (PARN)-like domain containing 1	--	1.12366	0.00853976	Up	8.06039	8.95898	8.7045	9.73082	9.8477	9.82816
240660	Tmem20	transmembrane protein 20	--	0.689401	0.0279043	Up	8.1902	8.65816	8.82978	9.34757	9.47859	9.2643
241556	Tspan18	tetraspanin 18	--	1.55933	0.000876616	Up	11.4722	11.876	11.6933	13.2991	13.2526	13.0014
241624	Exd1	exonuclease 3'-5' domain containing 1	--	0.866623	0.00122665	Up	7.77703	7.79712	7.87435	8.70209	8.58678	8.66374
241688	6330439K17Rik	RIKEN cDNA 6330439K17 gene	--	0.601284	0.0200026	Up	7.00884	7.2388	7.20599	7.97534	7.80727	7.68913
241694	Ralgapa2	Ral GTPase activating protein, alpha subunit 2 (catalytic)	--	0.729641	0.02781	Up	10.1287	10.9554	10.851	11.5807	11.5717	11.7145
242083	Ppm1l	protein phosphatase 1 (formerly 2C)-like	--	0.744814	0.0147679	Up	8.95248	9.02375	9.32462	9.73691	9.89282	9.76857
242202	Pde5a	phosphodiesterase 5A, cGMP-specific	--	1.06323	0.00272926	Up	8.93172	9.25151	9.25417	10.3008	10.5579	10.3147
242409	Tmem8b	transmembrane protein 8B	--	0.581847	0.0171752	Up	7.05187	7.30696	7.2292	7.81105	7.83813	7.71504
242474	D730040F13Rik	RIKEN cDNA D730040F13 gene	--	0.741175	0.0254865	Up	8.95445	9.22247	9.55015	9.96365	9.9888	9.8418
242481	Palm2	paralemmin 2	--	0.703583	0.0378416	Up	6.78384	7.67055	7.49354	8.19712	8.36821	8.04104
242608	Podn	podocan	--	0.68605	0.0474916	Up	11.1578	11.72	11.2028	11.8889	11.7572	12.1301
242642	Hpdl	4-hydroxyphenylpyruvate dioxygenase-like	--	0.739709	0.0243051	Up	6.30884	6.97678	6.82444	7.46128	7.78958	7.56415
242702	Myom3	myomesin family, member 3	--	1.04272	0.0128515	Up	7.56415	8.40649	7.95512	8.99784	9.06915	8.80868
242864	Napepld	N-acyl phosphatidylethanolamine phospholipase D	--	0.604895	0.0340548	Up	9.21955	9.78545	9.80269	10.5295	10.3903	10.3471
243270	Gpr81	G protein-coupled receptor 81	--	0.898433	0.0201234	Up	7.23006	8.24044	7.8679	8.76543	8.76634	9.02065
243529	H1fx	H1 histone family, member X	--	0.97069	0.00132379	Up	7.01258	7.17974	7.08572	8.05641	8.06422	7.94305
243725	Ppp1r9a	protein phosphatase 1, regulatory (inhibitor) subunit 9A	--	0.595371	0.0440276	Up	9.27906	9.92315	9.77976	10.4681	10.3751	10.2468
243755	Slc13a4	solute carrier family 13 (sodium/sulfate symporters), member 4	--	0.746998	0.0362975	Up	8.10326	9.10464	9.12675	9.85164	9.94064	9.63172
243912	Hspb6	heat shock protein, alpha-crystallin-related, B6	--	0.690729	0.0239771	Up	9.45619	9.7123	9.97985	10.3529	10.403	10.4681
244058	Rgma	RGM domain family, member A	--	0.924993	0.00247937	Up	9.30665	9.55505	9.56567	10.48	10.5485	10.4727
244091	Fsd2	fibronectin type III and SPRY domain containing 2	--	0.869127	0.0173416	Up	6.97678	7.55214	7.79442	8.44472	8.41884	8.42126
244209	Cyp2r1	cytochrome P450, family 2, subfamily r, polypeptide 1	--	0.773926	0.00567762	Up	9.15656	9.14098	9.12675	9.91491	10.1553	9.86871
244421	Lonrf1	LON peptidase N-terminal domain and ring finger 1	--	0.831061	0.0332014	Up	8.22056	8.1098	8.72699	9.27137	8.73854	9.05162
244548	Elmod2	ELMO domain containing 2	--	0.582684	0.0176955	Up	9.84206	9.9653	9.88606	10.6791	10.4687	10.4064
245038	Dclk3	doublecortin-like kinase 3	--	0.731366	0.0152176	Up	5.8884	6.14724	6.05465	6.95194	6.5834	6.78602
245049	Myrip	myosin VIIA and Rab interacting protein	--	0.65486	0.00556663	Up	6.17414	6.24379	6.32683	6.81805	6.91071	6.89865
245446	Slitrk4	SLIT and NTRK-like family, member 4	--	0.787278	0.0171574	Up	5.90852	6.18399	5.83254	7.00135	6.6958	6.57588
245865	Spag4	sperm associated antigen 4	--	0.58512	0.0146113	Up	5.99382	6.20203	6.03278	6.56199	6.6179	6.65519
246049	Slc36a2	solute carrier family 36 (proton/amino acid symporter), member 2	BAT-selective	1.31007	0.00549077	Up	12.8075	12.8568	13.523	14.1669	14.2546	14.1353
246277	Csad	cysteine sulfinic acid decarboxylase	--	0.750577	0.0156555	Up	12.1976	12.5549	12.6437	13.3055	13.339	13.1495
246738	Dnajc28	DnaJ (Hsp40) homolog, subfamily C, member 28	--	0.750116	0.0267561	Up	6.28744	6.45941	6.32683	7.07695	7.092	6.63851
246747	Adig	adipogenin	common	0.712331	0.020633	Up	11.5662	12.0926	12.1465	12.7968	12.9023	12.8049
246782	Atpaf2	ATP synthase mitochondrial F1 complex assembly factor 2	--	0.619637	0.0274748	Up	10.6706	11.1287	11.1419	11.6554	11.8111	11.7483
252967	Ropn1l	ropporin 1-like	--	0.714255	0.0276276	Up	9.39428	9.95879	9.55991	10.2742	10.4183	10.2454
257633	Acsf3	acyl-CoA synthetase family member 3	--	0.93896	0.00802966	Up	10.6384	11.1713	10.9772	11.9108	12.1629	11.9162
257635	Sdsl	serine dehydratase-like	--	0.972682	0.00207863	Up	10.2146	10.2011	10.3014	11.1873	11.2733	11.0304
258353	Olfr521	olfactory receptor 521	--	0.604837	0.0107614	Up	7.00135	7.0698	7.21411	7.64438	7.67463	7.70221
259053	Olfr362	olfactory receptor 362	--	0.635098	0.0286109	Up	6.36236	6.46745	6.58077	7.13859	7.10255	6.80317
259097	Olfr558	olfactory receptor 558	--	0.801982	0.00864791	Up	7.46537	7.63464	7.71476	8.62236	8.43662	8.2988
259300	Ehd2	EH-domain containing 2	common	1.18344	0.0125284	Up	10.3872	11.1129	10.3353	11.5961	11.2969	11.5707
264895	Acsf2	acyl-CoA synthetase family member 2	--	0.77268	0.0184373	Up	5.97294	6.29064	6.01439	6.52859	6.78707	6.79449
268301	Ankrd57	ankyrin repeat domain 57	--	0.993016	0.0131926	Up	9.82816	10.1599	10.4923	11.1601	11.1529	10.8358
268345	Kcnc2	potassium voltage gated channel, Shaw-related subfamily, member 2	--	0.621895	0.00576367	Up	6.01629	6.05465	6.14813	6.67767	6.60206	6.67655
268739	Arhgef40	Rho guanine nucleotide exchange factor (GEF) 40	--	0.625335	0.0155559	Up	8.39375	8.50556	8.47314	9.2861	8.97428	9.09847
268936	Brpf3	bromodomain and PHD finger containing, 3	--	0.585755	0.0351396	Up	9.13688	9.42561	9.51662	10.0114	10.0515	9.78681
269037	Gm672	predicted gene 672	--	0.602453	0.0338145	Up	10.8662	10.5593	10.6267	11.3251	11.0459	11.2291
269060	Dagla	diacylglycerol lipase, alpha	--	1.38758	0.000308579	Up	7.49283	7.49942	7.60599	8.88699	8.96644	8.76607
269275	Acvr1c	activin A receptor, type IC	--	0.655886	0.0482038	Up	11.0027	11.8726	11.6519	12.3078	12.1301	12.3711
269423	3110057O12Rik	RIKEN cDNA 3110057O12 gene	--	0.725934	0.0205103	Up	7.80899	8.0658	7.81956	8.5455	8.54812	8.28793
269514	Fbxl4	F-box and leucine-rich repeat protein 4	--	0.693978	0.0122077	Up	9.49265	9.78288	9.80003	10.5059	10.3663	10.4769
269642	Nat8l	N-acetyltransferase 8-like	--	1.43466	0.00361503	Up	10.1514	11.0125	10.9836	12.442	12.4183	12.1766
269831	Tspan12	tetraspanin 12	--	0.827779	0.0162338	Up	11.1549	11.834	11.8472	12.6833	12.6335	12.6618
270097	Vat1l	vesicle amine transport protein 1 homolog-like (T. californica)	--	1.25611	0.00223696	Up	8.93172	8.86702	9.1519	10.39	9.97705	10.1878
270192	Rab6b	RAB6B, member RAS oncogene family	--	0.714117	0.031552	Up	9.60429	10.2282	10.0107	10.7248	10.7826	10.4769
271278	BC024139	cDNA sequence BC024139	--	0.605135	0.0419153	Up	6.12673	6.54539	6.7717	7.10678	7.15052	7.17062
271564	Vps13a	vacuolar protein sorting 13A (yeast)	--	0.727384	0.0239853	Up	8.13423	8.33119	8.68372	9.03234	9.06766	9.05857
271639	Adcy10	adenylate cyclase 10	--	1.74942	0.00378999	Up	6.26733	6.98912	7.34074	8.73854	9.20764	8.17
272158	Poln	DNA polymerase N	--	1.12044	0.0160042	Up	8.62882	10.0359	9.58876	10.7092	10.8521	10.5499
272396	Tarsl2	threonyl-tRNA synthetase-like 2	--	0.676965	0.0109915	Up	8.59517	8.39126	8.68714	9.36025	9.23257	9.27213
272428	Acsm5	acyl-CoA synthetase medium-chain family member 5	--	0.608699	0.0309696	Up	7.17062	7.58531	7.54379	7.98809	8.15249	8.33263
272465	Fam70b	family with sequence similarity 70, member B	--	0.682963	0.010377	Up	7.49283	7.45488	7.65454	8.32523	8.12398	8.1758
276829	Smtnl2	smoothelin-like 2	--	0.944639	0.0168598	Up	6.53244	6.59331	6.7717	7.53795	7.68452	7.0246
277333	Gm5069	glyceraldehyde-3-phosphate dehydrogenase pseudogene	--	0.645503	0.0105916	Up	13.9887	14.0261	14.1937	14.7022	14.6716	14.5959
280408	Rilp	Rab interacting lysosomal protein	--	0.625552	0.0378142	Up	11.3337	10.9542	10.845	11.5424	11.7125	11.5797
280635	Emilin3	elastin microfibril interfacer 3	--	0.61304	0.0181836	Up	5.76796	6.03463	5.96903	6.51161	6.75856	6.58207
319190	Hist2h2be	histone cluster 2, H2be	--	0.678495	0.0187837	Up	8.10718	8.33337	8.4982	9.01187	9.03687	8.88849
319317	Snhg11	small nucleolar RNA host gene 11	--	0.900109	0.0181904	Up	9.28895	10.1147	9.8624	10.7625	10.8652	10.5574
319476	Lrtm1	leucine-rich repeats and transmembrane domains 1	--	0.94429	0.049004	Up	6.60819	8.41107	7.5146	8.45889	8.52559	8.34871
319554	Idi1	isopentenyl-diphosphate delta isomerase	--	1.01575	0.0261658	Up	9.49265	10.5474	10.9107	11.5632	11.7033	11.1065
319613	Sybu	syntabulin (syntaxin-interacting)	--	0.64119	0.0424529	Up	6.74304	7.13447	7.35767	7.71448	7.77566	8.35773
319636	Fsd1l	fibronectin type III and SPRY domain containing 1-like	--	0.892741	0.000199045	Up	7.34656	7.39374	7.38732	8.25343	8.28006	8.29117
319713	Ablim3	actin binding LIM protein family, member 3	--	0.956985	0.0060902	Up	10.2441	10.657	10.7291	11.614	11.5533	11.6156
319801	9630033F20Rik	RIKEN cDNA 9630033F20 gene	--	0.664949	0.00913872	Up	8.70765	8.79263	8.78582	9.48206	9.45077	9.2643
319839	A530020G20Rik	RIKEN cDNA A530020G20 gene	--	0.811446	0.0149639	Up	6.47289	7.05187	6.80317	7.6946	7.61461	7.57177
319880	Tmcc3	transmembrane and coiled coil domains 3	--	0.677761	0.0308541	Up	12.0202	12.2906	12.4875	12.712	12.9683	13.0587
319942	A530016L24Rik	RIKEN cDNA A530016L24 gene	--	1.10591	0.0140636	Up	9.06915	10.2813	10.2505	11.4452	11.3564	11.0201
320095	6430550D23Rik	RIKEN cDNA 6430550D23 gene	--	0.608339	0.0312473	Up	6.54918	7.05187	6.84344	7.45178	7.42341	7.4988
320152	4930412C18Rik	RIKEN cDNA 4930412C18 gene	--	0.754361	0.0205737	Up	7.56415	7.12159	7.72607	8.31851	8.2254	8.51642
320311	Rnf152	ring finger protein 152	--	0.602253	0.0133841	Up	6.45941	6.57959	6.7009	7.12931	7.23965	7.18184
320365	Fry	furry homolog (Drosophila)	--	0.740376	0.0219672	Up	10.4262	10.9182	11.0852	11.8609	11.6586	11.6388
320405	Cadps2	Ca2+-dependent activator protein for secretion 2	--	0.801498	0.0319153	Up	7.17929	7.73936	7.15727	7.84129	7.98079	7.98855
320528	Vps13c	vacuolar protein sorting 13C (yeast)	--	0.75882	0.0229935	Up	7.44625	8.03912	7.7331	8.49192	8.52201	8.36314
320590	Svopl	SV2 related protein homolog (rat)-like	--	0.679895	0.0392824	Up	6.11645	6.3447	6.78915	7.10678	7.00135	7.0246
320720	Fastkd1	FAST kinase domains 1	--	0.700607	0.0128028	Up	7.7122	7.85136	8.04819	8.55196	8.56227	8.49902
320806	Gfm2	G elongation factor, mitochondrial 2	--	0.593312	0.0261312	Up	9.90699	10.275	10.3324	10.8538	11.0303	10.8684
320840	Negr1	neuronal growth regulator 1	--	1.02268	0.00815932	Up	8.03002	8.34192	8.69352	9.35218	9.42354	9.3646
320907	B430105G09Rik	RIKEN cDNA B430105G09 gene	--	0.694192	0.0173723	Up	7.11895	7.06621	7.39593	7.89757	7.74047	7.81314
320916	Wscd2	WSC domain containing 2	--	0.883559	0.0271916	Up	9.47665	10.5857	10.7078	11.5723	11.4692	11.238
320974	Lrrn4	leucine rich repeat neuronal 4	--	0.752516	0.0120191	Up	5.8409	6.20203	5.96903	6.87231	6.6958	6.72155
327655	Ppip5k1	diphosphoinositol pentakisphosphate kinase 1	--	0.950268	0.0126974	Up	9.78532	10.529	10.5804	11.4792	11.5663	11.359
327749	Gm5079	predicted gene 5079	--	0.60059	0.00796605	Up	11.3814	11.3467	11.4393	11.982	12.0062	11.8613
327860	Gm11961	predicted gene 11961	--	0.610633	0.0120151	Up	9.0539	8.80062	8.9208	9.5241	9.53143	9.53761
328258	Slc25a48	solute carrier family 25, member 48	--	0.811005	0.0233098	Up	5.49176	5.44841	5.78765	6.30277	6.36947	5.93428
329540	8430427H17Rik	RIKEN cDNA 8430427H17 gene	--	0.736167	0.0118958	Up	7.62067	7.94695	7.89406	8.73444	8.63023	8.50034
329828	AI464131	expressed sequence AI464131	--	0.908568	0.00368823	Up	9.43955	9.70811	9.56494	10.6017	10.4735	10.4103
329910	Acot11	acyl-CoA thioesterase 11	BAT-selective	2.60211	0.000328416	Up	8.45615	8.29596	8.85545	10.6063	11.4554	11.0583
329934	Foxo6	forkhead box O6	--	0.966697	0.00790233	Up	6.87327	6.61554	6.56572	7.99328	7.53508	7.58224
330064	Slc5a6	solute carrier family 5 (sodium-dependent vitamin transporter), member 6	--	1.14513	0.00975728	Up	10.433	11.5474	11.5577	12.6025	12.6925	12.8901
330189	Tmem120b	transmembrane protein 120B	--	1.14225	0.00721958	Up	12.0869	12.621	12.9208	13.7969	13.7633	13.6938
330427	9330102E08Rik	RIKEN cDNA 9330102E08 gene	--	0.994342	0.0146153	Up	6.7328	7.46201	7.21411	8.22056	8.20846	7.82127
332934	Zmynd12	zinc finger, MYND domain containing 12	--	0.68892	0.00217308	Up	6.07621	6.01439	6.01439	6.70331	6.64687	6.74184
333883	Cd59b	CD59b antigen	--	0.956891	0.0156627	Up	6.17414	6.73399	6.526	7.48289	7.50606	7.0246
338367	Myo1d	myosin ID	--	0.679339	0.0270034	Up	9.36934	9.7807	9.86999	10.46	10.4937	10.2423
353170	Txlng	taxilin gamma	--	0.720671	0.0237741	Up	9.07046	9.42692	9.64523	10.0276	10.1476	10.2511
353187	Nr1d2	nuclear receptor subfamily 1, group D, member 2	--	1.0225	0.0115645	Up	9.27448	9.65646	10.0863	10.7408	10.6165	10.679
353211	Prune2	prune homolog 2 (Drosophila)	--	1.08672	0.010048	Up	5.60963	5.52088	5.84302	6.69635	6.93628	6.24073
378700	Rya3	antimicrobial peptide RYA3	--	1.72005	0.00144228	Up	7.20031	8.06135	7.84017	9.56021	9.55806	9.66768
378954	3000002C10Rik	glyceraldehyde-3-phosphate dehydrogenase pseudogene	--	0.653209	0.0109412	Up	14.191	14.2113	14.4035	14.8796	14.8645	14.7997
380702	Shisa6	shisa homolog 6 (Xenopus laevis)	--	0.847808	0.00151286	Up	5.36338	5.51036	5.48645	6.33426	6.28289	6.36947
380709	Spata22	spermatogenesis associated 22	--	0.742869	0.0164312	Up	5.52088	5.8884	6.03278	6.60443	6.63127	6.78602
380712	Tlcd2	TLC domain containing 2	--	1.52225	0.00366065	Up	9.99407	10.1645	10.047	11.5693	11.6565	10.8645
380912	Zfp395	zinc finger protein 395	--	0.599739	0.0248723	Up	8.45994	8.31699	8.25859	9.01618	8.73097	8.91673
380928	Lmo7	LIM domain only 7	--	0.581499	0.0222924	Up	7.84798	8.16037	8.07071	8.65221	8.71324	8.55581
381314	Iars2	isoleucine-tRNA synthetase 2, mitochondrial	--	0.616879	0.020508	Up	9.37688	9.74524	9.73691	10.2986	10.368	10.3538
381352	Mamdc4	MAM domain containing 4	--	0.62166	0.0209996	Up	7.57691	7.65031	7.81105	8.56384	8.26143	8.27197
381605	Tbc1d2	TBC1 domain family, member 2	--	0.885189	0.00680445	Up	9.19695	9.52786	9.33327	10.2366	10.2185	10.0477
381820	2700089E24Rik	RIKEN cDNA 2700089E24 gene	--	0.843044	0.00635373	Up	9.82341	9.96024	10.1512	10.8242	10.8033	10.7149
381823	Apold1	apolipoprotein L domain containing 1	--	1.21723	0.00785236	Up	7.89703	8.5595	8.65205	9.30656	9.77674	9.9927
381853	Gipr	gastric inhibitory polypeptide receptor	--	0.656147	0.029729	Up	6.45941	7.09021	7.00135	7.74722	7.61068	7.65749
382051	Pdp2	pyruvate dehyrogenase phosphatase catalytic subunit 2	--	0.953665	0.00616532	Up	9.04117	9.53096	9.37188	10.3093	10.4727	10.3255
382075	Odf3l1	outer dense fiber of sperm tails 3-like 1	--	0.832511	0.027939	Up	6.47289	7.54441	7.24357	8.17187	8.07608	7.99751
386400	LOC386400	carbonyl reductase [NADPH] 1-like	--	0.606872	0.0149806	Up	7.3318	7.40373	7.2388	7.93867	7.82281	8.06532
404318	Olfr681	olfactory receptor 681	--	0.79971	0.012872	Up	6.17414	6.25493	6.25807	7.09457	7.05464	6.69979
407800	Ecm2	extracellular matrix protein 2, female organ and adipocyte specific	--	0.65937	0.0208368	Up	7.67873	8.05008	7.86199	8.53669	8.38694	8.52136
407831	Tmem204	transmembrane protein 204	--	0.949358	0.00587075	Up	8.91097	8.90219	9.22049	9.90142	9.73897	9.86033
433182	Gm5506	predicted gene 5506	--	0.769441	0.008264	Up	15.2238	15.3384	15.4143	16.1078	16.1632	15.9075
433752	AA415398	expressed sequence AA415398	--	0.589758	0.0123595	Up	7.98241	8.15893	8.21673	8.79263	8.74869	8.70765
434402	Gm5617	predicted gene 5617	--	0.665225	0.0127043	Up	11.8341	12.111	11.9318	12.5212	12.6151	12.597
435965	Lrp3	low density lipoprotein receptor-related protein 3	--	0.712101	0.00281075	Up	7.41355	7.38339	7.35767	8.12264	7.98809	8.09549
544717	1190007I07Rik	RIKEN cDNA 1190007I07 gene	--	0.720177	0.0125457	Up	10.7318	10.8718	11.0863	11.6818	11.5622	11.592
545459	Gm10766	predicted gene 10766	--	0.822802	0.0124218	Up	6.1906	6.55944	6.67001	7.4988	7.23965	7.38224
546143	Gm5918	predicted gene 5918	--	0.597436	0.00948797	Up	9.11722	9.30151	9.28049	9.80269	9.87793	9.88363
574405	DXBay18	DNA segment, Chr X, Baylor 18	--	0.655737	0.0281105	Up	6.26733	6.02358	6.13028	6.54539	7.00135	6.78602
595136	Ndufs5	NADH dehydrogenase (ubiquinone) Fe-S protein 5	--	0.719124	0.0119901	Up	13.8422	14.0934	14.1886	14.8126	14.842	14.7118
620631	Ttc30a2	tetratricopeptide repeat domain 30A2	--	0.638857	0.00662168	Up	7.10162	7.1121	6.9673	7.81105	7.74047	7.67174
621603	Aldh3b2	aldehyde dehydrogenase 3 family, member B2	--	0.771484	0.0341515	Up	8.26179	8.98002	8.58573	9.10071	9.59229	9.35722
621998	Gm6277	predicted gene 6277	--	0.718565	0.0141938	Up	5.90852	5.9283	6.11302	6.64687	6.75856	6.47289
622320	Kctd21	potassium channel tetramerisation domain containing 21	--	0.70482	0.013954	Up	7.66573	7.76325	7.8679	8.46807	8.49932	8.23865
622384	Fabp5l2	fatty acid binding protein 5-like 2	--	1.07594	0.0125847	Up	14.9109	15.04	15.4812	16.116	16.246	15.7127
623661	Lipt1	lipoyltransferase 1	--	0.831768	0.0128983	Up	6.90574	7.45488	7.24871	8.19712	8.08048	8.0194
624219	Gm6484	predicted gene 6484	--	1.72684	0.00395816	Up	9.18441	9.5962	10.103	11.323	11.4774	10.6685
624367	Gm6498	glyceraldehyde-3-phosphate dehydrogenase pseudogene	--	0.6834	0.0113232	Up	14.4008	14.4172	14.5638	15.1006	15.1242	14.9329
624866	Lekr1	leucine, glutamate and lysine rich 1	--	0.638428	0.00789036	Up	7.33622	7.49252	7.42341	8.07869	7.94839	8.06184
625249	Gpx4	glutathione peroxidase 4	--	0.663027	0.0250171	Up	14.9546	15.4524	15.3674	16.1035	16.0305	15.9026
629557	Gm6981	glyceraldehyde-3-phosphate dehydrogenase pseudogene	--	0.645341	0.0167282	Up	14.1006	14.1494	14.3471	14.7947	14.7997	14.6622
634731	Susd1	sushi domain containing 1	--	0.788087	0.0202207	Up	6.23268	6.45941	6.65041	7.2475	7.30543	6.92361
638833	Gm7251	glyceraldehyde-3-phosphate dehydrogenase pseudogene	--	0.608358	0.0190659	Up	14.256	14.3539	14.5544	14.9623	15.0029	14.9126
654472	Gm12070	glyceraldehyde-3-phosphate dehydrogenase pseudogene	--	0.607419	0.0077963	Up	15.1727	15.2611	15.2857	15.8899	15.8686	15.7486
654795	Sdr39u1	short chain dehydrogenase/reductase family 39U, member 1	--	0.668911	0.0183983	Up	10.2686	10.4679	10.4808	11.1368	11.372	10.9755
664994	Isoc2a	isochorismatase domain containing 2a	--	0.740984	0.0268883	Up	7.83441	8.5862	8.3113	9.05228	9.0113	9.24148
667572	Gm8709	glyceraldehyde-3-phosphate dehydrogenase pseudogene	--	0.643094	0.0116164	Up	15.0426	15.1934	15.2808	15.8365	15.8618	15.7299
668173	Pex10	peroxisomal biogenesis factor 10	--	0.59472	0.0264187	Up	7.57177	7.8318	7.99328	8.43378	8.41483	8.42652
668303	Kif26a	kinesin family member 26A	--	0.739285	0.0152314	Up	7.86818	8.35533	8.25428	8.9798	9.13948	8.99356
668339	Gm9112	predicted gene 9112	--	0.809195	0.0151761	Up	5.8409	5.90852	5.88019	6.68939	6.963	6.4003
670833	Gm11213	predicted gene 11213	--	1.08406	0.00484011	Up	7.17929	7.29851	7.59623	8.38258	8.54812	8.23175
791275	Gm9885	predicted gene 9885	--	2.07007	0.00161976	Up	6.51161	6.72611	7.48354	9.09261	8.79618	8.43625
100037282	Rsph3b	radial spoke 3B homolog (Chlamydomonas)	--	0.629148	0.00935325	Up	11.8427	11.8905	12.032	12.5197	12.6321	12.5126
100038714	Gm15401	predicted gene 15401	--	0.664681	0.0120718	Up	5.99382	5.8884	5.88019	6.55308	6.39955	6.65519
100039258	Gm10290	glyceraldehyde-3-phosphate dehydrogenase pseudogene	--	0.655786	0.0112736	Up	14.9457	15.082	15.1812	15.7378	15.7635	15.6209
100039307	Gm2149	predicted gene 2149	--	0.635665	0.0140979	Up	5.63407	5.78652	5.79851	6.42219	6.29064	6.56826
100039672	Msmp	microseminoprotein, prostate associated	--	0.923223	0.00561948	Up	6.45941	6.71868	6.78486	7.81105	7.50941	7.6419
100041358	Gm3289	predicted gene 3289	--	0.616518	0.0468528	Up	10.3968	11.0834	10.9775	11.6314	11.3691	11.594
100041488	Gm11937	predicted gene 11937	--	0.672193	0.0105985	Up	8.55106	8.43625	8.43625	9.02903	9.28325	9.10844
100042332	2810410L24Rik	RIKEN cDNA 2810410L24 gene	--	0.951325	0.00580764	Up	6.78384	7.08051	7.23251	8.03184	8.055	7.93671
100042484	4732419C18Rik	RIKEN cDNA 4732419C18 gene	--	0.784678	0.00447208	Up	6.52075	6.43749	6.67889	7.32209	7.30543	7.28095
100042958	Gm4129	predicted gene 4129	--	0.712477	0.00635848	Up	6.15575	6.23753	6.36947	6.99292	6.88445	6.95001
100502627	LOC100502627	hypothetical LOC100502627	--	1.17631	0.0102745	Up	6.8308	7.2554	7.73995	8.43171	8.79618	8.17246
100503619	LOC100503619	hypothetical LOC100503619	--	1.59307	0.000876732	Up	5.942	5.90852	6.30277	7.58934	7.53508	7.34963
11307	Abcg1	ATP-binding cassette, sub-family G (WHITE), member 1	--	-0.938141	0.0201086	Down	12.7842	12.0388	12.5508	11.5439	11.6127	11.8543
11421	Ace	angiotensin I converting enzyme (peptidyl-dipeptidase A) 1	--	-0.896812	0.0372167	Down	11.0071	10.5761	10.0037	9.67924	9.50562	10.0883
11486	Ada	adenosine deaminase	--	-0.889577	0.0119328	Down	10.5261	10.1392	9.93932	9.23137	9.24962	9.39531
11492	Adam19	a disintegrin and metallopeptidase domain 19 (meltrin beta)	--	-0.625848	0.0412932	Down	11.1689	10.9105	10.5945	10.2846	10.283	10.3945
11501	Adam8	a disintegrin and metallopeptidase domain 8	--	-1.83803	0.00015727	Down	12.0934	12.2722	12.135	10.1554	10.297	10.4526
11513	Adcy7	adenylate cyclase 7	--	-0.650439	0.00737165	Down	12.2139	12.0867	12.1984	11.4136	11.5781	11.5479
11541	Adora2b	adenosine A2b receptor	--	-1.4439	0.00571655	Down	8.86396	8.17	7.7534	6.64687	6.72611	7.04824
11565	Adssl1	adenylosuccinate synthetase like 1	--	-0.60815	0.0154678	Down	10.6692	10.6638	10.6178	10.0556	10.0534	10.2709
11568	Aebp1	AE binding protein 1	--	-0.891596	0.0234895	Down	15.4524	14.9325	14.5699	14.041	13.8997	14.3185
11610	Agtrap	angiotensin II, type I receptor-associated protein	--	-0.850654	0.025968	Down	9.45977	8.71424	8.39755	7.86359	7.628	7.96432
11629	Aif1	allograft inflammatory factor 1	--	-1.18953	0.00316505	Down	13.7722	13.5909	13.2955	12.4014	12.2275	12.4956
11656	Alas2	aminolevulinic acid synthase 2, erythroid	--	-0.686508	0.0429993	Down	11.8548	11.6896	12.4632	10.6007	11.1682	11.3804
11689	Alox5	arachidonate 5-lipoxygenase	--	-1.02743	0.0118325	Down	9.937	10.0305	9.58025	8.76543	8.90957	9.28934
11690	Alox5ap	arachidonate 5-lipoxygenase activating protein	--	-1.49611	0.00239599	Down	13.2509	12.6426	12.5099	11.1465	10.8665	11.289
11745	Anxa3	annexin A3	--	-0.867804	0.0145887	Down	11.6534	11.6927	11.263	10.7048	10.7856	10.9629
11746	Anxa4	annexin A4	--	-0.597839	0.0256378	Down	12.0365	11.886	11.7007	11.2469	11.2882	11.4112
11783	Apaf1	apoptotic peptidase activating factor 1	--	-0.662617	0.0214244	Down	8.00915	7.71725	7.57868	7.05464	6.963	7.16146
11796	Birc3	baculoviral IAP repeat-containing 3	--	-0.658627	0.0266244	Down	9.69391	9.77381	9.67633	8.89768	9.36115	9.03528
11799	Birc5	baculoviral IAP repeat-containing 5	--	-0.983774	0.0119614	Down	11.7197	11.0005	11.2345	10.2507	10.4254	9.94138
11801	Cd5l	CD5 antigen-like	--	-3.14848	0.000967301	Down	13.8378	11.4315	11.9774	8.33193	8.82897	9.86033
11810	Apobec1	apolipoprotein B mRNA editing enzyme, catalytic polypeptide 1	--	-1.13964	0.00740754	Down	13.2699	12.526	12.8139	11.4273	11.6743	11.8609
11821	Aprt	adenine phosphoribosyl transferase	--	-0.917931	0.00622575	Down	12.2727	11.9117	12.1652	11.189	11.2472	11.3627
11846	Arg1	arginase, liver	--	-2.37642	0.00243529	Down	8.09632	6.42219	7.96627	5.62435	5.40082	5.58984
11853	Rhoc	ras homolog gene family, member C	--	-0.777993	0.0320292	Down	14.4172	14.4445	13.9136	13.8302	13.6392	13.6128
11857	Arhgdib	Rho, GDP dissociation inhibitor (GDI) beta	--	-0.630268	0.0103356	Down	14.0491	13.8292	13.9912	13.361	13.3055	13.3883
11865	Arntl	aryl hydrocarbon receptor nuclear translocator-like	--	-0.665514	0.0418827	Down	10.0868	9.57935	9.26139	8.8837	8.92277	8.91384
11910	Atf3	activating transcription factor 3	--	-1.39611	0.015422	Down	9.35684	9.59727	8.96847	9.0631	7.89857	7.96072
11928	Atp1a1	ATPase, Na+/K+ transporting, alpha 1 polypeptide	--	-0.597875	0.0174517	Down	12.6785	12.4556	12.4317	11.8578	11.7516	11.9617
11936	Fxyd2	FXYD domain-containing ion transport regulator 2	--	-0.708793	0.0379906	Down	12.1058	11.6001	11.4446	10.8913	10.6539	11.2311
11983	Atpif1	ATPase inhibitory factor 1	--	-0.648745	0.0276138	Down	14.4131	14.021	13.8507	13.3723	13.2542	13.4016
11987	Slc7a1	solute carrier family 7 (cationic amino acid transporter, y+ system), member 1	--	-0.628973	0.0191385	Down	10.8736	10.8407	11.0397	10.2446	10.4332	10.1188
12028	Bax	BCL2-associated X protein	--	-0.689089	0.00371591	Down	12.1547	12.0174	11.9994	11.3283	11.3037	11.3655
12035	Bcat1	branched chain aminotransferase 1, cytosolic	--	-1.17019	0.0138191	Down	9.44889	8.18278	7.81956	6.6301	7.0246	7.01258
12046	Bcl2a1c	B-cell leukemia/lymphoma 2 related protein A1c	--	-0.746692	0.0201985	Down	9.46429	9.99129	9.66079	8.75798	8.9141	9.05691
12047	Bcl2a1d	B-cell leukemia/lymphoma 2 related protein A1d	--	-0.810646	0.0144247	Down	12.7264	13.2579	12.9633	12.0232	12.1527	12.2427
12182	Bst1	bone marrow stromal cell antigen 1	--	-1.06957	0.00625112	Down	10.9509	10.379	10.386	9.27552	9.31639	9.52225
12226	Btg1	B-cell translocation gene 1, anti-proliferative	--	-0.928429	0.023247	Down	11.7797	11.2359	11.9631	9.99288	10.8613	10.8513
12229	Btk	Bruton agammaglobulinemia tyrosine kinase	--	-0.77267	0.00655341	Down	10.8551	10.6115	10.7995	9.95088	10.0948	10.0268
12235	Bub1	budding uninhibited by benzimidazoles 1 homolog (S. cerevisiae)	--	-0.759824	0.0224419	Down	7.07337	6.63367	6.77612	6.34329	5.95567	6.01629
12236	Bub1b	budding uninhibited by benzimidazoles 1 homolog, beta (S. cerevisiae)	--	-0.706916	0.0256862	Down	8.45615	7.91405	8.20846	7.39727	7.50154	7.61273
12258	Serping1	serine (or cysteine) peptidase inhibitor, clade G, member 1	--	-1.01441	0.0190564	Down	15.3135	15.2118	14.5889	14.1974	14.1208	14.4838
12259	C1qa	complement component 1, q subcomponent, alpha polypeptide	--	-1.51833	0.00478927	Down	14.2521	13.9008	13.3883	12.3825	12.0322	12.7821
12260	C1qb	complement component 1, q subcomponent, beta polypeptide	--	-1.7437	0.00346446	Down	14.0042	13.6093	13.0535	11.8656	11.6116	12.3789
12262	C1qc	complement component 1, q subcomponent, C chain	--	-1.26578	0.00686654	Down	14.7036	14.2338	13.9377	12.968	12.5956	13.3146
12267	C3ar1	complement component 3a receptor 1	--	-1.77962	0.00252737	Down	10.0454	9.1151	8.84864	7.33547	7.19616	7.58689
12273	C5ar1	complement component 5a receptor 1	--	-2.09822	0.000389603	Down	9.66588	9.5868	9.09325	7.48858	7.36825	7.60302
12274	C6	complement component 6	--	-0.714958	0.0296857	Down	8.82214	9.11881	8.75725	8.10718	7.86551	8.47077
12297	Cacnb3	calcium channel, voltage-dependent, beta 3 subunit	--	-0.650198	0.0276456	Down	10.1951	10.3784	10.5217	9.37443	9.7282	9.8248
12316	Aspm	asp (abnormal spindle)-like, microcephaly associated (Drosophila)	--	-0.621837	0.0333231	Down	8.1098	7.56931	7.65749	7.03566	7.1772	6.91118
12332	Capg	capping protein (actin filament), gelsolin-like	--	-1.20773	0.0027775	Down	14.563	14.1127	14.0238	12.8325	12.9049	12.9754
12362	Casp1	caspase 1	--	-0.649204	0.0266724	Down	11.8443	12.1049	11.6062	11.1951	11.2355	11.1807
12363	Casp4	caspase 4, apoptosis-related cysteine peptidase	--	-0.787966	0.00977128	Down	11.6901	11.8818	11.7161	10.7617	10.9282	11.1288
12394	Runx1	runt related transcription factor 1	--	-1.43337	0.00233455	Down	9.17417	8.76086	9.15464	7.48858	7.94084	7.72127
12402	Cbl	Casitas B-lineage lymphoma	--	-0.613908	0.032862	Down	9.41308	9.20612	9.17076	8.59221	8.88598	8.43775
12409	Cbr2	carbonyl reductase 2	--	-1.223	0.0106937	Down	15.5192	14.7118	14.3426	13.4888	13.3162	13.8378
12428	Ccna2	cyclin A2	--	-0.884438	0.0167535	Down	9.79655	8.98989	9.19654	8.3121	8.41483	8.089
12442	Ccnb2	cyclin B2	--	-0.840727	0.0185514	Down	10.4709	9.78585	9.92157	9.08084	9.30665	8.98312
12443	Ccnd1	cyclin D1	--	-0.615637	0.0309585	Down	11.9055	12.282	12.059	11.6498	11.4433	11.3622
12475	Cd14	CD14 antigen	--	-1.06534	0.0157054	Down	11.0452	10.9302	10.6932	9.86115	9.86485	10.5337
12489	Cd33	CD33 antigen	--	-0.777561	0.0275567	Down	8.24558	7.95181	8.32673	7.39727	7.46802	7.84129
12493	Cd37	CD37 antigen	--	-0.643681	0.0078386	Down	12.6111	12.4964	12.6426	11.8845	11.9674	12.0362
12505	Cd44	CD44 antigen	--	-0.97466	0.00254663	Down	10.8512	11.1356	10.8468	9.87282	9.87651	9.94792
12506	Cd48	CD48 antigen	--	-0.696946	0.00391463	Down	12.3232	12.2118	12.2023	11.5702	11.433	11.5148
12508	Cd53	CD53 antigen	--	-0.827792	0.00241794	Down	10.5524	10.3728	10.4687	9.64096	9.61276	9.70803
12514	Cd68	CD68 antigen	--	-1.49412	0.00311657	Down	9.81969	9.05902	9.22722	7.7331	7.36825	7.98855
12519	Cd80	CD80 antigen	--	-0.71961	0.0192114	Down	10.5593	10.2538	10.1015	9.53423	9.46901	9.69449
12523	Cd84	CD84 antigen	--	-1.56812	0.00218733	Down	10.2791	9.70322	9.60902	8.13423	8.13509	8.52392
12524	Cd86	CD86 antigen	--	-0.681367	0.00666136	Down	10.6537	10.7173	10.7471	9.93664	10.0359	10.1443
12527	Cd9	CD9 antigen	--	-0.766807	0.0252479	Down	12.0341	11.5759	11.8956	11.1288	11.1258	11.4137
12552	Cdh11	cadherin 11	--	-0.603763	0.0464572	Down	7.60053	6.98912	6.81805	6.38535	6.14638	6.43893
12578	Cdkn2a	cyclin-dependent kinase inhibitor 2A	--	-0.607414	0.038968	Down	7.46128	7.42547	7.23251	6.81805	6.81805	7.12333
12615	Cenpa	centromere protein A	--	-0.721585	0.0249859	Down	10.2176	9.55015	9.7047	8.89768	9.06678	8.98312
12628	Cfh	complement component factor h	--	-0.704312	0.0330209	Down	12.8791	12.7455	12.4924	12.0412	11.7565	12.3133
12631	Cfl1	cofilin 1, non-muscle	--	-0.736611	0.0153902	Down	14.4674	14.3774	14.1195	13.6408	13.5736	13.7696
12655	Chi3l3	chitinase 3-like 3	--	-2.51139	0.000104461	Down	11.294	11.0535	11.1699	8.28605	8.65848	8.85256
12702	Socs3	suppressor of cytokine signaling 3	--	-1.27786	0.00601912	Down	11.1666	11.0216	10.8763	10.3562	9.74378	9.65052
12705	Cited1	Cbp/p300-interacting transactivator with Glu/Asp-rich carboxy-terminal domain 1	--	-1.43033	0.0121229	Down	10.5858	11.1254	9.88237	9.84349	9.15549	8.81711
12709	Ckb	creatine kinase, brain	--	-0.724832	0.0265612	Down	10.7069	10.5452	10.1738	9.82041	9.73805	9.9329
12721	Coro1a	coronin, actin binding protein 1A	--	-0.701601	0.00257816	Down	14.8315	14.9255	14.9396	14.1579	14.2239	14.2413
12722	Clca1	chloride channel calcium activated 1	--	-0.789402	0.0415002	Down	9.46643	9.06915	9.62575	8.62236	8.67703	9.13679
12728	Clcn5	chloride channel 5	--	-0.648968	0.0365939	Down	8.0224	7.65031	7.39593	7.00135	6.89663	7.13012
12763	Cmah	cytidine monophospho-N-acetylneuraminic acid hydroxylase	--	-0.621143	0.00664807	Down	10.3584	10.1788	10.2749	9.68562	9.63632	9.65381
12765	Cxcr2	chemokine (C-X-C motif) receptor 2	--	-0.944747	0.00253009	Down	8.41145	8.20928	8.27354	7.29401	7.3288	7.48354
12770	Ccr1l1	chemokine (C-C motif) receptor 1-like 1	--	-0.832344	0.0216631	Down	6.42219	6.66121	5.96903	5.58984	5.40082	5.66039
12772	Ccr2	chemokine (C-C motif) receptor 2	--	-1.4011	0.0021909	Down	10.1027	10.148	9.66462	8.85801	8.70164	8.64511
12774	Ccr5	chemokine (C-C motif) receptor 5	--	-1.70406	0.00172385	Down	9.38912	9.75784	9.02191	7.99839	7.67463	7.68506
12796	Camp	cathelicidin antimicrobial peptide	--	-0.812261	0.028329	Down	9.16938	9.37672	9.36636	7.60599	8.5541	8.615
12798	Cnn2	calponin 2	--	-0.614784	0.00837228	Down	11.9751	11.9259	12.1271	11.3603	11.2847	11.3715
12816	Col12a1	collagen, type XII, alpha 1	--	-0.756089	0.0361916	Down	8.14695	7.14292	7.00135	6.32394	6.38683	6.43893
12818	Col14a1	collagen, type XIV, alpha 1	--	-1.31974	0.0196444	Down	13.1166	11.3968	10.6409	9.76286	10.0771	10.3966
12822	Col18a1	collagen, type XVIII, alpha 1	--	-1.09341	0.0111578	Down	12.3174	12.0462	11.5057	11.0946	10.895	10.9528
12873	Cpa3	carboxypeptidase A3, mast cell	--	-0.873121	0.0444703	Down	12.227	10.873	10.3961	9.99984	9.51191	10.2772
12894	Cpt1a	carnitine palmitoyltransferase 1a, liver	--	-0.687452	0.0246962	Down	12.0049	11.5643	11.5006	10.8769	10.8164	11.0697
12925	Crip1	cysteine-rich protein 1 (intestinal)	--	-0.948148	0.0119613	Down	15.9936	15.9869	15.4836	15.0388	14.9657	15.0758
12971	Crym	crystallin, mu	--	-0.703408	0.0242774	Down	8.25034	7.81848	8.03888	7.33547	7.27089	7.55342
12977	Csf1	colony stimulating factor 1 (macrophage)	--	-0.59035	0.047569	Down	11.383	11.6871	11.0721	10.8705	10.6731	10.7927
12978	Csf1r	colony stimulating factor 1 receptor	--	-0.87092	0.0121812	Down	15.5369	15.0297	14.9407	14.1587	13.9967	14.2596
12982	Csf2ra	colony stimulating factor 2 receptor, alpha, low-affinity (granulocyte-macrophage)	--	-0.764172	0.00832477	Down	13.3188	13.6591	13.3829	12.6187	12.5748	12.6714
12983	Csf2rb	colony stimulating factor 2 receptor, beta, low-affinity (granulocyte-macrophage)	--	-0.900489	0.0102805	Down	12.9614	12.7624	13.1472	11.9894	12.0609	12.3299
12984	Csf2rb2	colony stimulating factor 2 receptor, beta 2, low-affinity (granulocyte-macrophage)	--	-0.626223	0.0352529	Down	12.7957	12.5858	13.0907	11.9496	12.1695	12.3078
13003	Vcan	versican	--	-1.5293	0.00806153	Down	9.82816	9.24743	8.30379	7.71812	7.71672	7.74047
13032	Ctsc	cathepsin C	--	-1.00753	0.0131023	Down	12.6637	12.2139	11.8948	11.2063	11.0878	11.4783
13034	Ctse	cathepsin E	--	-0.834017	0.02928	Down	7.53413	6.87944	7.26869	6.34329	6.43467	6.80317
13035	Ctsg	cathepsin G	--	-1.45147	0.00415565	Down	8.11496	7.54441	8.40474	6.34329	6.66349	6.77612
13036	Ctsh	cathepsin H	--	-0.917249	0.0173634	Down	15.4191	14.769	14.5978	13.8517	13.7938	14.1154
13040	Ctss	cathepsin S	--	-1.27402	0.00118721	Down	15.2068	14.881	14.8914	13.5712	13.6174	13.7673
13041	Ctsw	cathepsin W	--	-0.622467	0.038713	Down	10.3702	10.8526	10.6217	9.95088	9.9992	10.2011
13051	Cx3cr1	chemokine (C-X3-C) receptor 1	--	-1.04729	0.00274298	Down	9.9753	10.1571	9.91356	8.92801	8.81217	9.11272
13056	Cyb561	cytochrome b-561	--	-0.702812	0.0460387	Down	12.0438	11.6105	11.1604	10.8391	11.0026	10.9077
13057	Cyba	cytochrome b-245, alpha polypeptide	--	-0.93915	0.00415444	Down	15.2808	15.0461	15.0129	14.1069	13.9776	14.2516
13058	Cybb	cytochrome b-245, beta polypeptide	--	-1.0647	0.00699289	Down	9.84079	9.37833	9.17408	8.10934	8.31363	8.40576
13132	Dab2	disabled homolog 2 (Drosophila)	--	-1.0683	0.0127144	Down	11.9888	11.4808	11.1164	10.4125	10.372	10.7129
13175	Dclk1	doublecortin-like kinase 1	--	-0.8506	0.0204503	Down	10.9006	10.2605	10.0396	9.38339	9.40989	9.49672
13349	Darc	Duffy blood group, chemokine receptor	--	-0.678346	0.0218219	Down	10.4475	10.3562	10.2279	9.55442	9.67782	9.9315
13367	Diap1	diaphanous homolog 1 (Drosophila)	--	-0.615858	0.0222186	Down	8.75524	8.91635	8.56798	8.13939	8.19813	8.00958
13394	Dlx4	distal-less homeobox 4	--	-0.786552	0.0259901	Down	6.47289	6.7124	6.24073	6.06894	5.68634	5.60472
13448	Dok1	docking protein 1	--	-1.09256	0.0032911	Down	10.7773	10.4947	10.6175	9.49417	9.52494	9.79683
13449	Dok2	docking protein 2	--	-1.14138	0.0063578	Down	12.8854	13.3876	12.6031	11.7068	11.744	11.7496
13482	Dpp4	dipeptidylpeptidase 4	--	-0.994551	0.0171331	Down	11.0927	10.5613	10.2552	9.32984	9.56672	9.94286
13601	Ecm1	extracellular matrix protein 1	--	-0.978273	0.0183297	Down	15.0199	14.7176	14.2291	13.7393	13.6587	14.0316
13647	Egfbp2	epidermal growth factor binding protein type B	--	-0.922306	0.0194918	Down	7.61273	7.98809	8.02447	7.06579	7.03382	7.49159
13649	Egfr	epidermal growth factor receptor	--	-0.695768	0.0294734	Down	11.4638	11.3264	10.9679	10.5325	10.6306	10.7624
13723	Emb	embigin	--	-0.741192	0.0198703	Down	11.1133	10.5884	10.8015	9.83674	10.0603	10.1428
13730	Emp1	epithelial membrane protein 1	--	-1.17487	0.00829222	Down	14.1918	13.5699	13.5204	12.8809	12.395	12.225
13732	Emp3	epithelial membrane protein 3	--	-1.26665	0.00329274	Down	13.3499	13.0047	12.7197	11.738	11.7309	11.8605
13733	Emr1	EGF-like module containing, mucin-like, hormone receptor-like sequence 1	--	-1.48637	0.00445186	Down	12.6775	12.0716	11.67	10.5853	10.1949	10.8031
13807	Eno2	enolase 2, gamma neuronal	--	-0.631677	0.0135968	Down	9.43955	9.14235	9.18364	8.47246	8.55196	8.57907
13813	Eomes	eomesodermin homolog (Xenopus laevis)	--	-0.897294	0.00757425	Down	7.33622	7.54441	7.14035	6.57959	6.35803	6.43893
13860	Eps8	epidermal growth factor receptor pathway substrate 8	--	-0.702892	0.0175931	Down	10.4904	10.3765	10.134	9.67365	9.6069	9.79545
14011	Etv6	ets variant gene 6 (TEL oncogene)	--	-0.725812	0.00476998	Down	8.98324	9.12718	8.90957	8.19712	8.27431	8.25743
14017	Evi2a	ecotropic viral integration site 2a	--	-1.17616	0.00551873	Down	11.8053	11.7386	11.2659	10.5624	10.3765	10.6879
14026	Evl	Ena-vasodilator stimulated phosphoprotein	--	-0.733037	0.00272233	Down	14.37	14.3443	14.4946	13.6221	13.684	13.6369
14058	F10	coagulation factor X	--	-2.16141	0.00137614	Down	8.61808	9.69521	8.25034	6.10421	6.49034	6.45668
14068	F7	coagulation factor VII	--	-1.63381	0.0010414	Down	7.29186	7.20642	7.43247	5.33089	5.65804	5.93428
14087	Fanca	Fanconi anemia, complementation group A	--	-0.682709	0.0104888	Down	9.04777	8.82897	8.91781	8.1141	8.33745	8.2351
14118	Fbn1	fibrillin 1	--	-1.14006	0.0328635	Down	13.1393	12.1249	11.1798	10.9849	10.8773	11.3204
14125	Fcer1a	Fc receptor, IgE, high affinity I, alpha polypeptide	--	-1.29246	0.016958	Down	9.67546	7.51397	7.29473	6.22151	6.13372	6.54159
14127	Fcer1g	Fc receptor, IgE, high affinity I, gamma polypeptide	--	-1.71533	0.0017427	Down	14.7613	14.3458	13.9612	12.6304	12.3905	12.8093
14129	Fcgr1	Fc receptor, IgG, high affinity I	--	-2.10185	0.000255077	Down	10.1492	9.67087	9.57286	7.56902	7.42341	7.57177
14130	Fcgr2b	Fc receptor, IgG, low affinity IIb	--	-1.22605	0.00730119	Down	12.0133	11.3532	11.0739	10.1272	10.0481	10.3771
14131	Fcgr3	Fc receptor, IgG, low affinity III	--	-1.32024	0.00491973	Down	11.5646	11.3042	10.9536	9.98391	9.46131	10.1677
14133	Fcna	ficolin A	--	-1.42307	0.00602855	Down	11.4441	11.8737	11.515	10.0919	10.0867	10.9023
14156	Fen1	flap structure specific endonuclease 1	--	-0.686824	0.0113884	Down	11.0496	10.8007	10.8952	10.1841	10.3578	10.2084
14159	Fes	feline sarcoma oncogene	--	-0.713569	0.0199567	Down	12.2682	11.8796	11.7354	11.166	11.0728	11.2334
14172	Fgf18	fibroblast growth factor 18	--	-0.961465	0.0419296	Down	10.1352	9.27561	8.50282	8.56227	8.24521	8.31415
14191	Fgr	Gardner-Rasheed feline sarcoma viral (Fgr) oncogene homolog	--	-1.1458	0.002717	Down	9.7518	9.36636	9.32779	8.22056	8.37004	8.20928
14221	Fjx1	four jointed box 1 (Drosophila)	--	-0.662442	0.0290542	Down	7.30095	7.3303	7.0698	6.63851	6.47289	6.86731
14226	Fkbp1b	FK506 binding protein 1b	--	-0.910903	0.0170503	Down	9.79372	9.32093	9.16395	8.41002	8.33377	8.79911
14268	Fn1	fibronectin 1	--	-1.22659	0.0147719	Down	15.8237	15.2669	14.4878	14.0403	13.905	14.2639
14269	Fnbp1	formin binding protein 1	--	-0.783071	0.0257301	Down	8.91545	8.83291	8.47851	8.04984	8.32261	7.8753
14270	Srgap2	SLIT-ROBO Rho GTPase activating protein 2	--	-0.755319	0.0196369	Down	9.41447	9.16006	9.04914	8.39755	8.40474	8.72956
14276	Folr2	folate receptor 2 (fetal)	--	-1.27145	0.0100201	Down	14.0675	13.5183	13.0987	12.2469	11.8311	12.715
14283	Fosl1	fos-like antigen 1	--	-0.810763	0.0417518	Down	6.17414	7.78514	6.13877	5.52088	5.30064	5.36338
14289	Fpr2	formyl peptide receptor 2	--	-2.38018	0.000497503	Down	8.6941	8.68295	8.03504	6.30277	6.29064	6.70439
14293	Fpr1	formyl peptide receptor 1	--	-2.90244	0.000765971	Down	8.92473	8.64374	7.3325	5.68864	5.7413	5.99189
14299	Ncs1	neuronal calcium sensor 1	--	-0.644297	0.00498378	Down	6.5422	6.481	6.38683	5.8367	5.77018	5.84302
14314	Fstl1	follistatin-like 1	--	-0.932808	0.0358815	Down	15.4665	14.3379	13.7673	13.4051	13.2692	13.5186
14345	Fut4	fucosyltransferase 4	--	-0.654432	0.00501891	Down	8.27868	8.26354	8.2254	7.6091	7.4988	7.67174
14360	Fyn	Fyn proto-oncogene	--	-0.654426	0.0173604	Down	9.22682	9.14521	9.21247	8.42652	8.55804	8.76607
14396	Gabra3	gamma-aminobutyric acid (GABA) A receptor, subunit alpha 3	--	-0.733538	0.0481755	Down	11.3065	10.5678	10.1802	9.73494	9.83421	10.003
14421	B4galnt1	beta-1,4-N-acetyl-galactosaminyl transferase 1	--	-0.650647	0.036854	Down	11.033	10.847	11.2335	10.1868	10.3824	10.6713
14457	Gas7	growth arrest specific 7	--	-1.14026	0.0127	Down	11.8541	11.1436	10.7471	9.74664	10.0034	10.292
14528	Gch1	GTP cyclohydrolase 1	--	-0.855713	0.00323768	Down	9.99876	10.2107	9.97222	9.11881	9.14305	9.21476
14537	Gcnt1	glucosaminyl (N-acetyl) transferase 1, core 2	--	-0.735918	0.0173582	Down	8.1836	7.92981	8.01841	7.1772	7.2825	7.56415
14544	Gda	guanine deaminase	--	-0.771694	0.0149441	Down	14.0861	13.8899	13.608	12.994	13.1437	13.1182
14562	Gdf3	growth differentiation factor 3	--	-2.44403	0.000250687	Down	8.62602	7.89203	8.0756	5.48108	5.87818	5.63158
14584	Gfpt2	glutamine fructose-6-phosphate transaminase 2	--	-1.13204	0.00888857	Down	11.3409	11.4019	10.8903	10.2088	10.2038	10.5702
14586	Gfra2	glial cell line derived neurotrophic factor family receptor alpha 2	--	-0.741968	0.0247573	Down	11.6137	11.1146	11.4361	10.6595	10.6941	10.8912
14620	Gjb3	gap junction protein, beta 3	--	-0.805855	0.0355487	Down	7.41355	6.00693	6.07252	5.25421	5.26666	5.27295
14634	Gli3	GLI-Kruppel family member GLI3	--	-0.668804	0.0380254	Down	8.8726	8.52715	8.20846	7.85265	7.85834	7.97622
14702	Gng2	guanine nucleotide binding protein (G protein), gamma 2	--	-0.641064	0.01659	Down	11.7058	11.5045	11.3522	10.7617	10.8635	10.8716
14718	Got1	glutamate oxaloacetate transaminase 1, soluble	--	-0.671251	0.00341404	Down	10.7135	10.6934	10.8352	10.0423	10.0752	10.024
14726	Pdpn	podoplanin	--	-1.75018	0.0068642	Down	12.6221	11.8247	10.8219	9.91206	10.0745	10.4194
14727	Gp49a	glycoprotein 49 A	--	-2.635	0.000243769	Down	10.3014	10.2477	9.56874	7.61273	7.45929	7.78958
14728	Lilrb4	leukocyte immunoglobulin-like receptor, subfamily B, member 4	--	-2.59927	0.000187241	Down	13.5126	13.4005	12.8109	10.8013	10.7953	10.9294
14739	S1pr2	sphingosine-1-phosphate receptor 2	--	-0.950175	0.0132834	Down	9.1435	8.45826	8.30948	7.60599	7.42341	7.50809
14744	Gpr65	G-protein coupled receptor 65	--	-0.651581	0.00268189	Down	10.2398	10.1403	10.1292	9.47999	9.52576	9.48868
14745	Lpar1	lysophosphatidic acid receptor 1	--	-0.69655	0.0245361	Down	7.26791	7.19616	6.88047	6.29064	6.49961	6.60443
14788	Gpr162	G protein-coupled receptor 162	--	-0.702696	0.0251251	Down	8.31543	7.93573	8.32673	7.61273	7.3288	7.61954
14793	Cdca3	cell division cycle associated 3	--	-0.826926	0.0210243	Down	9.41147	8.71008	8.95458	8.12765	8.3471	8.03554
14824	Grn	granulin	--	-0.823474	0.0219662	Down	14.5796	13.8079	13.7931	12.9845	12.8987	13.2221
14840	Gsg1	germ cell-specific gene 1	--	-0.655309	0.0355248	Down	6.69171	6.31335	6.01811	5.55702	5.65804	5.69322
14938	Gzma	granzyme A	--	-1.0003	0.00572065	Down	11.8754	11.7558	11.4725	10.8276	10.5374	10.7555
14939	Gzmb	granzyme B	--	-1.20277	0.0130667	Down	9.10135	10.1802	8.64888	7.96149	7.80302	7.89857
14998	H2-DMa	histocompatibility 2, class II, locus DMa	--	-0.671819	0.0371674	Down	11.6783	12.2833	12.0424	11.3706	11.3654	11.4808
15042	H2-T24	histocompatibility 2, T region locus 24	--	-0.580919	0.0318809	Down	7.54888	7.46537	7.2292	6.68939	6.963	6.88445
15081	H3f3b	H3 histone, family 3B	--	-0.768158	0.0141282	Down	14.4282	14.2263	14.3659	13.4247	13.5977	13.8267
15116	Has1	hyaluronan synthase1	--	-1.42797	0.0111446	Down	7.46537	7.31837	6.35049	6.26122	5.8904	5.7254
15162	Hck	hemopoietic cell kinase	--	-1.51764	0.000509417	Down	12.6541	12.4809	12.3999	10.8276	10.9632	11.1236
15163	Hcls1	hematopoietic cell specific Lyn substrate 1	--	-0.732303	0.00250625	Down	13.5044	13.4718	13.4954	12.6787	12.7631	12.8355
15170	Ptpn6	protein tyrosine phosphatase, non-receptor type 6	--	-0.678635	0.0203998	Down	12.5746	12.3088	12.6787	11.7137	11.9478	11.896
15186	Hdc	histidine decarboxylase	--	-1.00351	0.00862502	Down	9.51548	9.09983	9.00514	7.96958	8.09632	8.39233
15248	Hic1	hypermethylated in cancer 1	--	-0.756206	0.0385052	Down	11.5783	11.0893	10.8444	10.7408	10.3331	10.1986
15361	Hmga1	high mobility group AT-hook 1	--	-0.954868	0.000909845	Down	13.5407	13.6782	13.5088	12.5858	12.5912	12.584
15368	Hmox1	heme oxygenase (decycling) 1	--	-1.77405	0.00324837	Down	14.4889	13.1044	13.0322	11.2537	11.3303	11.5103
15374	Hn1	hematological and neurological expressed sequence 1	--	-0.654645	0.00809124	Down	11.0834	11.1261	11.0638	10.4287	10.413	10.6049
15442	Hpse	heparanase	--	-0.966771	0.0151642	Down	11.6684	10.8538	10.7746	9.72729	9.88702	10.1391
15444	Hpca	hippocalcin	--	-1.745	0.00342206	Down	8.20846	8.49398	7.35767	6.51161	6.44433	6.46345
15567	Slc6a4	solute carrier family 6 (neurotransmitter transporter, serotonin), member 4	--	-0.883646	0.0227318	Down	7.08312	6.55944	7.03002	6.13703	6.14638	6.45668
15900	Irf8	interferon regulatory factor 8	--	-0.777089	0.00224373	Down	13.948	13.8904	13.8904	12.9581	13.1134	13.1134
15944	Irgm1	immunity-related GTPase family M member 1	--	-0.678932	0.0444151	Down	11.8045	12.3633	11.4868	11.0796	11.2272	11.1256
15950	Ifi203	interferon activated gene 203	--	-0.601734	0.0189999	Down	12.9811	12.7067	12.7264	12.0494	12.1247	12.2474
15951	Ifi204	interferon activated gene 204	--	-1.49579	0.00315806	Down	14.5254	14.4125	13.9787	12.6868	12.9167	13.2699
15957	Ifit1	interferon-induced protein with tetratricopeptide repeats 1	--	-1.3858	0.0103136	Down	9.37443	9.34092	8.32673	7.95512	7.93473	7.99328
15958	Ifit2	interferon-induced protein with tetratricopeptide repeats 2	--	-0.94604	0.0204391	Down	8.80076	8.82741	8.20422	7.76087	7.85472	8.06981
15959	Ifit3	interferon-induced protein with tetratricopeptide repeats 3	--	-1.00868	0.0110349	Down	11.7369	12.0086	11.3545	10.7282	10.6175	10.9326
16012	Igfbp6	insulin-like growth factor binding protein 6	--	-1.05913	0.0220584	Down	15.5678	15.1539	14.4384	14.0947	14.0066	14.3443
16153	Il10	interleukin 10	--	-0.936654	0.0133025	Down	7.08312	6.88445	6.60691	5.58984	5.9478	6.1691
16154	Il10ra	interleukin 10 receptor, alpha	--	-0.834213	0.00753655	Down	11.3507	11.4275	11.106	10.5165	10.6127	10.5013
16164	Il13ra1	interleukin 13 receptor, alpha 1	--	-0.778006	0.0391616	Down	7.96958	7.65031	7.2292	6.77612	6.87231	7.21497
16172	Il17ra	interleukin 17 receptor A	--	-0.742732	0.0109143	Down	9.16731	9.03528	9.31826	8.19179	8.42458	8.47077
16173	Il18	interleukin 18	--	-0.721914	0.0336813	Down	10.8793	10.1775	10.1988	9.47691	9.3957	9.8177
16176	Il1b	interleukin 1 beta	--	-1.33538	0.019378	Down	8.04778	9.01618	7.3609	7.50216	6.7124	6.58207
16178	Il1r2	interleukin 1 receptor, type II	--	-1.13266	0.0112804	Down	11.8358	11.8854	11.1874	10.3964	10.7031	10.8592
16185	Il2rb	interleukin 2 receptor, beta chain	--	-0.702272	0.0269236	Down	9.88307	10.4827	10.2085	9.36877	9.50627	9.53618
16188	Il3ra	interleukin 3 receptor, alpha chain	--	-0.654881	0.0402411	Down	12.4057	11.8987	11.6368	11.0989	11.2439	11.3266
16194	Il6ra	interleukin 6 receptor, alpha	--	-0.593609	0.0436631	Down	13.4378	12.9608	13.2385	12.4183	12.6449	12.781
16319	Incenp	inner centromere protein	--	-0.687444	0.0158939	Down	11.5697	11.1651	11.3061	10.6187	10.6714	10.6039
16331	Inpp5d	inositol polyphosphate-5-phosphatase D	--	-0.82696	0.0116463	Down	12.0136	11.7158	12.1295	11.1746	11.1866	11.2953
16365	Irg1	immunoresponsive gene 1	--	-1.9173	0.00769328	Down	7.54888	8.70076	6.13028	5.63888	5.54685	5.63158
16391	Irf9	interferon regulatory factor 9	--	-0.658147	0.0123761	Down	12.1647	12.1693	11.9615	11.5065	11.466	11.5943
16399	Itga2b	integrin alpha 2b	--	-0.913531	0.0234226	Down	8.49192	8.05641	9.0924	7.3116	7.57839	7.7511
16401	Itga4	integrin alpha 4	--	-0.861337	0.00474352	Down	11.7433	11.869	11.8702	10.7689	11.0544	11.0077
16402	Itga5	integrin alpha 5 (fibronectin receptor alpha)	--	-0.765411	0.0121307	Down	8.29845	7.86763	7.904	7.13859	6.98821	7.18184
16409	Itgam	integrin alpha M	--	-1.31188	0.00350933	Down	8.84006	8.7746	8.30948	7.40789	7.46273	7.6494
16411	Itgax	integrin alpha X	--	-0.887963	0.0197216	Down	10.2821	11.0651	10.6292	9.73082	9.74123	9.94613
16414	Itgb2	integrin beta 2	--	-1.18835	8.8524e-05	Down	11.7572	11.7475	11.7425	10.5592	10.4953	10.599
16416	Itgb3	integrin beta 3	--	-0.892133	0.0180318	Down	11.5055	10.8389	11.3482	10.3892	10.4561	10.5146
16421	Itgb7	integrin beta 7	--	-0.642786	0.00783762	Down	12.5871	12.7461	12.6859	11.9364	12.0919	12.0431
16423	Cd47	CD47 antigen (Rh-related antigen, integrin-associated signal transducer)	--	-0.633946	0.00611401	Down	13.5088	13.4308	13.477	12.7692	12.8431	12.9355
16451	Jak1	Janus kinase 1	--	-0.672513	0.0158189	Down	13.6275	13.3264	13.542	12.8426	12.9738	12.8695
16491	Kcna3	potassium voltage-gated channel, shaker-related subfamily, member 3	--	-0.613473	0.0406715	Down	6.65519	7.0698	7.03002	6.41655	6.51675	6.35946
16513	Kcnj10	potassium inwardly-rectifying channel, subfamily J, member 10	--	-0.681878	0.0267493	Down	7.65628	7.77645	7.88012	7.09457	7.00135	7.42341
16517	Kcnj16	potassium inwardly-rectifying channel, subfamily J, member 16	--	-0.884695	0.0203495	Down	7.68336	7.24675	7.65095	6.7474	6.76625	7.11468
16612	Klk1	kallikrein 1	--	-0.921343	0.0331704	Down	7.38521	7.96958	7.97673	7.04824	6.963	7.49159
16617	Klk1b24	kallikrein 1-related peptidase b24	--	-0.665305	0.01858	Down	7.11895	7.38339	7.44698	6.71808	6.71808	6.78602
16622	Klk1b5	kallikrein 1-related peptidase b5	--	-1.11503	0.0162997	Down	8.06914	8.68805	8.60857	7.49354	7.46802	8.01654
16633	Klra2	killer cell lectin-like receptor, subfamily A, member 2	--	-0.960782	0.0299801	Down	7.11895	8.76363	7.57868	6.68939	6.6179	6.59083
16638	Klra7	killer cell lectin-like receptor, subfamily A, member 7	--	-0.669697	0.0271657	Down	9.55088	10.0706	9.46082	8.88118	8.85906	8.92178
16639	Klra8	killer cell lectin-like receptor, subfamily A, member 8	--	-0.654725	0.0365539	Down	9.34092	9.33642	8.97767	8.87426	8.6817	8.66374
16658	Mafb	v-maf musculoaponeurotic fibrosarcoma oncogene family, protein B (avian)	--	-1.0171	0.00365267	Down	10.8142	10.4339	10.5871	9.57	9.44381	9.65483
16765	Stmn1	stathmin 1	--	-0.776882	0.0177217	Down	12.3738	11.7848	12.0267	11.2498	11.2827	11.057
16792	Laptm5	lysosomal-associated protein transmembrane 5	--	-1.09171	0.00294509	Down	12.7922	12.3959	12.5192	11.4084	11.5746	11.4275
16803	Lbp	lipopolysaccharide binding protein	--	-0.951606	0.0274002	Down	11.9294	10.7355	10.3585	9.78394	9.55806	9.89991
16819	Lcn2	lipocalin 2	--	-1.87701	0.00318213	Down	10.1391	9.36426	10.1174	8.15577	8.24044	8.86318
16854	Lgals3	lectin, galactose binding, soluble 3	--	-1.61996	0.000143108	Down	15.3091	15.135	15.0657	13.4646	13.515	13.5204
16859	Lgals9	lectin, galactose binding, soluble 9	--	-0.668879	0.0271635	Down	11.2311	11.0056	10.7703	10.3367	10.1875	10.4808
16885	Limk1	LIM-domain containing, protein kinase	--	-0.626052	0.0361766	Down	11.0435	10.7255	10.569	10.3418	10.0995	10.0953
16889	Lipa	lysosomal acid lipase A	--	-0.783819	0.0274862	Down	12.2182	11.2659	11.395	10.6112	10.6941	10.5226
16906	Lmnb1	lamin B1	--	-0.616748	0.017773	Down	10.0572	9.93516	9.99407	9.37732	9.54888	9.24506
16949	Loxl1	lysyl oxidase-like 1	--	-0.911546	0.0350668	Down	13.3932	12.713	12.0549	11.8015	11.6078	11.9628
16952	Anxa1	annexin A1	--	-0.929044	0.00538817	Down	14.5856	14.6233	14.2852	13.647	13.7011	13.6566
16985	Lsp1	lymphocyte specific 1	--	-0.8195	0.00816781	Down	15.2726	15.43	15.2826	14.186	14.4631	14.5856
16988	Lst1	leukocyte specific transcript 1	--	-1.60433	0.00260135	Down	13.82	13.1061	12.8987	11.5018	11.3171	11.7224
16995	Ltb4r1	leukotriene B4 receptor 1	--	-0.787798	0.0104995	Down	9.07897	9.21838	8.85829	8.18219	8.37651	8.29117
17060	Blnk	B-cell linker	--	-0.651127	0.0265131	Down	13.4135	13.2758	13.593	12.4924	12.927	12.7624
17067	Ly6c1	lymphocyte antigen 6 complex, locus C1	--	-1.17875	0.0108658	Down	16.5398	16.3158	15.688	15.1371	15.0576	15.391
17068	Ly6d	lymphocyte antigen 6 complex, locus D	--	-0.636542	0.0239434	Down	13.3055	13.013	13.2918	12.4132	12.6553	12.6645
17069	Ly6e	lymphocyte antigen 6 complex, locus E	--	-1.01204	0.00638377	Down	15.5484	15.4645	15.1625	14.4524	14.2971	14.6218
17071	Ly6f	lymphocyte antigen 6 complex, locus F	--	-1.02842	0.0127976	Down	8.27641	8.02977	7.59372	6.7474	7.00135	7.24908
17079	Cd180	CD180 antigen	--	-0.664	0.019606	Down	7.23006	7.09021	6.90871	6.56199	6.42621	6.30277
17082	Il1rl1	interleukin 1 receptor-like 1	--	-0.85634	0.0426051	Down	10.1616	9.67396	8.98859	8.81762	8.75246	8.96919
17084	Ly86	lymphocyte antigen 86	--	-1.21197	0.0035902	Down	13.9008	13.7512	13.3746	12.4964	12.5393	12.6631
17085	Ly9	lymphocyte antigen 9	--	-0.847501	0.00982132	Down	9.83356	9.3776	9.5583	8.604	8.7108	8.80158
17095	Lyl1	lymphoblastomic leukemia 1	--	-0.627741	0.0354435	Down	12.8253	12.4091	12.2789	11.9675	11.7813	11.7629
17096	Lyn	Yamaguchi sarcoma viral (v-yes-1) oncogene homolog	--	-0.61638	0.00793112	Down	8.50397	8.64615	8.65004	8.09454	8.02496	8.02977
17105	Lyz2	lysozyme 2	--	-1.33525	0.00561963	Down	13.8923	13.4455	13.1599	12.1103	12.0553	12.5755
17118	Marcks	myristoylated alanine rich protein kinase C substrate	--	-0.801667	0.0343731	Down	13.967	13.6053	13.1075	12.8037	12.7356	12.9788
17132	Maf	avian musculoaponeurotic fibrosarcoma (v-maf) AS42 oncogene homolog	--	-0.888323	0.0160883	Down	11.892	11.1899	11.0576	10.3171	10.3016	10.2988
17155	Man1a	mannosidase 1, alpha	--	-0.648743	0.0209573	Down	8.94782	8.52911	8.57314	7.87506	8.0194	7.9244
17210	Mcl1	myeloid cell leukemia sequence 1	--	-0.690155	0.0147999	Down	11.5378	11.5841	11.686	10.8939	10.8732	11.1563
17215	Mcm3	minichromosome maintenance deficient 3 (S. cerevisiae)	--	-0.818283	0.00506772	Down	11.3291	11.155	11.3276	10.5047	10.6586	10.5093
17216	Mcm2	minichromosome maintenance deficient 2 mitotin (S. cerevisiae)	--	-0.641188	0.0100426	Down	9.46643	9.24287	9.42195	8.78444	8.78076	8.71685
17218	Mcm5	minichromosome maintenance deficient 5, cell division cycle 46 (S. cerevisiae)	--	-0.800293	0.00496047	Down	10.2322	10.1058	10.2155	9.41525	9.54442	9.30934
17219	Mcm6	minichromosome maintenance deficient 6 (MIS5 homolog, S. pombe) (S. cerevisiae)	--	-0.802412	0.00354651	Down	12.6087	12.438	12.6197	11.786	11.8657	11.8063
17227	Mcpt4	mast cell protease 4	--	-0.864597	0.0444344	Down	13.5195	12.3675	11.8324	11.5029	11.1701	11.7267
17228	Cma1	chymase 1, mast cell	--	-0.954946	0.0332042	Down	10.9206	9.76272	9.24092	8.80777	8.29344	9.08003
17279	Melk	maternal embryonic leucine zipper kinase	--	-0.612918	0.0284726	Down	7.6431	7.21497	7.15132	6.66946	6.60206	6.54918
17312	Clec10a	C-type lectin domain family 10, member A	--	-1.15259	0.00822603	Down	14.1703	13.4475	13.6946	12.542	12.4333	12.9059
17345	Mki67	antigen identified by monoclonal antibody Ki 67	--	-0.709389	0.0168241	Down	11.0406	10.7592	10.7206	10.0498	10.1725	9.78545
17357	Marcksl1	MARCKS-like 1	--	-0.913644	0.00728332	Down	11.088	11.1356	10.9006	10.1744	10.1606	10.4494
17381	Mmp12	matrix metallopeptidase 12	--	-0.860785	0.00434113	Down	6.30277	6.55308	6.38683	5.65804	5.48108	5.52605
17387	Mmp14	matrix metallopeptidase 14 (membrane-inserted)	--	-0.964709	0.0278038	Down	10.9532	10.0075	9.45619	9.04282	8.76634	9.16916
17390	Mmp2	matrix metallopeptidase 2	--	-0.916001	0.0404274	Down	14.0254	12.9355	12.3018	12.0195	11.7674	12.2055
17392	Mmp3	matrix metallopeptidase 3	--	-1.20859	0.0135212	Down	14.1485	12.9221	12.5641	11.7135	11.4286	11.9343
17427	Mns1	meiosis-specific nuclear structural protein 1	--	-0.59223	0.00912643	Down	8.10718	8.08048	8.10718	7.48289	7.65749	7.51495
17474	Clec4d	C-type lectin domain family 4, member d	--	-3.63974	0.000178326	Down	11.6774	10.5404	10.1145	6.90066	6.89663	7.29401
17476	Mpeg1	macrophage expressed gene 1	--	-1.35537	0.00201926	Down	13.5874	13.2211	13.3671	11.9806	12.0117	12.355
17523	Mpo	myeloperoxidase	--	-1.14463	0.0112314	Down	8.49192	8.50953	9.58979	7.12931	7.3649	7.68913
17533	Mrc1	mannose receptor, C type 1	--	-1.07952	0.0154826	Down	13.4261	12.7487	12.2689	11.6692	11.3345	11.8563
17750	Mt2	metallothionein 2	--	-1.15049	0.00883532	Down	15.4634	16.3127	15.402	13.8489	14.4985	14.3129
17769	Mthfr	5,10-methylenetetrahydrofolate reductase	--	-0.788946	0.0196746	Down	11.025	10.722	10.4153	10.0258	9.93308	9.91629
17857	Mx1	myxovirus (influenza virus) resistance 1	--	-1.60003	0.00450421	Down	10.7045	10.4977	9.93027	8.89768	8.80868	9.46422
17858	Mx2	myxovirus (influenza virus) resistance 2	--	-0.885642	0.0246327	Down	8.86188	8.66493	8.18258	7.77928	7.59372	8.06981
17868	Mybpc3	myosin binding protein C, cardiac	--	-0.621593	0.0291409	Down	6.25175	6.55944	6.526	5.90441	5.9283	5.60472
17873	Gadd45b	growth arrest and DNA-damage-inducible 45 beta	--	-0.72167	0.00706929	Down	10.546	10.7872	10.5945	9.87282	9.97126	9.85869
17874	Myd88	myeloid differentiation primary response gene 88	--	-0.61415	0.0146542	Down	11.2876	11.1867	11.145	10.765	10.5726	10.5556
17916	Myo1f	myosin IF	--	-1.26616	0.00158858	Down	12.225	11.8822	11.8055	10.616	10.5418	10.7287
17925	Myo9b	myosin IXb	--	-0.711077	0.00768562	Down	13.1682	12.9392	13.0271	12.316	12.2655	12.4188
17940	Naip1	NLR family, apoptosis inhibitory protein 1	--	-0.593157	0.0249157	Down	6.54918	6.33889	6.22151	5.74573	5.66872	5.88019
17948	Naip2	NLR family, apoptosis inhibitory protein 2	--	-0.735664	0.006135	Down	9.92187	9.84031	9.74971	9.10464	9.0113	9.21038
17952	Naip6	NLR family, apoptosis inhibitory protein 6	--	-0.710226	0.00135254	Down	8.66255	8.71008	8.61839	7.95233	7.92828	7.98527
17969	Ncf1	neutrophil cytosolic factor 1	--	-0.920012	0.0084477	Down	10.9676	10.5857	10.5318	9.6139	9.66565	9.8936
17970	Ncf2	neutrophil cytosolic factor 2	--	-0.984296	0.0021875	Down	11.2177	10.9673	11.0101	10.0258	9.94602	10.1147
17972	Ncf4	neutrophil cytosolic factor 4	--	-0.790506	0.00330853	Down	12.9883	12.9807	12.9749	12.0326	12.2573	12.1902
18018	Nfatc1	nuclear factor of activated T-cells, cytoplasmic, calcineurin-dependent 1	--	-0.642224	0.0372014	Down	10.9321	10.6194	10.7946	9.91324	10.4322	10.1524
18019	Nfatc2	nuclear factor of activated T-cells, cytoplasmic, calcineurin-dependent 2	--	-0.909491	0.00603731	Down	11.7587	11.7764	11.7629	10.6613	10.8534	11.0823
18022	Nfe2	nuclear factor, erythroid derived 2	--	-1.01669	0.0023091	Down	7.57935	7.47216	7.57868	6.56199	6.43467	6.72611
18030	Nfil3	nuclear factor, interleukin 3, regulated	--	-0.608041	0.0438021	Down	10.9165	10.1588	10.2498	9.35218	9.64178	9.70984
18036	Nfkbib	nuclear factor of kappa light polypeptide gene enhancer in B-cells inhibitor, beta	--	-0.878373	0.0237499	Down	7.92539	7.85136	7.91749	6.52859	7.03912	7.47989
18050	Klk1b3	kallikrein 1-related peptidase b3	--	-0.771721	0.032598	Down	7.71839	8.11246	8.14321	7.34074	7.3288	7.67928
18053	Ngfr	nerve growth factor receptor (TNFR superfamily, member 16)	--	-0.618012	0.0180651	Down	9.08733	9.0859	9.07451	8.71879	8.46789	8.46234
18081	Ninj1	ninjurin 1	--	-0.874851	0.0237893	Down	14.7497	13.8384	13.8726	12.9978	12.9772	13.3662
18140	Uhrf1	ubiquitin-like, containing PHD and RING finger domains, 1	--	-0.683612	0.0180939	Down	9.90386	9.57177	9.63725	8.95364	9.12117	8.81296
18163	Ctnnd2	catenin (cadherin associated protein), delta 2	--	-0.674095	0.00906751	Down	6.74304	6.68939	6.87327	6.06894	6.05465	6.22151
18173	Slc11a1	solute carrier family 11 (proton-coupled divalent metal ion transporters), member 1	--	-1.64548	0.00181859	Down	12.6286	11.9903	11.8324	10.3448	10.2719	10.5646
18195	Nsf	N-ethylmaleimide sensitive fusion protein	--	-0.608913	0.0385109	Down	9.91825	9.57634	9.94114	9.30934	9.41515	9.13928
18214	Ddr2	discoidin domain receptor family, member 2	--	-0.934108	0.0205473	Down	12.636	12.6204	12.0343	11.6612	11.6863	11.8871
18230	Nxn	nucleoredoxin	--	-0.697971	0.0241373	Down	11.9364	11.3364	11.4989	10.7603	10.8009	10.8456
18301	Fxyd5	FXYD domain-containing ion transport regulator 5	--	-1.04029	0.00313182	Down	12.9288	12.5909	12.6796	11.6393	11.5814	11.7992
18439	P2rx7	purinergic receptor P2X, ligand-gated ion channel, 7	--	-0.928973	0.0250991	Down	11.0908	10.9344	10.2542	10.125	9.78749	10.0054
18476	Pafah1b3	platelet-activating factor acetylhydrolase, isoform 1b, subunit 3	--	-0.878045	0.0113358	Down	11.0678	10.9509	10.6837	10.0369	10.0728	10.311
18479	Pak1	p21 protein (Cdc42/Rac)-activated kinase 1	--	-0.612715	0.0159103	Down	8.35993	8.43397	8.25034	7.74722	7.50606	7.7592
18595	Pdgfra	platelet derived growth factor receptor, alpha polypeptide	--	-0.834133	0.0283517	Down	11.5941	11.3933	10.9299	10.5592	10.4259	10.8351
18602	Padi4	peptidyl arginine deiminase, type IV	--	-2.24371	0.00288942	Down	9.45527	8.68805	7.67873	6.4039	6.44433	7.03566
18636	Cfp	complement factor properdin	--	-1.13834	0.00780374	Down	15.2488	14.8038	14.5776	13.6655	13.5323	14.0049
18707	Pik3cd	phosphatidylinositol 3-kinase catalytic delta polypeptide	--	-0.728636	0.00428984	Down	11.6827	11.5717	11.7797	10.9308	10.9684	10.9541
18718	Pip4k2a	phosphatidylinositol-5-phosphate 4-kinase, type II, alpha	--	-0.9486	0.00250781	Down	8.99852	8.84509	8.83399	7.7331	7.98809	7.89649
18724	Pira11	paired-Ig-like receptor A11	--	-1.40797	0.00112469	Down	9.70984	9.62213	9.38259	8.13423	8.21416	8.41884
18725	Pira2	paired-Ig-like receptor A2	--	-1.09343	0.00332439	Down	9.24881	9.28803	8.966	7.98483	8.15538	8.25508
18726	Lilra6	leukocyte immunoglobulin-like receptor, subfamily A (with TM domain), member 6	--	-1.37812	0.00175716	Down	11.1085	11.1777	10.7351	9.65349	9.7304	9.86279
18729	Pira6	paired-Ig-like receptor A6	--	-1.45105	0.00160614	Down	10.5881	10.4047	10.1248	8.89455	8.95364	9.19986
18730	Pira7	paired-Ig-like receptor A7	--	-1.51314	0.00092977	Down	10.5108	10.5081	10.1845	8.99497	8.96307	9.20448
18733	Lilrb3	leukocyte immunoglobulin-like receptor, subfamily B (with TM and ITIM domains), member 3	--	-1.40919	0.00160449	Down	13.8213	13.4036	13.305	11.8513	11.9944	12.1319
18753	Prkcd	protein kinase C, delta	--	-1.01333	0.00297357	Down	11.5209	11.588	11.4607	10.5075	10.4971	10.7796
18769	Pkig	protein kinase inhibitor, gamma	--	-0.584249	0.0355312	Down	12.6292	12.3789	12.7345	11.8751	12.0449	12.1597
18783	Pla2g4a	phospholipase A2, group IVA (cytosolic, calcium-dependent)	--	-0.818403	0.0180314	Down	9.89953	9.5727	9.34533	8.7543	8.65205	8.98312
18788	Serpinb2	serine (or cysteine) peptidase inhibitor, clade B, member 2	--	-1.78696	0.0134689	Down	8.6831	7.1648	5.5773	5.42623	5.30064	5.37785
18791	Plat	plasminogen activator, tissue	--	-1.37757	0.0102738	Down	11.1728	10.6693	9.82816	9.29169	9.0279	9.50389
18793	Plaur	plasminogen activator, urokinase receptor	--	-1.06999	0.00470736	Down	10.1346	10.2678	9.80269	9.06463	9.10833	8.90355
18807	Pld3	phospholipase D family, member 3	--	-0.921018	0.0160887	Down	12.1877	11.391	11.6026	10.6816	10.6441	10.8972
18817	Plk1	polo-like kinase 1 (Drosophila)	--	-0.977323	0.0132647	Down	10.1606	9.42949	9.71954	8.74222	8.99497	8.62813
18826	Lcp1	lymphocyte cytosolic protein 1	--	-0.865976	0.000676657	Down	13.7172	13.6587	13.7544	12.8185	12.8512	12.8942
18933	Prrx1	paired related homeobox 1	--	-0.839761	0.0425205	Down	11.3238	10.7463	10.0919	9.90657	9.78874	10.0132
18938	Ppp1r14b	protein phosphatase 1, regulatory (inhibitor) subunit 14B	--	-0.589945	0.0429225	Down	12.5442	12.3349	12.0252	11.7013	11.745	11.826
18987	Pou2f2	POU domain, class 2, transcription factor 2	--	-0.666766	0.00741821	Down	8.41145	8.59221	8.58573	7.91451	7.96366	7.91897
19039	Lgals3bp	lectin, galactoside-binding, soluble, 3 binding protein	--	-0.599574	0.0240073	Down	15.0093	14.8856	14.7022	14.286	14.236	14.4101
19106	Eif2ak2	eukaryotic translation initiation factor 2-alpha kinase 2	--	-1.01011	0.0191691	Down	9.77618	9.79788	9.07451	8.90085	8.75246	8.76607
19141	Lgmn	legumain	--	-1.65977	0.00247928	Down	15.364	14.5344	14.5978	12.938	12.9297	13.3761
19188	Psme2	proteasome (prosome, macropain) 28 subunit, beta	--	-0.715377	0.00848905	Down	9.16731	8.97767	9.11293	8.39755	8.48562	8.26727
19200	Pstpip1	proline-serine-threonine phosphatase-interacting protein 1	--	-0.816728	0.00155177	Down	9.9952	9.88515	9.98119	9.06892	9.16489	9.16446
19204	Ptafr	platelet-activating factor receptor	--	-1.59679	0.00312902	Down	9.20448	8.71655	8.16769	7.06082	7.11976	7.15469
19223	Ptgis	prostaglandin I2 (prostacyclin) synthase	--	-1.41923	0.018256	Down	11.2898	10.4709	9.16905	8.84681	9.08127	9.05162
19240	Tmsb10	thymosin, beta 10	--	-0.664549	0.0152197	Down	15.0215	14.8595	14.7656	14.1485	14.195	14.37
19253	Ptpn18	protein tyrosine phosphatase, non-receptor type 18	--	-0.802114	0.00235555	Down	14.621	14.4607	14.4889	13.6868	13.6633	13.7561
19261	Sirpa	signal-regulatory protein alpha	--	-1.08627	0.00720693	Down	12.9604	12.325	12.2484	11.2387	11.1627	11.394
19271	Ptprj	protein tyrosine phosphatase, receptor type, J	--	-1.08501	0.00720916	Down	10.7161	10.2113	9.987	9.12632	9.05679	9.22199
19277	Ptpro	protein tyrosine phosphatase, receptor type, O	--	-0.966111	0.0162207	Down	10.1237	9.84982	9.40295	8.8837	8.61442	9.10474
19288	Ptx3	pentraxin related gene	--	-1.56814	0.0114431	Down	7.22619	8.75512	6.32683	5.62435	5.65804	5.7254
19332	Rab20	RAB20, member RAS oncogene family	--	-0.932241	0.00415126	Down	8.0756	7.87934	7.71476	6.93976	6.9471	7.00135
19348	Kif20a	kinesin family member 20A	--	-0.712983	0.0256309	Down	8.45994	7.84129	8.01841	7.43106	7.30543	7.27015
19354	Rac2	RAS-related C3 botulinum substrate 2	--	-0.638657	0.00732704	Down	13.5358	13.4778	13.6179	12.8971	12.8809	13.0164
19652	Rbm3	RNA binding motif protein 3	--	-0.628139	0.00340183	Down	13.9855	14.0254	13.9182	13.3016	13.3787	13.3574
19659	Rbp1	retinol binding protein 1, cellular	--	-0.624155	0.0466943	Down	12.2658	11.6293	11.4169	11.0594	10.7905	11.0051
19664	Rbpj	recombination signal binding protein for immunoglobulin kappa J region	--	-0.652781	0.0441493	Down	7.84798	7.6419	7.29473	6.81805	7.20358	6.98912
19703	Renbp	renin binding protein	--	-0.887474	0.0168955	Down	10.1804	9.45977	9.39589	8.5723	8.501	8.77574
20084	Rps18	ribosomal protein S18	--	-0.603097	0.0041799	Down	14.8999	14.8235	14.8676	14.2629	14.2645	14.3531
20128	Trim30a	tripartite motif-containing 30A	--	-0.935571	0.00808343	Down	10.6296	10.3732	10.2257	9.43763	9.37407	9.68357
20135	Rrm2	ribonucleotide reductase M2	--	-0.660728	0.0383949	Down	10.2277	9.7467	9.95662	9.29589	9.53865	8.97624
20186	Nr1h4	nuclear receptor subfamily 1, group H, member 4	--	-0.915648	0.0285283	Down	7.91405	7.65749	6.93827	6.481	6.74184	6.81805
20198	S100a4	S100 calcium binding protein A4	--	-1.38029	0.00190804	Down	14.4631	13.8946	13.9172	12.4876	12.537	12.6409
20200	S100a6	S100 calcium binding protein A6 (calcyclin)	--	-1.20489	0.00325131	Down	15.8958	15.6956	15.4009	14.4907	14.2956	14.5942
20201	S100a8	S100 calcium binding protein A8 (calgranulin A)	--	-1.12644	0.0165414	Down	12.0774	11.7173	11.8676	9.52132	10.7412	11.0944
20202	S100a9	S100 calcium binding protein A9 (calgranulin B)	--	-1.15204	0.0142447	Down	13.9658	13.6973	13.7055	11.3391	12.5535	12.9176
20210	Saa3	serum amyloid A 3	--	-2.69185	0.00268185	Down	12.1859	8.46823	9.45367	6.76182	6.53244	7.092
20229	Sat1	spermidine/spermine N1-acetyl transferase 1	--	-0.778437	0.0148506	Down	12.1359	11.8578	11.7332	11.0793	10.9483	11.2805
20288	Msr1	macrophage scavenger receptor 1	--	-1.3896	0.00134746	Down	8.91207	8.95739	8.64555	7.52247	7.52247	7.7825
20292	Ccl11	chemokine (C-C motif) ligand 11	--	-0.583565	0.0348591	Down	11.3945	11.3784	11.0818	10.7948	10.6451	10.8754
20293	Ccl12	chemokine (C-C motif) ligand 12	--	-1.81856	0.00275691	Down	10.3824	10.7555	9.6775	8.43662	8.56384	8.8791
20296	Ccl2	chemokine (C-C motif) ligand 2	--	-3.91955	0.00031301	Down	12.9804	13.7979	11.7499	9.98547	9.06083	8.93781
20302	Ccl3	chemokine (C-C motif) ligand 3	--	-2.338	0.00127858	Down	9.1939	8.5595	7.72074	6.24073	6.22151	6.159
20303	Ccl4	chemokine (C-C motif) ligand 4	--	-2.15523	0.00344472	Down	9.25778	9.89412	8.06269	7.48289	7.10255	6.84393
20304	Ccl5	chemokine (C-C motif) ligand 5	--	-0.726883	0.0470774	Down	14.4092	15.0975	14.8101	13.8618	14.0832	14.4288
20305	Ccl6	chemokine (C-C motif) ligand 6	--	-2.2777	0.000838069	Down	15.8599	15.6158	14.9712	13.3381	13.1975	13.7222
20306	Ccl7	chemokine (C-C motif) ligand 7	--	-3.53536	0.000580565	Down	12.1991	13.1832	10.8607	9.06463	8.23356	8.66374
20307	Ccl8	chemokine (C-C motif) ligand 8	--	-2.57183	0.00108639	Down	16.0761	15.3143	14.7443	12.706	12.7425	13.5712
20308	Ccl9	chemokine (C-C motif) ligand 9	--	-2.4047	0.000298563	Down	14.4863	14.4692	14.0402	12.0645	11.9113	12.4867
20311	Cxcl5	chemokine (C-X-C motif) ligand 5	--	-1.79426	0.00488644	Down	7.13699	8.5878	6.7124	5.68864	5.30064	5.34273
20343	Sell	selectin, lymphocyte	--	-0.736177	0.0199253	Down	12.7409	12.5038	12.927	11.8898	12.0047	12.1859
20345	Selplg	selectin, platelet (p-selectin) ligand	--	-0.998594	0.00346197	Down	12.3778	12.3304	12.4689	11.2008	11.3792	11.5718
20354	Sema4d	sema domain, immunoglobulin domain (Ig), transmembrane domain (TM) and short cytoplasmic domain, (semaphorin) 4D	--	-0.719772	0.00835896	Down	10.9639	11.0398	11.0942	10.0702	10.32	10.3428
20375	Sfpi1	SFFV proviral integration 1	--	-1.16633	0.00116816	Down	8.40576	8.27659	8.08924	7.08136	7.11293	7.11026
20379	Sfrp4	secreted frizzled-related protein 4	--	-1.80692	0.00624033	Down	13.1761	11.7251	10.9624	9.72587	9.91814	10.2091
20401	Sh3bp1	SH3-domain binding protein 1	--	-0.650269	0.00964616	Down	9.86883	9.79572	9.89759	9.21856	9.12117	9.34803
20419	Shcbp1	Shc SH2-domain binding protein 1	--	-0.669544	0.0468854	Down	8.48324	7.628	7.84017	7.17062	7.40438	7.092
20444	St3gal2	ST3 beta-galactoside alpha-2,3-sialyltransferase 2	--	-0.618349	0.0466784	Down	11.2155	10.8645	10.5234	10.2462	10.2112	10.2802
20448	St6galnac4	ST6 (alpha-N-acetyl-neuraminyl-2,3-beta-galactosyl-1,3)-N-acetylgalactosaminide alpha-2,6-sialyltransferase 4	--	-0.676074	0.0424033	Down	8.94298	8.40184	8.36856	7.72576	7.70875	8.16121
20454	St3gal5	ST3 beta-galactoside alpha-2,3-sialyltransferase 5	--	-0.689872	0.0235276	Down	10.6448	10.636	10.27	9.74986	9.95486	9.94613
20539	Slc7a5	solute carrier family 7 (cationic amino acid transporter, y+ system), member 5	--	-0.688243	0.0255577	Down	7.36713	7.13447	7.4889	6.54539	6.67889	6.89865
20540	Slc7a7	solute carrier family 7 (cationic amino acid transporter, y+ system), member 7	--	-0.741765	0.015659	Down	11.4596	11.0887	11.3264	10.5276	10.5846	10.7325
20555	Slfn1	schlafen 1	--	-0.928917	0.0103435	Down	8.09454	8.01382	7.94327	6.7272	7.0849	7.34509
20556	Slfn2	schlafen 2	--	-1.09473	0.00496254	Down	11.8852	11.6201	11.6049	10.2359	10.5253	10.7847
20557	Slfn3	schlafen 3	--	-0.969819	0.00450484	Down	7.01817	6.92549	6.67001	5.95567	5.95567	6.06718
20558	Slfn4	schlafen 4	--	-2.59667	0.000195486	Down	8.84931	8.12789	8.08534	5.44563	5.53122	5.7254
20568	Slpi	secretory leukocyte peptidase inhibitor	--	-2.50991	0.000381112	Down	11.4884	12.1787	12.3012	9.66878	9.92815	9.58321
20612	Siglec1	sialic acid binding Ig-like lectin 1, sialoadhesin	--	-1.23373	0.00589499	Down	10.9404	10.4357	10.7922	9.55846	9.47161	9.9653
20617	Snca	synuclein, alpha	--	-0.849029	0.0217521	Down	10.5699	10.3956	11.1476	9.40277	9.72092	9.97423
20652	Soat1	sterol O-acyltransferase 1	--	-0.855326	0.00775233	Down	8.00678	7.67338	7.61888	6.77612	6.81805	6.95001
20684	Sp100	nuclear antigen Sp100	--	-0.627388	0.0203163	Down	8.8175	8.63654	8.53977	8.00915	7.98483	8.19712
20698	Sphk1	sphingosine kinase 1	--	-1.56206	0.000324862	Down	9.58703	9.56898	9.60979	7.79551	8.02496	8.13634
20715	Serpina3g	serine (or cysteine) peptidase inhibitor, clade A, member 3G	--	-0.657192	0.0341085	Down	12.4548	12.7835	12.9039	11.9448	12.1263	12.2741
20719	Serpinb6a	serine (or cysteine) peptidase inhibitor, clade B, member 6a	--	-0.872897	0.0237063	Down	14.9075	14.2792	13.9312	13.4063	13.3037	13.554
20728	Spic	Spi-C transcription factor (Spi-1/PU.1 related)	--	-0.956997	0.0264577	Down	10.6318	9.67396	10.4438	9.48683	9.36398	9.53761
20750	Spp1	secreted phosphoprotein 1	--	-2.38803	0.00270195	Down	9.15279	6.99867	8.50282	6.12673	5.87818	6.11479
20753	Sprr1a	small proline-rich protein 1A	--	-0.779112	0.0237298	Down	6.17414	6.88958	6.29213	5.71635	5.49439	5.51302
20788	Srebf2	sterol regulatory element binding factor 2	--	-1.5576	0.00228322	Down	9.57746	9.11111	9.38412	7.82652	7.70073	8.27968
20847	Stat2	signal transducer and activator of transcription 2	--	-0.869337	0.018946	Down	11.9817	12.2664	11.537	11.1651	11.0591	11.1123
20862	Stfa2	stefin A2	--	-0.914844	0.0171848	Down	7.20031	7.05187	6.526	6.13703	6.21023	6.04197
20878	Aurka	aurora kinase A	--	-0.586245	0.0396804	Down	9.35842	8.78582	8.93657	8.35033	8.39087	8.04646
20963	Sykb	spleen tyrosine kinase	--	-0.988348	0.00499426	Down	12.9541	12.733	12.9893	11.6839	11.9658	12.0422
20964	Syn1	synapsin I	--	-1.00486	0.0106156	Down	7.84129	7.35983	7.10255	6.35497	6.09721	6.48356
20969	Sdc1	syndecan 1	--	-1.22021	0.00636653	Down	9.24206	8.96042	8.49264	7.74021	7.70073	7.93373
20970	Sdc3	syndecan 3	--	-1.1857	0.00612523	Down	12.2465	11.5037	11.4578	10.318	10.2191	10.5161
21335	Tacc3	transforming, acidic coiled-coil containing protein 3	--	-0.601956	0.0346893	Down	10.5986	10.1077	10.1645	9.56251	9.73651	9.50974
21346	Tagln2	transgelin 2	--	-0.666673	0.00542957	Down	15.1863	15.341	15.1889	14.6026	14.5222	14.5056
21391	Tbxas1	thromboxane A synthase 1, platelet	--	-1.68346	0.0032292	Down	11.2296	11.1974	10.3819	9.5139	9.38992	9.67049
21673	Dntt	deoxynucleotidyltransferase, terminal	--	-0.63445	0.0423163	Down	7.99226	8.24044	8.34633	7.47216	7.60599	7.9023
21803	Tgfb1	transforming growth factor, beta 1	--	-0.58844	0.0188522	Down	10.4787	10.2051	10.2907	9.74524	9.53972	9.70226
21810	Tgfbi	transforming growth factor, beta induced	--	-0.813047	0.00850006	Down	14.1579	13.944	13.9037	13.131	13.0161	13.3263
21813	Tgfbr2	transforming growth factor, beta receptor II	--	-0.592895	0.0394731	Down	14.2037	13.6392	13.7004	12.9917	13.1075	13.2625
21825	Thbs1	thrombospondin 1	--	-1.60443	0.00477276	Down	9.10135	10.0606	10.0337	8.42652	8.4497	8.42926
21826	Thbs2	thrombospondin 2	--	-1.58373	0.0087957	Down	12.0652	10.3712	9.95056	8.78746	8.73376	9.15656
21838	Thy1	thymus cell antigen 1, theta	--	-0.584276	0.0493423	Down	14.402	13.6931	13.7644	13.1188	13.1801	13.3295
21857	Timp1	tissue inhibitor of metalloproteinase 1	--	-2.83761	0.00186109	Down	13.1382	11.1181	9.87282	8.28047	8.09454	8.38694
21858	Timp2	tissue inhibitor of metalloproteinase 2	--	-0.840591	0.0236415	Down	16.1833	15.9543	15.4617	15.1934	15.0847	15.1137
21877	Tk1	thymidine kinase 1	--	-0.72012	0.0256177	Down	10.1918	9.54501	9.72968	9.00956	9.12272	8.94905
21897	Tlr1	toll-like receptor 1	--	-0.771223	0.00196233	Down	10.5204	10.5179	10.3889	9.76115	9.7467	9.74452
21899	Tlr6	toll-like receptor 6	--	-0.926876	0.0136984	Down	8.51144	8.06135	7.76556	7.13447	6.963	7.22769
21928	Tnfaip2	tumor necrosis factor, alpha-induced protein 2	--	-1.26078	0.00644409	Down	10.9299	10.6292	10.0568	9.26975	9.42056	9.36841
21930	Tnfaip6	tumor necrosis factor alpha induced protein 6	--	-0.704653	0.0424447	Down	7.39878	6.93733	6.58077	6.23268	6.03278	6.43048
21934	Tnfrsf11a	tumor necrosis factor receptor superfamily, member 11a	--	-0.734225	0.00363707	Down	10.465	10.5452	10.4108	9.73082	9.70484	9.83421
21938	Tnfrsf1b	tumor necrosis factor receptor superfamily, member 1b	--	-0.965628	0.00328632	Down	9.11412	8.88849	8.86109	7.87506	7.92286	8.09739
21949	Tnfsf8	tumor necrosis factor (ligand) superfamily, member 8	--	-0.689166	0.0258852	Down	7.6322	7.81848	7.93185	7.12931	7.34849	6.88445
21955	Tnnt1	troponin T1, skeletal, slow	--	-0.620944	0.0209269	Down	8.41536	8.39408	8.46676	7.68452	7.79442	8.02977
21973	Top2a	topoisomerase (DNA) II alpha	--	-0.980007	0.0130534	Down	8.8819	8.35773	8.60857	7.62856	8.03135	7.55342
21983	Tpbg	trophoblast glycoprotein	--	-1.14749	0.0134521	Down	8.10326	6.98633	6.75856	5.68864	5.83884	6.09201
21985	Tpd52	tumor protein D52	--	-1.14461	0.00387548	Down	11.7952	11.2812	11.4928	10.3482	10.3359	10.5172
21990	Tph1	tryptophan hydroxylase 1	--	-1.19598	0.0073626	Down	7.39526	7.26316	6.67001	6.159	6.06718	6.01629
22029	Traf1	TNF receptor-associated factor 1	--	-0.651663	0.0413281	Down	11.4043	11.8073	11.9656	11.1556	11.147	11.2517
22038	Plscr1	phospholipid scramblase 1	--	-0.693899	0.0235931	Down	9.73254	9.33642	9.4638	8.64975	8.7699	9.00737
22040	Trex1	three prime repair exonuclease 1	--	-1.11965	0.00861562	Down	13.2317	12.924	12.4981	11.8044	11.709	12.0042
22146	Tuba1c	tubulin, alpha 1C	--	-1.29368	0.00111138	Down	14.3568	14.3963	14.0976	13.1797	13.0631	12.9943
22151	Tubb2a	tubulin, beta 2A	--	-1.31142	0.00323096	Down	13.5363	13.3419	12.9332	12.171	12.0278	12.0305
22156	Tuft1	tuftelin 1	--	-0.679717	0.00808698	Down	8.60213	8.38694	8.39016	7.71044	7.56584	7.72524
22177	Tyrobp	TYRO protein tyrosine kinase binding protein	--	-1.50289	0.00155771	Down	14.8615	14.5544	14.4369	13.0515	12.9162	13.3782
22223	Uchl1	ubiquitin carboxy-terminal hydrolase L1	--	-0.653416	0.0396365	Down	7.05816	6.92549	6.62777	6.27208	6.27208	6.54159
22228	Ucp2	uncoupling protein 2 (mitochondrial, proton carrier)	--	-0.854656	0.0132949	Down	12.0451	11.7793	11.9129	10.961	11.0583	11.4045
22324	Vav1	vav 1 oncogene	--	-0.793686	0.00997023	Down	12.8863	12.6833	12.9825	11.8385	12.1238	12.0926
22351	Vill	villin-like	--	-0.685007	0.0320416	Down	10.0529	9.75416	9.45619	9.06915	8.82131	9.18096
22352	Vim	vimentin	common	-0.65686	0.0102225	Down	15.1426	15.2107	14.9947	14.4857	14.4116	14.5575
22368	Trpv2	transient receptor potential cation channel, subfamily V, member 2	--	-0.679976	0.00509893	Down	10.9873	10.8901	11.0194	10.2733	10.3986	10.3073
22376	Was	Wiskott-Aldrich syndrome homolog (human)	--	-0.817069	0.00633277	Down	11.3949	11.4369	11.5971	10.6199	10.6155	10.8358
22403	Wisp2	WNT1 inducible signaling pathway protein 2	--	-1.19513	0.0246561	Down	11.1444	9.57414	8.73432	8.37901	8.20204	8.39233
22720	Zfp62	zinc finger protein 62	--	-0.610525	0.0429469	Down	8.90726	8.9063	8.66994	8.29578	8.55936	8.12444
22793	Zyx	zyxin	--	-0.857396	0.00754215	Down	13.8378	13.63	13.4516	12.7522	12.7726	12.884
23790	Coro1c	coronin, actin binding protein 1C	--	-0.651603	0.0179676	Down	13.1893	12.7984	12.9604	12.3088	12.2757	12.3349
23792	Adam23	a disintegrin and metallopeptidase domain 23	--	-0.691462	0.0410553	Down	10.815	10.058	9.84886	9.27983	9.36653	9.44058
23828	Bves	blood vessel epicardial substance	--	-0.729793	0.0201359	Down	6.30884	6.07252	5.81132	5.44563	5.31588	5.34273
23833	Cd52	CD52 antigen	--	-0.635695	0.00721272	Down	15.1925	15.3447	15.3447	14.7595	14.709	14.698
23853	Def6	differentially expressed in FDCP 6	--	-0.585821	0.0199046	Down	12.6534	12.4901	12.724	11.9607	12.0676	12.1547
23880	Fyb	FYN binding protein	--	-0.900457	0.00384368	Down	10.8327	10.685	10.7856	9.61153	9.89139	9.88515
23886	Gdf15	growth differentiation factor 15	--	-1.78605	0.00686534	Down	9.79655	7.73485	8.55231	7.26869	6.76625	6.45668
23888	Gpc6	glypican 6	--	-0.759997	0.0332713	Down	7.75393	7.28858	6.86356	6.52859	6.56572	6.42082
23893	Grem2	gremlin 2 homolog, cysteine knot superfamily (Xenopus laevis)	--	-0.885274	0.0466261	Down	8.82068	7.9244	7.23251	6.91165	7.03912	7.22769
23900	Hcst	hematopoietic cell signal transducer	--	-0.644175	0.00598625	Down	12.1736	12.2301	12.2484	11.4926	11.6664	11.5859
23962	Oasl2	2'-5' oligoadenylate synthetase-like 2	--	-1.99813	0.00196669	Down	12.8195	12.6081	11.7416	10.4859	10.61	10.7835
24014	Rnasel	ribonuclease L (2', 5'-oligoisoadenylate synthetase-dependent)	--	-0.646606	0.0332639	Down	10.0004	9.54115	9.34039	8.92602	8.72229	8.89455
24044	Scamp2	secretory carrier membrane protein 2	--	-0.657469	0.0306784	Down	12.5181	12.1951	12.057	11.5376	11.4282	11.7775
24047	Ccl19	chemokine (C-C motif) ligand 19	--	-0.669541	0.023448	Down	12.8596	12.7903	13.0924	11.9223	12.19	12.373
24055	Sh3bp2	SH3-domain binding protein 2	--	-0.798995	0.00166647	Down	11.0162	11.0583	11.1118	10.3582	10.2476	10.2593
24059	Slco2a1	solute carrier organic anion transporter family, member 2a1	--	-1.74436	0.00150214	Down	10.8233	10.8052	10.2415	8.90788	9.06083	9.28298
24088	Tlr2	toll-like receptor 2	--	-1.14134	0.0121224	Down	10.9769	10.3155	9.81942	9.17417	9.09216	9.25688
24110	Usp18	ubiquitin specific peptidase 18	--	-0.790713	0.0422502	Down	10.5348	10.4786	9.76986	9.68793	9.56462	9.70123
26362	Axl	AXL receptor tyrosine kinase	--	-0.80977	0.0234308	Down	12.9947	12.4765	12.3096	11.6239	11.6667	11.9665
26377	Dapp1	dual adaptor for phosphotyrosine and 3-phosphoinositides 1	--	-0.708855	0.0114331	Down	10.0037	9.823	9.98119	9.05435	9.27233	9.33195
26382	Fgd2	FYVE, RhoGEF and PH domain containing 2	--	-0.761745	0.00049399	Down	11.2323	11.239	11.2408	10.4772	10.5167	10.4447
26384	Gnpda1	glucosamine-6-phosphate deaminase 1	--	-0.625432	0.0464784	Down	12.7574	11.8712	12.0263	11.4152	11.313	11.4008
26410	Map3k8	mitogen-activated protein kinase kinase kinase 8	--	-0.653593	0.0241742	Down	8.9371	8.83712	8.97395	7.98809	8.2835	8.45209
26411	Map4k1	mitogen-activated protein kinase kinase kinase kinase 1	--	-0.628713	0.0154054	Down	12.0438	12.1285	12.2144	11.3467	11.6229	11.4997
26561	Mmp23	matrix metallopeptidase 23	--	-0.811204	0.0438743	Down	12.1725	11.0915	10.7968	10.2803	10.2151	10.5789
26886	Cenph	centromere protein H	--	-0.698694	0.0288425	Down	7.76724	7.10503	7.3288	6.6301	6.72611	6.49034
26934	Racgap1	Rac GTPase-activating protein 1	--	-0.806957	0.017329	Down	9.73414	9.27561	9.65245	8.65757	8.94186	8.8455
26941	Slc9a3r1	solute carrier family 9 (sodium/hydrogen exchanger), member 3 regulator 1	--	-0.632669	0.00787836	Down	10.0213	9.80659	9.84453	9.21186	9.20137	9.23295
26949	Vat1	vesicle amine transport protein 1 homolog (T californica)	--	-0.837989	0.0221587	Down	11.4887	10.6776	10.5195	9.87448	9.63438	9.8396
26968	Islr	immunoglobulin superfamily containing leucine-rich repeat	--	-0.805984	0.0474543	Down	12.6025	11.578	11.1349	10.7441	10.772	10.919
27052	Aoah	acyloxyacyl hydrolase	--	-1.31077	0.0135009	Down	10.6061	10.1106	9.16521	8.7998	8.47246	8.94103
27056	Irf5	interferon regulatory factor 5	--	-0.734221	0.0179933	Down	10.597	11.0526	10.5786	10.0258	9.79223	9.86279
27060	Tcirg1	T-cell, immune regulator 1, ATPase, H+ transporting, lysosomal V0 protein A3	--	-0.937933	0.00837842	Down	11.8217	11.3179	11.2878	10.38	10.3376	10.5112
27214	Dbf4	DBF4 homolog (S. cerevisiae)	--	-0.710079	0.015824	Down	7.26316	7.06082	7.36713	6.55308	6.41655	6.68348
27226	Pla2g7	phospholipase A2, group VII (platelet-activating factor acetylhydrolase, plasma)	--	-0.751898	0.0419861	Down	12.0195	10.8832	11.0124	10.1237	10.2605	10.5508
27261	Dok3	docking protein 3	--	-0.734976	0.0133155	Down	11.4305	11.178	11.4783	10.6129	10.8001	10.6955
27279	Tnfrsf12a	tumor necrosis factor receptor superfamily, member 12a	--	-0.752632	0.0267082	Down	9.79655	10.5557	9.99019	9.33781	9.23756	8.91384
27494	Amot	angiomotin	--	-0.877994	0.0307687	Down	9.97813	9.70696	9.0615	8.94566	8.82897	8.74417
27984	Efhd2	EF hand domain containing 2	--	-1.16469	0.00149827	Down	12.1202	12.1546	11.8925	10.9555	10.9053	11.0809
28240	Trpm2	transient receptor potential cation channel, subfamily M, member 2	--	-0.587764	0.044466	Down	7.16146	7.70073	7.52405	6.83705	6.93628	6.94411
29870	Gtse1	G two S phase expressed protein 1	--	-0.602816	0.0103555	Down	6.50367	6.33889	6.481	5.95567	5.87818	5.85559
29875	Iqgap1	IQ motif containing GTPase activating protein 1	--	-0.663873	0.0122803	Down	12.7937	12.5519	12.5931	11.9604	11.9292	11.7212
30794	Pdlim4	PDZ and LIM domain 4	--	-0.766712	0.019485	Down	12.6069	12.3758	12.0797	11.5769	11.6091	11.735
30935	Tor3a	torsin family 3, member A	--	-0.759039	0.0224059	Down	10.9404	10.7277	10.3518	10.0022	9.90806	9.96868
30955	Pik3cg	phosphoinositide-3-kinase, catalytic, gamma polypeptide	--	-0.59101	0.0135397	Down	8.96737	8.75093	8.73127	8.10934	8.15992	8.22093
50498	Ebi3	Epstein-Barr virus induced gene 3	--	-0.804034	0.0153418	Down	10.9649	11.1796	10.7328	10.1608	10.1074	10.3696
50706	Postn	periostin, osteoblast specific factor	--	-1.19387	0.0179187	Down	13.8542	12.6063	12.0057	11.4124	11.4075	11.4441
50709	Hist1h1e	histone cluster 1, H1e	--	-0.679401	0.0346515	Down	12.3246	11.7636	11.9055	10.5286	11.2475	11.2261
50909	C1ra	complement component 1, r subcomponent A	--	-0.671355	0.0497011	Down	13.361	13.2502	12.7425	12.5788	12.3304	12.6999
50934	Slc7a8	solute carrier family 7 (cationic amino acid transporter, y+ system), member 8	--	-1.18762	0.00609772	Down	9.69693	9.23017	8.88421	8.04254	7.84129	8.10326
51795	Srpx	sushi-repeat-containing protein	--	-0.869738	0.0341998	Down	12.9381	12.0825	11.6839	11.2128	11.127	11.4725
52033	Pbk	PDZ binding kinase	--	-0.879084	0.0148815	Down	7.54888	6.87944	7.18793	6.4039	6.30884	6.28289
52055	Rab11fip5	RAB11 family interacting protein 5 (class I)	--	-0.752257	0.0300466	Down	12.5052	11.8193	11.5896	11.0671	10.8378	11.12
52150	Kcnk6	potassium inwardly-rectifying channel, subfamily K, member 6	--	-0.824823	0.0151494	Down	11.4975	11.1386	11.2773	10.433	10.4525	10.7883
52276	Cdca8	cell division cycle associated 8	--	-0.945239	0.0103375	Down	10.345	9.77085	10.0568	9.11156	9.24685	8.93781
52552	Parp8	poly (ADP-ribose) polymerase family, member 8	--	-0.656955	0.0191107	Down	10.0949	9.92758	10.0446	9.1531	9.38766	9.52576
52673	D13Ertd608e	DNA segment, Chr 13, ERATO Doi 608, expressed	--	-1.16786	0.0178212	Down	9.08241	10.0996	9.58979	8.33193	8.42193	9.05522
52855	Lair1	leukocyte-associated Ig-like receptor 1	--	-1.07488	0.00459317	Down	9.9238	9.91663	9.66137	8.50775	8.84176	8.92993
53314	Batf	basic leucine zipper transcription factor, ATF-like	--	-0.884058	0.00981919	Down	10.6924	10.2268	10.4443	9.7176	9.56021	9.51381
53602	Hpcal1	hippocalcin-like 1	--	-0.645391	0.0173293	Down	12.0179	11.6667	11.7681	11.0113	11.1227	11.1866
53622	Krt85	keratin 85	--	-0.623987	0.0297309	Down	10.8314	10.6957	10.387	10.0855	10.0218	10.0717
53972	Ngef	neuronal guanine nucleotide exchange factor	--	-1.54109	0.00555645	Down	9.51157	8.28849	7.95129	6.7474	6.56572	6.80317
54123	Irf7	interferon regulatory factor 7	--	-1.56901	0.00321868	Down	11.3039	10.8521	10.5634	9.28307	9.19665	9.77928
54132	Pdlim1	PDZ and LIM domain 1 (elfin)	--	-0.633581	0.0255127	Down	12.7195	12.4055	12.7863	12.0052	12.0859	12.0886
54135	Lsr	lipolysis stimulated lipoprotein receptor	--	-0.785114	0.00428237	Down	9.83881	9.62191	9.73225	8.95921	8.82131	8.94713
54141	Spag5	sperm associated antigen 5	--	-0.830675	0.0136469	Down	7.90354	7.55785	7.85527	7.21497	7.0246	6.89162
54354	Rassf5	Ras association (RalGDS/AF-6) domain family member 5	--	-0.630397	0.023777	Down	12.3796	12.1991	12.6234	11.5845	11.7834	11.7492
54445	Unc93b1	unc-93 homolog B1 (C. elegans)	--	-0.750017	0.0201685	Down	13.6293	13.1307	13.0945	12.3807	12.2513	12.5745
54483	Mefv	Mediterranean fever	--	-1.22509	0.000751601	Down	10.1637	9.89001	9.89562	8.62525	8.67703	8.67053
54484	Mkrn1	makorin, ring finger protein, 1	--	-0.68426	0.0243766	Down	10.9947	10.8268	11.215	10.1636	10.3104	10.5217
54486	Hpgds	hematopoietic prostaglandin D synthase	--	-0.608711	0.0434228	Down	8.30492	7.48354	7.49221	6.8835	6.54918	6.89162
54519	Apbb1ip	amyloid beta (A4) precursor protein-binding, family B, member 1 interacting protein	--	-0.871078	0.00914503	Down	11.8611	11.3996	11.5324	10.4544	10.6613	10.7248
54563	Nup210	nucleoporin 210	--	-0.796096	0.0127361	Down	11.883	11.8513	12.1554	10.9708	11.3441	11.0869
54608	Abhd2	abhydrolase domain containing 2	--	-0.628769	0.0495119	Down	6.85268	6.8308	6.43336	6.4039	6.11814	6.20203
54712	Plxnc1	plexin C1	--	-0.703773	0.00361049	Down	7.41355	7.49252	7.47989	6.77612	6.88445	6.74962
55985	Cxcl13	chemokine (C-X-C motif) ligand 13	--	-0.792434	0.0351538	Down	13.023	12.445	13.1361	12.0919	12.3753	12.2306
55991	Panx1	pannexin 1	--	-0.643457	0.0119204	Down	11.0472	10.925	11.1704	10.4037	10.4827	10.3361
56045	Samhd1	SAM domain and HD domain, 1	--	-0.930218	0.00839067	Down	13.6395	13.5954	13.2607	12.5645	12.8028	12.6652
56068	Ammecr1	Alport syndrome, mental retardation, midface hypoplasia and elliptocytosis chromosomal region gene 1 homolog (human)	--	-0.721902	0.0289607	Down	8.59788	8.25985	8.04327	7.53795	7.80302	7.43139
56193	Plek	pleckstrin	--	-1.01912	0.00163005	Down	12.1025	12.0292	11.9122	10.8224	11.0101	11.0146
56212	Rhog	ras homolog gene family, member G	--	-0.635521	0.0156657	Down	13.3127	13.1151	13.1419	12.4905	12.5064	12.7075
56224	Tspan5	tetraspanin 5	--	-0.669492	0.0338735	Down	6.93297	6.97678	6.56572	6.42219	6.26347	6.13703
56264	Cpxm1	carboxypeptidase X 1 (M14 family)	--	-0.896259	0.0388184	Down	13.5323	12.1371	11.8233	11.2408	11.0681	11.5593
56320	Dbn1	drebrin 1	--	-0.897532	0.0330662	Down	10.5668	10.0327	9.49564	9.13519	9.08891	9.43918
56336	B4galt5	UDP-Gal:betaGlcNAc beta 1,4-galactosyltransferase, polypeptide 5	--	-1.16122	0.00154442	Down	11.5468	11.3974	11.2122	10.2675	10.2362	10.1123
56356	Gltp	glycolipid transfer protein	--	-0.637725	0.0134791	Down	8.37472	8.16542	8.10326	7.49354	7.5277	7.62678
56386	B4galt6	UDP-Gal:betaGlcNAc beta 1,4-galactosyltransferase, polypeptide 6	--	-0.808164	0.0180081	Down	8.76389	8.41884	8.11929	7.6628	7.61068	7.53353
56419	Diap3	diaphanous homolog 3 (Drosophila)	--	-0.642538	0.0480098	Down	7.74047	6.96526	7.18793	6.54539	6.75856	6.38111
56484	Foxo3	forkhead box O3	--	-0.753386	0.0369505	Down	7.80511	7.46201	7.74159	6.90871	6.98821	7.43655
56489	Ikbke	inhibitor of kappaB kinase epsilon	--	-0.798054	0.00209153	Down	9.18345	9.05026	9.0963	8.18219	8.29824	8.2988
56520	Nme4	non-metastatic cells 4, protein expressed in	--	-0.742577	0.0328141	Down	10.2519	9.68212	9.40035	8.90085	8.93955	9.05926
56532	Ripk3	receptor-interacting serine-threonine kinase 3	--	-0.813021	0.0116592	Down	11.4145	10.9204	10.9077	10.1324	10.1074	10.0744
56533	Rgs17	regulator of G-protein signaling 17	--	-0.719201	0.0469493	Down	7.68336	7.19209	6.73399	6.36657	6.47289	6.61127
56619	Clec4e	C-type lectin domain family 4, member e	--	-1.84825	0.00184772	Down	8.77185	9.01465	8.14786	6.4039	7.00135	6.92361
56620	Clec4n	C-type lectin domain family 4, member n	--	-1.44321	0.00534496	Down	12.5553	11.424	11.686	10.2428	10.0172	10.5217
56644	Clec7a	C-type lectin domain family 7, member a	--	-1.02659	0.0174779	Down	11.341	11.9517	10.8031	10.3145	10.0116	10.4015
56696	Gpr132	G protein-coupled receptor 132	--	-0.696368	0.0172745	Down	11.9942	12.1751	12.3353	11.3985	11.6332	11.4787
56702	Hist1h1b	histone cluster 1, H1b	--	-1.07578	0.0107556	Down	10.416	9.93284	10.052	8.75606	9.47161	8.97624
56722	Litaf	LPS-induced TN factor	--	-0.772174	0.00636007	Down	13.1843	12.9122	12.8915	12.14	12.1806	12.1094
56743	Lat2	linker for activation of T cells family, member 2	--	-0.781934	0.00163385	Down	9.43659	9.35209	9.41006	8.5673	8.68572	8.62813
56744	Pf4	platelet factor 4	--	-1.14552	0.00800735	Down	15.0865	14.1873	14.3595	13.214	12.8488	13.3111
56791	Ube2l6	ubiquitin-conjugating enzyme E2L 6	--	-0.82034	0.00488181	Down	11.6386	11.6265	11.5336	10.7085	10.8062	10.9651
56807	Scamp5	secretory carrier membrane protein 5	--	-0.61305	0.0457751	Down	9.05162	8.595	8.31851	7.98195	7.88285	8.02353
56847	Aldh1a3	aldehyde dehydrogenase family 1, subfamily A3	--	-1.09919	0.0205225	Down	10.2085	9.83001	9.10888	8.73082	8.5297	9.05857
56857	Slc37a2	solute carrier family 37 (glycerol-3-phosphate transporter), member 2	--	-1.6669	0.0029303	Down	9.67365	8.71424	9.33865	7.67174	7.48354	7.85834
57248	Ly6i	lymphocyte antigen 6 complex, locus I	--	-0.601336	0.0334385	Down	7.03382	7.15052	7.24871	6.4039	6.54918	6.80744
57429	Sult5a1	sulfotransferase family 5A, member 1	--	-0.878717	0.0286397	Down	10.2155	10.0814	9.46815	8.99784	9.20266	9.3983
57778	Fmnl1	formin-like 1	--	-0.596476	0.0248605	Down	8.4938	8.49902	8.75645	7.88389	7.90255	8.12444
57781	Cd200r1	CD200 receptor 1	--	-1.10392	0.00547134	Down	8.51741	8.17457	7.96149	7.07065	6.88445	7.22769
57912	Cdc42se1	CDC42 small effector 1	--	-0.738331	0.0163409	Down	10.6924	10.7376	10.5593	9.87963	9.95402	10.2337
57914	Crlf2	cytokine receptor-like factor 2	--	-0.627874	0.0115809	Down	12.8113	12.5822	12.6031	11.8604	12.0232	11.9752
58185	Rsad2	radical S-adenosyl methionine domain containing 2	--	-0.974428	0.0179015	Down	10.2926	10.3653	9.7156	9.18403	9.31817	9.54347
58203	Zbp1	Z-DNA binding protein 1	--	-1.50149	0.00622851	Down	11.289	11.7525	10.4796	9.53601	9.78749	9.84745
58218	Trem3	triggering receptor expressed on myeloid cells 3	--	-0.644657	0.00738338	Down	6.09029	6.164	5.99758	5.44563	5.33679	5.48108
58223	Mmp19	matrix metallopeptidase 19	--	-0.881855	0.0237604	Down	8.99166	9.05142	8.36641	8.15288	8.02496	8.1098
58251	BC100451	cDNA sequence BC100451	--	-0.611435	0.0462028	Down	7.46946	7.04191	6.74516	6.37529	6.44433	6.43048
58801	Pmaip1	phorbol-12-myristate-13-acetate-induced protein 1	--	-0.624657	0.00994848	Down	9.862	9.986	9.82034	9.23735	9.0761	9.26975
58809	Rnase4	ribonuclease, RNase A family 4	--	-0.819531	0.0335461	Down	12.8125	12.1436	11.7415	11.324	11.2078	11.499
58859	Efemp2	epidermal growth factor-containing fibulin-like extracellular matrix protein 2	--	-0.905725	0.0462225	Down	13.8433	12.2882	11.7325	11.3824	11.2597	11.509
58861	Cysltr1	cysteinyl leukotriene receptor 1	--	-0.961236	0.0238568	Down	9.42561	9.21257	8.51247	8.35033	8.17868	8.25134
59069	Tpm3	tropomyosin 3, gamma	--	-0.657528	0.00426883	Down	15.236	15.3896	15.3493	14.6994	14.6918	14.6803
59126	Nek6	NIMA (never in mitosis gene a)-related expressed kinase 6	--	-0.754342	0.00728802	Down	10.1454	10.4412	10.3124	9.5934	9.55806	9.52576
59289	Ccbp2	chemokine binding protein 2	--	-0.664686	0.0333492	Down	10.3082	10.4027	10.2653	9.46364	9.64352	10.0203
60504	Il21r	interleukin 21 receptor	--	-0.742263	0.0187778	Down	10.0594	10.3677	10.3562	9.6139	9.80764	9.57105
60530	Fignl1	fidgetin-like 1	--	-0.624464	0.0217245	Down	8.32639	8.07071	8.02197	7.6091	7.44625	7.3318
63913	Fam129a	family with sequence similarity 129, member A	--	-0.619261	0.0276227	Down	9.96807	9.89714	9.67111	9.26274	9.27788	9.46147
63986	Gmfg	glia maturation factor, gamma	--	-0.676422	0.0147021	Down	13.4704	13.1468	13.2074	12.425	12.531	12.6355
64095	Gpr35	G protein-coupled receptor 35	--	-0.851017	0.0219596	Down	6.85795	7.15052	6.38683	6.00693	6.05465	5.9478
64136	Sdf2l1	stromal cell-derived factor 2-like 1	--	-0.739247	0.0187378	Down	10.5045	10.1021	10.4205	9.67071	9.68126	9.80093
64380	Ms4a4c	membrane-spanning 4-domains, subfamily A, member 4C	--	-0.738793	0.0113404	Down	12.5879	12.3763	12.67	11.7505	11.8491	11.9435
64381	Ms4a8a	membrane-spanning 4-domains, subfamily A, member 8A	--	-1.43122	0.00320656	Down	9.53841	9.65381	9.09867	8.01231	8.10718	8.42458
64661	Krtdap	keratinocyte differentiation associated protein	--	-0.921429	0.0407819	Down	7.80899	8.51674	7.04952	6.481	6.88756	7.12333
64898	Lpin2	lipin 2	--	-0.667918	0.00700763	Down	8.29385	8.41884	8.2004	7.62593	7.64438	7.55342
65221	Slc15a3	solute carrier family 15, member 3	--	-1.65627	0.000905725	Down	10.1189	10.4047	9.90657	8.46267	8.41483	8.71685
65970	Lima1	LIM domain and actin binding 1	--	-0.979725	0.00940117	Down	9.95721	9.75597	9.36752	8.77624	8.84415	8.63654
65972	Ifi30	interferon gamma inducible protein 30	--	-1.07094	0.0080189	Down	13.0826	12.5223	12.8189	11.6998	11.748	12.0437
66054	Cndp2	CNDP dipeptidase 2 (metallopeptidase M20 family)	--	-0.777241	0.0102321	Down	11.8334	11.527	11.4209	10.7899	10.7498	10.7496
66058	Tmem176a	transmembrane protein 176A	--	-0.690105	0.0252407	Down	11.4997	11.4736	11.4675	10.7835	10.614	11.122
66102	Cxcl16	chemokine (C-X-C motif) ligand 16	--	-0.765063	0.0328943	Down	10.1804	10.3947	10.535	9.37443	9.62968	10.0562
66141	Ifitm3	interferon induced transmembrane protein 3	--	-1.48549	0.00301372	Down	14.964	14.7542	14.3034	13.2687	13.1061	13.5414
66190	Acer3	alkaline ceramidase 3	--	-0.739825	0.00478067	Down	8.77544	8.5595	8.60341	7.86359	7.87482	7.76879
66222	Serpinb1a	serine (or cysteine) peptidase inhibitor, clade B, member 1a	--	-0.635094	0.0380252	Down	12.5998	11.9645	12.2227	11.4808	11.6817	11.5876
66367	2310022A10Rik	RIKEN cDNA 2310022A10 gene	--	-0.949204	0.00450214	Down	11.2949	10.8955	11.0748	10.1608	10.1204	10.1256
66442	Spc25	SPC25, NDC80 kinetochore complex component, homolog (S. cerevisiae)	--	-0.643822	0.0412187	Down	10.3729	9.61649	9.90657	9.26274	9.30934	9.07046
66468	Ska1	spindle and kinetochore associated complex subunit 1	--	-0.637894	0.0375458	Down	7.76215	7.10503	7.28476	6.64687	6.77287	6.526
66569	Gdpd1	glycerophosphodiester phosphodiesterase domain containing 1	--	-1.00873	0.0301083	Down	9.33195	7.8862	8.42577	7.41703	7.34849	7.82544
66775	Ptplad2	protein tyrosine phosphatase-like A domain containing 2	--	-0.963298	0.0235359	Down	11.0484	9.83265	9.68793	8.86935	8.6817	9.15806
66813	Bcl2l14	BCL2-like 14 (apoptosis facilitator)	--	-0.839759	0.0163903	Down	8.72046	9.07754	8.89617	7.49354	8.1304	8.05641
66815	Ccdc109b	coiled-coil domain containing 109B	--	-1.21265	0.00981284	Down	9.17108	8.7768	8.13588	7.56415	7.39593	7.66464
66824	Pycard	PYD and CARD domain containing	--	-1.07321	0.00288114	Down	12.1458	11.9015	11.8026	10.7906	10.8283	11.0044
66889	Rnf128	ring finger protein 128	--	-2.09447	0.00205839	Down	10.4572	8.82131	9.33327	7.01258	7.41496	7.2388
66929	Asf1b	ASF1 anti-silencing function 1 homolog B (S. cerevisiae)	--	-0.653478	0.0277719	Down	9.74047	9.28934	9.46643	8.81296	8.97634	8.67382
66940	Shisa5	shisa homolog 5 (Xenopus laevis)	--	-0.633753	0.0299321	Down	10.6736	10.4105	10.714	9.94955	10.0399	10.2229
67052	Ndc80	NDC80 homolog, kinetochore complex component (S. cerevisiae)	--	-0.604819	0.0158014	Down	7.40438	7.19616	7.20925	6.59331	6.76625	6.60443
67111	Naaa	N-acylethanolamine acid amidase	--	-0.627512	0.035652	Down	12.7077	12.7867	12.3811	12.2236	12.0169	12.0802
67220	Plekho1	pleckstrin homology domain containing, family O member 1	--	-0.819673	0.003798	Down	12.4785	12.3176	12.3693	11.5257	11.5497	11.7042
67405	Nts	neurotensin	--	-0.88975	0.0240279	Down	7.22211	6.46745	6.81805	5.86383	5.9283	6.30277
67534	Ttll4	tubulin tyrosine ligase-like family, member 4	--	-0.586452	0.00694794	Down	7.73198	7.70359	7.8454	7.13859	7.14552	7.21497
67573	Loxl4	lysyl oxidase-like 4	--	-0.72927	0.0438016	Down	7.54191	7.00135	6.71808	6.23268	6.27208	6.61905
67689	Aldh3b1	aldehyde dehydrogenase 3 family, member B1	--	-1.02667	0.0124181	Down	10.9703	10.1569	10.2894	9.21038	9.26274	9.58947
67771	Arpc5	actin related protein 2/3 complex, subunit 5	--	-0.580672	0.00631328	Down	14.5308	14.5769	14.4732	13.9502	13.8705	13.9895
67775	Rtp4	receptor transporter protein 4	--	-1.12894	0.00833961	Down	13.4316	13.6413	12.9198	12.2452	12.3027	12.4211
67803	Limd2	LIM domain containing 2	--	-0.599465	0.0103366	Down	14.9487	15.0767	15.099	14.4246	14.4772	14.5564
67844	Rab32	RAB32, member RAS oncogene family	--	-0.739726	0.012164	Down	11.4529	11.4199	11.1301	10.6605	10.6802	10.6813
67849	Cdca5	cell division cycle associated 5	--	-0.982101	0.00761872	Down	8.95652	8.54812	8.80386	7.82176	8.05769	7.73033
67855	Asprv1	aspartic peptidase, retroviral-like 1	--	-0.959708	0.0132682	Down	7.98057	8.22056	8.25608	7.0246	7.26085	7.6419
67865	Rgs10	regulator of G-protein signalling 10	--	-0.988403	0.0101745	Down	13.7089	13.214	13.4958	12.4852	12.5074	12.8223
67951	Tubb6	tubulin, beta 6	--	-1.40994	0.00191607	Down	13.362	13.3207	12.864	11.9588	11.8419	11.9108
67972	Atp2b1	ATPase, Ca++ transporting, plasma membrane 1	--	-0.885522	0.00301867	Down	10.1429	10.0755	9.90657	9.17764	9.18997	9.26274
68119	Cmtm3	CKLF-like MARVEL transmembrane domain containing 3	--	-0.720838	0.0357153	Down	12.8823	12.3895	12.0015	11.6686	11.3126	11.67
68262	Agpat4	1-acylglycerol-3-phosphate O-acyltransferase 4 (lysophosphatidic acid acyltransferase, delta)	--	-1.00772	0.00466061	Down	12.1189	11.7546	11.6716	10.6122	10.7468	10.8225
68278	Ddx39	DEAD (Asp-Glu-Ala-Asp) box polypeptide 39	--	-0.606232	0.0119886	Down	11.8567	11.9894	12.0895	11.3832	11.4244	11.3381
68279	Mcoln2	mucolipin 2	--	-0.648652	0.0386703	Down	11.5422	10.7579	10.9295	10.2903	10.2809	10.2538
68427	Slc39a13	solute carrier family 39 (metal ion transporter), member 13	--	-3.785	9.49078e-06	Down	11.257	10.8396	10.6751	7.10678	7.05464	6.98912
68507	Ppfia4	protein tyrosine phosphatase, receptor type, f polypeptide (PTPRF), interacting protein (liprin), alpha 4	--	-0.749516	0.0133286	Down	9.52576	9.54018	9.42949	8.77624	8.46789	8.89455
68612	Ube2c	ubiquitin-conjugating enzyme E2C	--	-0.88916	0.00713225	Down	9.59229	9.14521	9.36636	8.48191	8.4772	8.44986
68617	1110012J17Rik	RIKEN cDNA 1110012J17 gene	--	-0.612907	0.0167887	Down	7.89703	7.82652	7.86199	7.20925	7.46802	7.24908
68655	Fndc1	fibronectin type III domain containing 1	--	-0.865129	0.0400174	Down	12.8907	12.7815	12.0331	11.7751	11.9163	12.0817
68682	Slc44a2	solute carrier family 44, member 2	--	-0.704693	0.019116	Down	12.7797	12.4537	12.7854	11.9473	12.075	12.1319
68713	Ifitm1	interferon induced transmembrane protein 1	--	-0.996016	0.0130531	Down	11.4336	11.0225	11.2963	10.0472	10.3003	10.6914
68774	Ms4a6d	membrane-spanning 4-domains, subfamily A, member 6D	--	-2.15624	0.00164248	Down	11.7318	10.6776	10.4322	8.52136	8.49634	9.08106
68794	Flnc	filamin C, gamma	--	-1.21572	0.0153743	Down	10.5413	9.65646	9.07941	8.44074	8.42926	8.76607
68852	Lrrn4cl	LRRN4 C-terminal like	--	-1.32314	0.0159072	Down	12.2973	11.6155	10.8171	10.2924	10.264	10.7817
68870	Ak8	adenylate kinase 8	--	-0.772071	0.00849055	Down	7.7122	7.6244	7.64438	6.87231	6.81805	7.11895
69146	Gsdmd	gasdermin D	--	-0.846974	0.00291637	Down	11.7797	11.6178	11.5393	10.7708	10.7708	10.8055
69178	Snx5	sorting nexin 5	--	-0.616979	0.0219118	Down	10.2951	9.8998	10.0281	9.354	9.41113	9.46147
69550	Bst2	bone marrow stromal cell antigen 2	--	-0.945099	0.0074457	Down	13.8413	13.4888	13.3102	12.4843	12.5437	12.6095
69573	2310016C08Rik	RIKEN cDNA 2310016C08 gene	--	-0.807097	0.00377102	Down	10.3832	10.3034	10.3539	9.7041	9.48562	9.54679
69710	Arap1	ArfGAP with RhoGAP domain, ankyrin repeat and PH domain 1	--	-0.688038	0.0213017	Down	13.6682	13.2534	13.1266	12.5653	12.3986	12.5676
69716	Trip13	thyroid hormone receptor interactor 13	--	-0.667397	0.0215921	Down	8.1758	7.80727	8.09632	7.3318	7.42892	7.49354
69769	Tnfaip8l2	tumor necrosis factor, alpha-induced protein 8-like 2	--	-0.881194	0.0127696	Down	11.2475	10.6194	10.73	9.72939	9.84879	9.98077
69774	Ms4a6b	membrane-spanning 4-domains, subfamily A, member 6B	--	-0.693093	0.0396494	Down	8.90726	8.55246	8.99547	7.75393	8.21416	8.38331
69780	Smap2	stromal membrane-associated GTPase-activating protein 2	--	-0.609981	0.0237624	Down	10.3271	10.0953	10.4	9.71709	9.66805	9.8177
69810	Clec4b1	C-type lectin domain family 4, member b1	--	-0.861792	0.0224586	Down	9.14509	10.0291	9.4062	8.75134	8.39859	8.54441
69834	Rab43	RAB43, member RAS oncogene family	--	-0.663904	0.00409387	Down	12.9463	12.8263	12.8757	12.2118	12.1877	12.2924
69987	1700026L06Rik	RIKEN cDNA 1700026L06 gene	--	-0.723458	0.033937	Down	9.42204	8.6028	8.57314	7.76385	7.87934	8.10718
70005	1700029I01Rik	RIKEN cDNA 1700029I01 gene	--	-0.724867	0.0327155	Down	8.39755	8.25508	8.05641	7.53022	7.5277	7.95129
70021	Nt5dc2	5'-nucleotidase domain containing 2	--	-0.848411	0.0287191	Down	7.92539	6.78707	7.24871	6.4039	6.14638	6.4003
70350	Basp1	brain abundant, membrane attached signal protein 1	--	-1.03343	0.00597317	Down	9.55703	9.04258	8.99403	7.90804	8.00915	8.10718
70358	Steap1	six transmembrane epithelial antigen of the prostate 1	--	-1.48703	0.0109313	Down	9.21713	8.1098	7.30095	6.60443	6.62278	6.82444
70415	2610018G03Rik	RIKEN cDNA 2610018G03 gene	--	-0.638786	0.0333794	Down	6.80632	7.08312	7.16146	6.66121	6.44433	6.43893
70432	Rufy2	RUN and FYVE domain-containing 2	--	-0.658118	0.0177407	Down	9.57114	9.51806	9.3263	8.85995	9.01291	8.78746
70445	Cd248	CD248 antigen, endosialin	--	-1.04131	0.0383405	Down	14.9789	13.9643	13.0992	12.923	12.8245	13.1793
70458	2610318N02Rik	RIKEN cDNA 2610318N02 gene	--	-0.763934	0.0198963	Down	8.06627	8.24558	8.22056	7.3318	7.78958	7.45663
70550	5730416F02Rik	RIKEN cDNA 5730416F02 gene	--	-1.04159	0.00282496	Down	10.5563	10.277	10.1775	9.23536	9.11272	9.26159
70719	Hmha1	histocompatibility (minor) HA-1	--	-0.602154	0.0234458	Down	14.6565	14.474	14.8235	13.8739	14.0763	14.0544
70839	P2ry12	purinergic receptor P2Y, G-protein coupled 12	--	-0.734257	0.0452074	Down	7.98057	7.3242	7.81477	7.04191	7.08051	7.33547
71310	Tbc1d9	TBC1 domain family, member 9	--	-0.705759	0.0230955	Down	8.20526	8.44456	8.42926	7.70162	7.7235	8.00353
71607	Snx20	sorting nexin 20	--	-0.826815	0.00107235	Down	11.6977	11.6495	11.6536	10.8208	10.9275	10.8268
71653	4930506M07Rik	RIKEN cDNA 4930506M07 gene	--	-0.686111	0.00899586	Down	10.4065	10.1599	10.16	9.47386	9.37688	9.52576
71720	Osbpl3	oxysterol binding protein-like 3	--	-0.621903	0.0279083	Down	9.59229	9.4091	9.21753	8.71879	8.7872	8.95063
71819	Kif23	kinesin family member 23	--	-0.590579	0.0469844	Down	8.08971	7.65749	8.02197	7.3318	7.55342	7.43139
71839	Osgin1	oxidative stress induced growth inhibitor 1	--	-0.690127	0.0474057	Down	9.24962	8.65445	8.28006	7.96432	7.95955	8.00958
71870	Ccdc19	coiled-coil domain containing 19	--	-0.920618	0.0322529	Down	7.83441	7.8318	7.00135	6.481	6.963	6.91118
71898	Apol9b	apolipoprotein L 9b	--	-1.82005	0.00340504	Down	11.3382	11.3057	10.2818	9.36679	9.48562	9.58615
72042	Cotl1	coactosin-like 1 (Dictyostelium)	--	-1.02811	0.00139362	Down	15.0758	15.0806	14.9023	14.0254	14.0476	14.1485
72054	Cyp4f18	cytochrome P450, family 4, subfamily f, polypeptide 18	--	-0.825147	0.00182645	Down	12.3443	12.2389	12.3305	11.5054	11.5031	11.61
72075	Ogfr	opioid growth factor receptor	--	-0.60261	0.0221741	Down	13.8145	13.8183	13.6203	13.2119	13.187	13.3723
72080	2010317E24Rik	RIKEN cDNA 2010317E24 gene	--	-0.807388	0.0160979	Down	8.22056	8.07608	8.02447	7.26869	7.64245	7.15469
72119	Tpx2	TPX2, microtubule-associated protein homolog (Xenopus laevis)	--	-0.906453	0.011866	Down	8.46869	7.82652	8.12143	7.21497	7.26085	7.08051
72273	2210404O07Rik	RIKEN cDNA 2210404O07 gene	--	-0.714216	0.0275297	Down	9.4041	9.07195	9.05317	8.2988	8.35773	8.75864
72310	Nkg7	natural killer cell group 7 sequence	--	-0.717975	0.0180338	Down	10.9665	11.4002	11.2586	10.5406	10.403	10.5617
72318	Cyth4	cytohesin 4	--	-1.01724	0.00443431	Down	13.291	13.3016	12.9665	12.3332	12.1392	12.2737
72391	Cdkn3	cyclin-dependent kinase inhibitor 3	--	-0.660003	0.0344875	Down	7.83095	7.29851	7.17841	6.61436	6.80317	6.63851
72415	Sgol1	shugoshin-like 1 (S. pombe)	--	-0.81877	0.0182301	Down	8.30379	7.70073	8.06627	7.2475	7.32279	7.0849
72461	Prcp	prolylcarboxypeptidase (angiotensinase C)	--	-0.619453	0.0223183	Down	12.6975	12.5194	12.4778	11.9	11.6003	11.9893
72512	Tmem173	transmembrane protein 173	--	-0.754293	0.00463662	Down	12.4393	12.2604	12.3156	11.6668	11.5613	11.5118
72535	Aldh1b1	aldehyde dehydrogenase 1 family, member B1	--	-0.914265	0.0141549	Down	7.74722	7.34814	7.70875	6.66121	6.79449	7.0698
72729	Cdc42se2	CDC42 small effector 2	--	-0.620727	0.0155922	Down	12.2144	12.0117	12.1587	11.5308	11.538	11.6871
72754	Arhgef10l	Rho guanine nucleotide exchange factor (GEF) 10-like	--	-1.25082	0.0076718	Down	11.11	10.5198	10.0802	9.21676	9.26901	9.43222
72828	Ubash3b	ubiquitin associated and SH3 domain containing, B	--	-0.74238	0.00340755	Down	10.5248	10.5037	10.425	9.6139	9.7649	9.76134
72925	42430	membrane-associated ring finger (C3HC4) 1	--	-0.935201	0.00943437	Down	11.2509	10.9658	11.2891	10.1583	10.3157	10.543
73112	3110003A17Rik	RIKEN cDNA 3110003A17 gene	--	-0.71945	0.00994906	Down	12.1013	11.9752	11.822	11.2558	11.1666	11.339
73149	Clec4a3	C-type lectin domain family 4, member a3	--	-1.35158	0.00288364	Down	10.8918	10.4027	10.3272	9.05117	8.68572	9.20156
73230	Bmper	BMP-binding endothelial regulator	--	-1.01022	0.0237641	Down	11.4624	11.2651	10.4637	10.3216	10.2549	10.1547
73656	Ms4a6c	membrane-spanning 4-domains, subfamily A, member 6C	--	-1.66573	0.00210413	Down	11.4063	10.9108	10.8061	8.96307	9.24506	9.68357
73690	Glipr1	GLI pathogenesis-related 1 (glioma)	--	-0.584712	0.0197534	Down	10.2299	10.1938	10.5091	9.57	9.69621	9.64523
73710	Tubb2b	tubulin, beta 2B	--	-1.20949	0.0163915	Down	11.0935	10.1042	9.53938	8.65445	8.89467	9.27213
73712	Dmkn	dermokine	--	-2.20726	0.00578036	Down	11.5226	11.1468	9.36398	8.51344	8.93955	9.34803
73723	Sh3bgrl3	SH3 domain binding glutamic acid-rich protein-like 3	--	-0.940504	0.00632373	Down	15.2128	15.0758	14.8126	14.133	14.1353	14.2574
73825	Klraq1	KLRAQ motif containing 1	--	-0.672315	0.0493807	Down	10.2225	9.74577	10.2431	9.4204	9.55015	9.74351
73914	Irak3	interleukin-1 receptor-associated kinase 3	--	-0.600149	0.0271569	Down	10.2802	10.0841	9.86096	9.484	9.45816	9.49442
74039	Nfam1	Nfat activating molecule with ITAM motif 1	--	-1.20887	0.00238294	Down	11.2862	11.094	10.8206	9.92329	9.74123	9.88515
74048	4632428N05Rik	RIKEN cDNA 4632428N05 gene	--	-0.810712	0.00554781	Down	11.4488	11.1964	11.2517	10.441	10.379	10.5623
74091	Npl	N-acetylneuraminate pyruvate lyase	--	-0.743804	0.0367367	Down	9.43174	8.54683	8.38761	7.80302	7.47616	7.97054
74116	Pi16	peptidase inhibitor 16	--	-0.895756	0.0319513	Down	15.2925	14.9396	14.3242	14.0426	14.0439	14.2527
74117	Actr3	ARP3 actin-related protein 3 homolog (yeast)	--	-0.634173	0.00568159	Down	14.5297	14.5559	14.4723	13.7597	13.8955	13.9131
74131	Sash3	SAM and SH3 domain containing 3	--	-0.630011	0.0147577	Down	11.3859	11.2151	11.5081	10.7282	10.7559	10.7962
74137	Nuak2	NUAK family, SNF1-like kinase, 2	--	-0.633815	0.00395413	Down	9.34092	9.23795	9.26626	8.6941	8.58972	8.63245
74145	F13a1	coagulation factor XIII, A1 subunit	--	-1.07757	0.0188625	Down	14.4995	13.7625	13.2733	12.6849	12.63	13.0077
74365	Lonrf3	LON peptidase N-terminal domain and ring finger 3	--	-0.805807	0.0261437	Down	7.76215	7.34814	7.57868	7.1772	6.77287	6.56826
74480	Samd4	sterile alpha motif domain containing 4	--	-0.694192	0.0262408	Down	7.90354	7.48021	7.29329	6.87231	6.7124	6.78602
74511	Lrrc17	leucine rich repeat containing 17	--	-1.12677	0.0358238	Down	12.446	10.6723	9.79353	9.34322	9.5455	9.76944
74558	Gvin1	GTPase, very large interferon inducible 1	--	-0.586588	0.0384297	Down	12.6549	13.1447	12.6592	12.0727	12.2771	12.0403
74732	Stx11	syntaxin 11	--	-0.749084	0.00662038	Down	8.77405	8.65963	8.82451	7.88191	8.02496	8.11288
74760	Rab3il1	RAB3A interacting protein (rabin3)-like 1	--	-1.14188	0.00823076	Down	12.5424	11.8073	11.5924	10.7402	10.5482	10.6654
75124	Nxnl2	nucleoredoxin-like 2	--	-0.755309	0.0361014	Down	7.18627	6.76404	6.27371	6.01629	6.00873	5.86586
75458	Cklf	chemokine-like factor	--	-0.591615	0.00760471	Down	10.157	9.97524	10.0136	9.3852	9.42195	9.43069
75547	Akap13	A kinase (PRKA) anchor protein 13	--	-0.822778	0.0168484	Down	11.0378	10.8962	10.6347	10.0735	10.344	9.96996
76123	Gpsm2	G-protein signalling modulator 2 (AGS3-like, C. elegans)	--	-0.764591	0.036721	Down	10.0013	8.76531	8.72817	8.03554	7.91451	8.00072
76438	Rftn1	raftlin lipid raft linker 1	--	-0.621892	0.0224423	Down	12.4979	12.3073	12.5562	11.6619	11.876	11.9566
76448	2310014H01Rik	RIKEN cDNA 2310014H01 gene	--	-0.58541	0.0185713	Down	8.40222	8.32066	8.33263	7.74722	7.74047	7.97349
76453	Prss23	protease, serine, 23	--	-1.3123	0.0128025	Down	12.8528	11.9413	11.2903	10.6258	10.629	10.8954
76477	Pcolce2	procollagen C-endopeptidase enhancer 2	--	-0.934962	0.0243772	Down	11.6393	11.6407	10.9954	10.6485	10.7043	10.9218
76478	Haus8	4HAUS augmin-like complex, subunit 8	--	-0.832626	0.00687971	Down	11.3794	11.1456	11.4936	10.5468	10.5592	10.4797
76709	Arpc2	actin related protein 2/3 complex, subunit 2	--	-0.603937	0.00433916	Down	15.4674	15.4246	15.3776	14.8101	14.9008	14.8207
77134	Hnrnpa0	heterogeneous nuclear ribonucleoprotein A0	--	-0.619995	0.0425104	Down	9.96142	9.87523	9.75597	9.41044	9.25523	8.70076
78255	Ralgps2	Ral GEF with PH domain and SH3 binding motif 2	--	-0.642382	0.0308857	Down	9.80044	9.57779	9.90287	9.1574	9.40989	9.15806
78317	Ccdc88b	coiled-coil domain containing 88B	--	-0.725685	0.0109055	Down	12.3018	12.4692	12.5293	11.5612	11.7435	11.8228
78339	Ttyh3	tweety homolog 3 (Drosophila)	--	-0.719454	0.0140918	Down	11.7751	11.3522	11.503	10.6523	10.7948	10.7835
78416	Rnase6	ribonuclease, RNase A family, 6	--	-0.590325	0.00951705	Down	8.99497	9.18549	9.0707	8.42652	8.48038	8.52136
78610	Uvrag	UV radiation resistance associated gene	--	-0.590653	0.0219142	Down	12.4068	12.2326	12.4138	11.6814	11.8162	11.9286
78785	Clip4	CAP-GLY domain containing linker protein family, member 4	--	-0.94882	0.025301	Down	8.90355	8.30795	7.68211	7.06579	7.35913	7.41214
[truncated: 344 more rows]
