# Supplementary material for: Zinc transporter ZIP13 suppresses beige adipocyte biogenesis and energy expenditure by regulating C/EBP-β expression
Source: PLoS Genet. 2017 Aug 30;13(8):e1006950. doi: 10.1371/journal.pgen.1006950 (PMC5576661; doi:10.1371/journal.pgen.1006950)
Supplement: S2 Table — (XLSX) [file pgen.1006950.s013.xlsx]

## Sheet: KO_up_KEGG
Supplemental Table 4
KEGG pathway	P-value	Count	Gene lists
Oxidative phosphorylation	5.76e-34	56	Ndufa6; Ndufc1; Ndufa4; Ndufa5; Atp4b; Ndufa1; Ndufa8; Ndufa9; Sdha; Sdhc; Sdhb; Cox7b; Cox7c; Uqcr10; Uqcr11; Atp5l; Sdhd; Ndufs1; Ndufs2; Ndufs4; Ndufs5; Ndufs8; Cox6b1; Uqcrc2; Uqcrc1; Ndufab1; Ndufb9; Ndufb8; Ndufb6; Ndufb5; Ndufb4; Ndufb3; Ndufb2; Uqcrq; Atp5o; Cox8b; Uqcrh; Cox11; Uqcrfs1; Uqcrb; Cox6c; Ndufv3; Ndufv2; Ndufv1; Cox5a; Cox5b; Atp5j2; Cyc1; Atp5k; Cox4i1; Ndufa10; Ndufa11; Ndu…
Peroxisome	3.44e-25	39	Crat; Nos2; Sod2; Acox2; Acsl3; Dhrs4; Acsl1; Pmvk; Abcd3; Pex19; Amacr; Ddo; Pex10; Pex13; Abcd2; Pex14; Pex16; Nudt12; Pecr; Ech1; Pxmp4; Phyh; Mlycd; Acox1; Scp2; Ephx2; Cat; Hsd17b4; Pex1; Acaa1b; Pex3; Pex5; Pex7; Hacl1; Pex11a; Eci2; Pex11c; Ehhadh; Slc27a2
Citrate cycle (TCA cycle)	5.32e-24	25	Csl; Pcx; Pck1; Dld; Dlst; Suclg2; Sdha; Suclg1; Aco1; Acly; Sdhc; Sdhb; Fh1; Sdhd; Pdha1; Sucla2; Dlat; Aco2; Pdhb; Idh3a; Ogdh; Idh3b; Idh3g; Mdh2; Cs
Propanoate metabolism	3.35e-18	21	Mlycd; Mut; Pcca; Acaca; Acacb; Pccb; Acss2; Sucla2; Hadha; Ldhal6b; Acat2; Acadm; Suclg2; Echs1; Aldh6a1; Suclg1; Acat1; Mcee; Ehhadh; Hibch; Ldhb
Fatty acid degradation	4.83e-14	22	Hadh; Acads; Acsl3; Acox1; Echs1; Acat2; Acaa2; Acadl; Acadm; Adh1; Cpt1b; Hadhb; Hadha; Acsl1; Acadvl; Acaa1b; Acat1; Cpt2; Eci2; Eci1; Acadsb; Ehhadh
PPAR signaling pathway	7.5e-13	27	Pck1; Acox2; Acsl3; Acsl1; Pparg; Ppara; Ucp1; Acadl; Acadm; Cpt1b; Gyk; Cd36; Scd3; Fabp3; Aqp7; Scd1; Scp2; Sorbs1; Acaa1b; Acox1; Ehhadh; Cpt2; Fabp5; Me1; Apoc3; Slc27a1; Slc27a2
Fatty acid elongation	3.06e-11	14	Hsd17b12; Hadh; Acaa2; Hadhb; Hadha; Tecr; Ptplb; Elovl6; Echs1; Elovl3; Mecr; Acot4; Acot5; Acot2
Biosynthesis of unsaturated fatty acids	1.1e-09	13	Hsd17b12; Acaa1b; Pecr; Acox1; Scd3; Scd1; Hadha; Tecr; Ptplb; Elovl6; Acot4; Acot5; Acot2
Glycolysis / Gluconeogenesis	1.71e-08	19	Aldh3b2; Adh1; Pdha1; Pck1; Gpi1; Hk2; Acss2; Dld; Ldhal6b; Pfkm; Pfkl; Gapdh; Eno1; Gm5506; Dlat; Fbp2; Aldoa; Pdhb; Ldhb
Insulin signaling pathway	7.16e-06	25	Pck1; Prkaa2; Pde3b; Sh2b2; Fbp2; Ppp1r3d; Ppp1r3c; Pik3cb; Ppargc1a; Irs3; Prkar2b; Acaca; Acacb; Slc2a4; Phkb; Gys1; Akt2; Gys2; Pik3r3; Sorbs1; Pygl; Irs1; Hk2; Srebf1; Fasn
HIF-1 signaling pathway	3.25e-05	20	Egln3; Egln1; Pdha1; Akt2; Pfkfb1; Pik3cb; Gapdh; Hk2; Pdk1; Eno1; Gm5506; Pfkl; Pik3r3; Aldoa; Vegfa; Pdhb; Nos3; Pfkfb3; Nos2; Flt1
Adipocytokine signaling pathway	0.000201	14	Irs1; Slc2a4; Adipor2; Acacb; Acsl3; Acsl1; Prkaa2; Cd36; Irs3; Akt2; Cpt1b; Pck1; Ppara; Ppargc1a
Pentose phosphate pathway	0.000579	8	Pgd; Gpi1; Taldo1; Pfkm; Tkt; Pfkl; Fbp2; Aldoa
Parkinson,s disease	9.94e-34	56	Ndufa6; Ndufc1; Ndufa4; Ndufa5; Ndufa1; Ndufa8; Ndufa9; Th; Sdha; Sdhc; Sdhb; Cox7b; Cox7c; Sncaip; Uqcr10; Uqcr11; Cycs; Sdhd; Ndufs1; Ndufs2; Ndufs4; Ndufs5; Ndufs8; Atp5o; Vdac1; Uqcrc2; Uqcrc1; Ndufab1; Ndufb9; Ndufb8; Ndufb6; Ndufb5; Ndufb4; Ndufb3; Ndufb2; Park2; Cox8b; Uqcrh; Cox6b1; Uqcrfs1; Uqcrq; Uqcrb; Cox6c; Ndufv3; Ndufv2; Ndufv1; Cox5a; Cox5b; Cyc1; Cox4i1; Ndufa10; Ndufa11; Ndufa12…
Non-alcoholic fatty liver disease (NAFLD)	3.36e-32	60	Ndufa6; Ndufc1; Ndufa4; Ndufa5; Cebpa; Ndufa1; Prkaa2; Ndufa8; Ndufa9; Ppara; Sdha; Sdhc; Sdhb; Cox7b; Sdhd; Uqcr10; Uqcr11; Pik3cb; Irs1; Cycs; Cox7c; Ndufs1; Ndufs2; Ndufs4; Ndufs5; Ndufs8; Cox6b1; Uqcrc2; Uqcrc1; Ndufab1; Adipor2; Ndufb9; Ndufb8; Ndufb6; Ndufb5; Ndufb4; Ndufb3; Ndufb2; Uqcrq; Akt2; Pik3r3; Cox8b; Uqcrh; Uqcrfs1; Uqcrb; Cox6c; Ndufv3; Ndufv2; Ndufv1; Cox5a; Cox5b; Cyc1; Mlxipl;…
Huntington,s disease	4.27e-26	58	Ndufa6; Ndufc1; Ndufa4; Ndufa5; Sod2; Ndufa1; Ndufa8; Ndufa9; Pparg; Sdha; Ucp1; Sdhc; Sdhb; Cox7b; Cox7c; Uqcr10; Uqcr11; Ppargc1a; Cycs; Sdhd; Ndufs1; Ndufs2; Ndufs4; Ndufs5; Ndufs8; Atp5o; Vdac1; Uqcrc2; Uqcrc1; Ndufab1; Ndufb9; Ndufb8; Ndufb6; Ndufb5; Ndufb4; Ndufb3; Ndufb2; Uqcrq; Cox8b; Uqcrh; Cox6b1; Uqcrfs1; Uqcrb; Cox6c; Ndufv3; Ndufv2; Ndufv1; Plcb4; Cox5a; Cox5b; Cyc1; Cox4i1; Ndufa10;…
Alzheimer,s disease	1.14e-25	56	Ndufa6; Ndufc1; Ndufa4; Ndufa5; Ndufa1; Ndufa8; Ndufa9; Cycs; Mapt; Sdha; Sdhc; Sdhb; Cox7b; Cox7c; Uqcr10; Uqcr11; Uqcrfs1; Sdhd; Ndufs1; Ndufs2; Ndufs4; Ndufs5; Ndufs8; Atp5o; Uqcrc2; Uqcrc1; Ndufab1; Ndufb9; Ndufb8; Ndufb6; Ndufb5; Ndufb4; Ndufb3; Ndufb2; Uqcrq; Mme; Cox8b; Uqcrh; Cox6b1; Gapdh; Uqcrb; Cox6c; Ndufv3; Ndufv2; Ndufv1; Plcb4; Cox5a; Cox5b; Cyc1; Cox4i1; Ndufa10; Ndufa11; Ndufa12;…
Valine, leucine and isoleucine degradation	2.53e-19	27	Hadh; Acads; Mut; Auh; Acat1; Echs1; Acat2; Acadm; Pccb; Pcca; Dld; Hadha; Hibadh; Mccc2; Mccc1; Acad8; Aldh6a1; Bckdhb; Bckdha; Mcee; Aox1; Acaa1b; Acaa2; Hadhb; Acadsb; Ehhadh; Hibch
Pyruvate metabolism	2.8e-13	20	Pcx; Pdha1; Acaca; Pck1; Acyp2; Dld; Hagh; Acss2; Acacb; Ldhal6b; Grhpr; Acat1; Acat2; Dlat; Me1; Mdh2; Me3; Ldhd; Pdhb; Ldhb
Glyoxylate and dicarboxylate metabolism	6.54e-11	14	Csl; Grhpr; Mut; Pccb; Pcca; Acat2; Cat; Acat1; Cs; Glul; Mdh2; Aco1; Mcee; Aco2
Cardiac muscle contraction	9.23e-10	22	Cyc1; Atp1a3; Atp1a2; Cox7b; Cox7c; Uqcr10; Uqcr11; Cox6b1; Uqcrc2; Uqcrc1; Uqcrq; Myl3; Uqcrh; Uqcrfs1; Uqcrb; Cox6c; Cox5a; Cox5b; Atp1b2; Cox4i1; Cox7a1; Cox8b
Butanoate metabolism	6.57e-09	13	Hadh; Acads; Echs1; Acsm3; Hadha; Acsm5; L2hgdh; Acat1; Acat2; Pdha1; Aacs; Pdhb; Ehhadh
Selenocompound metabolism	6.02e-05	7	Txnrd2; Cth; Sephs2; Pstk; Ccbl1; Txnrd3; Ccbl2
Tryptophan metabolism	0.000105	11	Hadh; Ogdh; Acat1; Ccbl1; Hadha; Acat2; Cat; Echs1; Aox1; Ehhadh; Ccbl2
beta-Alanine metabolism	0.000129	9	Mlycd; Aldh3b2; Dpyd; Hadha; Acadm; Echs1; Aldh6a1; Ehhadh; Hibch
Carbohydrate digestion and absorption	0.000131	11	Hk2; Amy1; Pik3cb; Atp1b2; Akt2; Amy2a5; Pik3r3; Atp1a2; Atp1a3; Tas1r3; Slc2a5
Glycine, serine and threonine metabolism	0.000685	9	Grhpr; Dld; Psph; Srr; Alas1; Sardh; Gcat; Chdh; Cth
Fructose and mannose metabolism	0.000839	9	Hk2; 9630033F20Rik; Pfkfb3; Pfkfb1; Pfkm; Pfkl; Fbp2; Aldoa; Pmm1
Terpenoid backbone biosynthesis	0.00147	6	Fdps; Idi1; Pmvk; Acat1; Acat2; Icmt
Tyrosine metabolism	0.00148	9	Aldh3b2; Adh1; Aox1; Comt; Fahd1; Fah; Th; Dct; Hemk1
Starch and sucrose metabolism	0.00263	10	Agl; Gpi1; Hk2; Amy1; Gys1; Ganc; Gys2; Gbe1; Amy2a5; Pygl
Pantothenate and CoA biosynthesis	0.00302	5	Pank1; Pank3; Coasy; Ppcs; Dpyd
Glutathione metabolism	0.00302	10	Gsto2; Pgd; Gstt2; Gsta4; Gstm5; Mgst2; Mgst1; Gpx4; Gpx8; Oplah
Circadian rhythm	0.0036	7	Bhlhe40; Bhlhe41; Rorc; Prkaa2; Cry2; Per3; Per2
Aldosterone-regulated sodium reabsorption	0.00422	8	Slc9a3r2; Pik3cb; Atp1b2; Irs1; Nedd4l; Pik3r3; Atp1a2; Atp1a3
Proximal tubule bicarbonate reclamation	0.0086	5	Atp1b2; Pck1; Atp1a3; Atp1a2; Slc25a10
Glycerolipid metabolism	0.00974	9	Gpam; Lpin1; Dgat1; Gyk; Mgll; Pnpla3; Agpat6; Agpat2; Agpat9

## Sheet: KO_up_GOBP
Supplemental Table 2
GOBP	P-value	Count	Gene lists
fatty acid metabolic process	2.31647e-46	93	Tysnd1; Acaa2; Cpt1b; Ppargc1a; Ech1; Acsl3; Ndufab1; Scd1; Tecr; Akt2; Hsd17b4; Mlycd; Acaa1b; Hacl1; Ptges2; Cpt2; Pdk1; Eci1; Pdk2; Pdk4; Aacs; Acot4; Acot5; Abhd5; Lpin1; Amacr; Fasn; Ppara; Acaca; Ces1d; Ces1f; Hsd17b12; Pecr; Pccb; Irs1; Ptgr2; Ptplb; Trib3; Echdc2; Apoc3; Acsf2; Acsf3; Mgst2; Acadsb; Alkbh7; Acad11; Ehhadh; Acads; Acox2; Scd3; Acox1; Echs1; Pex13; Acadl; Acadm; Mlxipl; Cbr…
energy derivation by oxidation of organic compounds	2.94629e-31	59	Prdm16; Csl; Ndufa5; Sod2; Dld; Dlst; Ppargc1a; Suclg2; Aco1; Agl; Sdha; Pdhb; Sdhb; Fh1; Acadm; Ppp1r3g; Pdha1; Ppp1r3c; Uqcr10; Uqcrb; Sucla2; Trap1; Irs1; Sdhd; Ndufs1; Dlat; Coq9; Aco2; Ndufs4; Coq7; S100b; Idh3a; Ppp1r1a; Ogdh; Idh3b; Idh3g; Ndufb8; Phkb; Gys1; Akt2; Gys2; Fastkd1; Mdh2; Uqcrh; Gcgr; Sorbs1; Cat; Pygl; Sirt3; Ndufv2; Cisd1; Ppp1r3d; Gpr116; Suclg1; Gbe1; Cs; Mtfr1; Sdhc; Uqc…
lipid oxidation	1.51883e-24	34	Hadh; Acox2; Tysnd1; Acox1; Abcd3; Ppargc1a; Pparg; Ppara; Pex13; Abcd2; Acadl; Acadm; Acadvl; Hadhb; Hadha; Irs1; Ech1; Phyh; Adipor2; Etfdh; Akt2; Cpt1b; Decr1; Hsd17b4; Mlycd; Pex5; Pex7; Echs1; Hacl1; Eci1; Pdk4; Acad11; Ehhadh; Slc27a2
acyl-CoA metabolic process	3.29005e-17	25	Dgat1; Dlst; Pmvk; Suclg1; Acly; Pdhb; Ces1d; Pdha1; Agpat6; Dlat; Ogdh; Gpam; Acaca; Acacb; Scp2; Mlycd; Ehhadh; Acss2; Nudt7; Pdk1; Pdk2; Pdk4; Acot4; Acot5; Acot2
mitochondrion organization	1.02536e-16	54	Sod2; Cck; Lpin1; Poldip2; March5; Acaa2; Opa1; Chchd3; Pld6; Chchd4; Ndufaf4; Prdx3; Ppargc1a; Ppargc1b; Mtg1; Mfn2; Pam16; Afg3l2; Ndufs4; Ndufs5; Rab3a; Ndufs8; Sept4; Coq7; Ttc19; Dusp18; Epas1; Them4; Immp2l; Bcs1l; Dnaja3; 8430406I07Rik; Tfb2m; Sh3glb1; Nubpl; Pet112l; Pvrl2; 1300001I01Rik; Tmem70; Aifm1; 1110002N22Rik; Cxadr; Cebpa; Pex5; Ndufs1; Erbb4; Hk2; Gfm2; Hspa4; Timm9; Mtfp1; Mtfr…
electron transport chain	6.23025e-13	17	Ndufv2; Ndufa5; Sod2; Ndufb8; Uqcr10; Dld; Ppargc1a; Etfdh; Ndufs1; Coq9; Uqcrh; Sdha; Ndufs4; Coq7; Sdhb; Uqcrb; Uqcrc1
peroxisome organization	3.85461e-10	14	Pex1; Pex19; Pex3; Pex5; Pex7; Tmem135; Scp2; Pex14; Pex11a; Pex11c; Pex10; Pex13; Abcd3; Pex16
oxidative phosphorylation	1.01394e-09	13	Ndufv2; Ndufb8; Uqcr10; Dld; 1110002N22Rik; Mlxipl; Coq9; Uqcrh; Chchd10; Ndufs1; Coq7; Uqcrb; Uqcrc1
fat cell differentiation	2.82099e-08	28	Prdm16; Sod2; Lpin1; Scd1; Ttc8; Pparg; Sh2b2; Ucp1; Mkks; Gm6484; Adig; Gpr116; Fgf10; Gata2; Slc2a4; Adrb1; Aldh6a1; 1810020D17Rik; Insig1; Wnt5a; Cebpa; Trib3; Nudt7; Pex11a; Inhbb; Aacs; Jag1; Bnip3
glycolysis	2.83786e-06	14	Ogdh; Pdha1; Gpi1; Hk2; Prkaa2; Gapdh; Pfkm; Eno1; Gm5506; Pfkl; Ppara; Aldoa; Ldhb; Mlxipl
fatty acid transport	0.000137757	10	Cpt1b; Acsl3; Acsl1; Cd36; Pparg; Akt2; Slc27a2; Pnpla8; Slc27a1; Repin1
mitochondrial transport	0.000201054	15	Them4; Immp2l; Chchd4; Hspa4; Sh3glb1; Timm9; Mfn2; Pam16; Acaa2; Dusp18; Ucp1; Tst; Slc25a10; Mterfd2; Bnip3
membrane fusion	0.00303118	11	Chchd3; Pld6; Dysf; Mfn2; Akt2; Pvrl2; Rab3a; Opa1; 1500003O03Rik; Afg3l2; Bnip3
response to fatty acid	0.00761478	6	Adcy6; Acsl1; Srebf1; Pdk4; Aacs; Gipr
oxidation-reduction process	8.79676e-62	116	Prdm16; Tysnd1; Fh1; Ppp1r3g; Cpt1b; Ppp1r3c; Uqcrb; Ndufa1; Ppargc1a; Ech1; Coq9; Dlst; Coq7; Ndufab1; Ogdh; Cyb5b; Cat; Gys1; Akt2; Gys2; Mdh2; Uqcrh; Gpr116; Hsd17b4; Mlycd; Hacl1; Eci1; Pdk4; Gsto2; Csl; Dld; Sdha; Idh3b; Ppara; Pdhb; Ppp1r1a; Pdha1; Uqcr10; Irs1; Acadm; Aco2; Gcgr; Idh3a; Agl; Idh3g; Taldo1; Ppp1r3d; Gpd1; Sorbs1; Pex13; Ndufv3; Ndufv2; Cisd1; Pygl; Me3; Mtfr1; Acad11; Ehhad…
carboxylic acid metabolic process	2.28515e-55	163	Pcx; Tysnd1; Acaa2; Fh1; Cpt1b; Ppargc1a; Ech1; Fah; Acsl3; Pet112l; Gcat; Ndufab1; Ogdh; Them4; Gstt2; Dpyd; Vnn3; Tecr; Akt2; Bckdhb; Mdh2; Bckdha; Pex5; Hsd17b4; Mlycd; Acaa1b; Dlst; Hacl1; Ptges2; Cpt2; Scd3; Pdk1; Eci1; Pdk2; Apoc3; Acadsb; Aacs; Acot4; Acot5; Hibch; Abhd5; Mut; Aspg; Aspa; Psph; Sdha; Ddo; Ppara; Adipor2; Ces1d; Ces1f; Hsd17b12; Adh1; Pdha1; Pccb; Irs1; Ptgr2; Ptplb; Sardh;…
small molecule metabolic process	2.92483e-55	268	Fdps; Npr2; Kif1b; Tysnd1; Mogat1; Pmvk; Pcx; Acaa2; Chst11; Opa1; Srebf1; Fdft1; Ppcs; Pdk4; Fasn; Cpt1b; Tm7sf2; Ndufs1; Gyk; Ppargc1a; Rgs4; Ech1; Fah; Rgs7; Coq9; Macrod1; Acsl3; Pet112l; Gcat; Coq7; Cyp2r1; Aco2; Ndufab1; Mlycd; Ogdh; Them4; Gstt2; Pemt; Dpyd; Idi1; Scp2; Tecr; Cat; Akt2; Bckdhb; Mdh2; Bckdha; Aldh4a1; Sardh; Hsd17b4; Pth1r; Acaa1b; Cebpa; Enpp5; Dlst; Car5b; Hacl1; Ptges2; …
oxoacid metabolic process	3.90988e-53	166	Pcx; Tysnd1; Acaa2; Fh1; Cpt1b; Ppargc1a; Ech1; Fah; Acsl3; Pet112l; Gcat; Ndufab1; Ogdh; Them4; Gstt2; Dpyd; Vnn3; Tecr; Akt2; Bckdhb; Mdh2; Bckdha; Pex5; Hsd17b4; Mlycd; Acaa1b; Dlst; Hacl1; Ptges2; Cpt2; Scd3; Pdk1; Eci1; Pdk2; Apoc3; Aacs; Acot4; Acot5; Hibch; Abhd5; Mut; Aspg; Aspa; Psph; Sdha; Ddo; Ppara; Adipor2; Ces1d; Ces1f; Hsd17b12; Adh1; Pdha1; Pccb; Irs1; Ptgr2; Ptplb; Sardh; Trib3; …
organic acid metabolic process	5.14607e-52	166	Pcx; Tysnd1; Acaa2; Fh1; Cpt1b; Ppargc1a; Ech1; Fah; Acsl3; Pet112l; Gcat; Ndufab1; Ogdh; Them4; Gstt2; Dpyd; Vnn3; Tecr; Akt2; Bckdhb; Mdh2; Bckdha; Pex5; Hsd17b4; Mlycd; Acaa1b; Dlst; Hacl1; Ptges2; Cpt2; Scd3; Pdk1; Eci1; Pdk2; Apoc3; Aacs; Acot4; Acot5; Hibch; Abhd5; Mut; Aspg; Aspa; Psph; Sdha; Ddo; Ppara; Adipor2; Ces1d; Ces1f; Hsd17b12; Adh1; Pdha1; Pccb; Irs1; Ptgr2; Ptplb; Sardh; Trib3; …
monocarboxylic acid metabolic process	1.7181e-45	107	Pcx; Tysnd1; Acaa2; Cpt1b; Ppargc1a; Ech1; Acsl3; Ndufab1; Them4; Tecr; Akt2; Hsd17b4; Mlycd; Acaa1b; Hacl1; Ptges2; Cpt2; Pdk1; Eci1; Pdk2; Apoc3; Aacs; Acot4; Acot5; Abhd5; Pck1; Aspa; Lpin1; Amacr; Fasn; Ppara; Acaca; Ces1d; Ces1f; Hsd17b12; Adh1; Pdha1; Pccb; Irs1; Ptgr2; Ptplb; Trib3; Echdc2; Pdk4; Srr; Pex13; Ldhb; Scd1; Acsf2; Acsf3; Mgst2; Me3; Alkbh7; Acad11; Ehhadh; Crat; Acads; Acox2; …
cellular lipid metabolic process	1.44758e-38	135	Fdps; Tysnd1; Acsl1; Pmvk; Pdgfb; Acaa2; Fdft1; Pdk4; Cpt1b; Gyk; Ppargc1a; Pigp; Ech1; Acsl3; Pigy; Ndufab1; Them4; Rbp4; Pemt; Idi1; Tecr; Cat; Akt2; Crls1; Hsd17b4; Mlycd; Acaa1b; Hacl1; Ptges2; Pcyt2; Pdk1; Eci1; Pdk2; Apoc3; Aacs; Acot4; Acot5; Abhd5; Pck1; Bpnt1; Lpin1; Dgat1; Dhrs4; Amacr; Fasn; Ppara; Acaca; Ces1d; Ces1f; Hsd17b12; Adh1; Gm6484; Ormdl3; Pccb; Irs1; Ptgr2; Ptplb; Srebf1; T…
lipid metabolic process	1.68934e-35	162	Fdps; Adora1; Tysnd1; Acsl1; Pmvk; Pdgfb; Acaa2; Acly; Fdft1; Pdk4; Pld6; Cpt1b; Tm7sf2; Gyk; Ppargc1a; Pigp; Ech1; Acsl3; Pigy; Cidea; Ndufab1; Them4; Rbp4; Pemt; Idi1; Ddhd2; Scp2; Tecr; Cat; Akt2; Crls1; Hsd17b4; Hsd11b1; Mlycd; Acaa1b; Cebpa; Plcb4; Erbb4; Hacl1; Ptges2; Pcyt2; Echdc2; Pdk1; Eci1; Pdk2; Apoc3; Aacs; Acot4; Acot5; Abhd5; Aspg; Bpnt1; Nsdhl; Lpin1; Dgat1; Dhrs4; Dab2ip; Pde3b; …
generation of precursor metabolites and energy	2.50024e-35	74	Prdm16; Csl; Ndufa5; Sod2; Dld; Dlst; Prkaa2; Fastkd1; Ppargc1a; Suclg2; Sdha; Agl; Ppara; Chchd10; Pdhb; Sdhb; Fh1; Sdhc; Ppp1r3g; Pdha1; Ppp1r3c; Gpi1; Uqcr10; Uqcrb; Sucla2; Trap1; Irs1; Sdhd; Ndufs1; Dlat; Coq9; Ldhb; Aco2; Ndufs4; Coq7; Suclg1; S100b; Idh3a; Ppp1r1a; Ogdh; Idh3b; Gpr116; Idh3g; Ndufb8; 1110002N22Rik; Gapdh; Etfdh; Phkb; Gys1; Akt2; Gys2; Acadm; Mdh2; Uqcrh; Gcgr; Aldoa; Cat;…
organic acid catabolic process	3.99241e-25	52	Hadh; Nos2; Lpin1; Acox2; Tysnd1; Acox1; Csad; Abcd3; Echs1; Ddo; Pex13; Abcd2; Acadl; Acadm; Ces1f; Acadvl; Hadhb; Hsd17b4; Hadha; Irs1; Ces1d; Ech1; Fah; Pex5; Auh; Hibadh; Gcat; Mccc2; Mccc1; Phyh; Acad8; Etfdh; Akt2; Cpt1b; Bckdhb; Bckdha; Aldh4a1; Decr1; Ccbl1; Mlycd; Dlst; Pex7; Hacl1; Acsf3; Eci1; Sardh; Dio2; Acot4; Acad11; Ehhadh; Hibch; Slc27a2
carboxylic acid catabolic process	3.99241e-25	52	Hadh; Nos2; Lpin1; Acox2; Tysnd1; Acox1; Csad; Abcd3; Echs1; Ddo; Pex13; Abcd2; Acadl; Acadm; Ces1f; Acadvl; Hadhb; Hsd17b4; Hadha; Irs1; Ces1d; Ech1; Fah; Pex5; Auh; Hibadh; Gcat; Mccc2; Mccc1; Phyh; Acad8; Etfdh; Akt2; Cpt1b; Bckdhb; Bckdha; Aldh4a1; Decr1; Ccbl1; Mlycd; Dlst; Pex7; Hacl1; Acsf3; Eci1; Sardh; Dio2; Acot4; Acad11; Ehhadh; Hibch; Slc27a2
single-organism catabolic process	1.84117e-24	59	Hadh; Nos2; Lpin1; Acox2; Tysnd1; Acox1; Csad; Abcd3; Echs1; Ddo; Pex13; Abcd2; Acadl; Acadm; Ces1f; Adh1; Acadvl; Hadhb; Hsd17b4; Hadha; Gyk; Irs1; Ces1d; Ech1; Fah; Pex5; Auh; Hibadh; Gcat; Impa2; Mccc2; Mccc1; Phyh; Acad8; Etfdh; Akt2; Cpt1b; Bckdhb; Bckdha; Aldh4a1; Decr1; Aldh1a7; Ccbl1; Gpd2; Mlycd; Pnpla8; Dlst; Pex7; Hacl1; Acsf3; Ldlr; Eci1; Sardh; Dio2; Acot4; Acad11; Ehhadh; Hibch; Slc…
small molecule catabolic process	1.84117e-24	59	Hadh; Nos2; Lpin1; Acox2; Tysnd1; Acox1; Csad; Abcd3; Echs1; Ddo; Pex13; Abcd2; Acadl; Acadm; Ces1f; Adh1; Acadvl; Hadhb; Hsd17b4; Hadha; Gyk; Irs1; Ces1d; Ech1; Fah; Pex5; Auh; Hibadh; Gcat; Impa2; Mccc2; Mccc1; Phyh; Acad8; Etfdh; Akt2; Cpt1b; Bckdhb; Bckdha; Aldh4a1; Decr1; Aldh1a7; Ccbl1; Gpd2; Mlycd; Pnpla8; Dlst; Pex7; Hacl1; Acsf3; Ldlr; Eci1; Sardh; Dio2; Acot4; Acad11; Ehhadh; Hibch; Slc…
lipid modification	6.67088e-21	40	Hadh; Bpnt1; Acox2; Tysnd1; Acox1; Abcd3; Irs1; Pparg; Ppara; Pex13; Abcd2; Acadl; Acadm; Ephx2; Acadvl; Hadhb; Pik3cb; Hadha; Eci1; Ech1; Phyh; Scd1; Adipor2; Etfdh; Akt2; Cpt1b; Decr1; Hsd17b4; Ppargc1a; Mlycd; Pex5; Pex7; Echs1; Hacl1; Chrm5; Impa2; Pdk4; Acad11; Ehhadh; Slc27a2
cellular lipid catabolic process	1.99436e-20	40	Hadh; Lpin1; Acox2; Tysnd1; Acox1; Napepld; Abcd3; Amacr; Pex13; Abcd2; Acadl; Acadm; Ces1f; Acadvl; Hadhb; Hadha; Irs1; Ces1d; Ech1; Ldlr; Phyh; Etfdh; Akt2; Cpt1b; Decr1; Hsd17b4; Mlycd; Pnpla8; Pex5; Pex7; Echs1; Hacl1; Mgll; Pnpla3; Eci1; Slc27a2; Apoc3; Acad11; Ehhadh; Abhd5
tricarboxylic acid cycle	4.25474e-20	21	Idh3a; Csl; Ogdh; Idh3b; Pdha1; Idh3g; Dlst; Sucla2; Sdhd; Suclg1; Aco1; Dlat; Mdh2; Cs; Sdha; Sdhc; Sdhb; Fh1; Pdhb; Suclg2; Aco2
coenzyme metabolic process	5.1681e-20	47	Dgat1; Dlst; Pmvk; Pank3; Gpam; Acly; Pdhb; Ces1d; Ppcs; Pdk1; Coasy; Pdha1; Taldo1; Agpat6; Dlat; Coq9; Coq5; Coq7; Coq6; Suclg1; Mccc2; Pank1; Ogdh; Idh3b; Acaca; Acacb; Vnn3; Scp2; Hibadh; Gpd1; Mdh2; Mcee; Ldhb; Mlycd; Pgd; Acot5; Shpk; Ehhadh; Nudt7; Nudt12; Pdk2; Pdk4; Acss2; Nmnat3; Acot4; Nmnat1; Acot2
single-organism biosynthetic process	5.06573e-19	73	Fdps; Pck1; Nsdhl; Psph; Acsl3; Scd1; Pmvk; Prkaa2; Fdft1; Ddt; Amacr; Fasn; Mmaa; Ptgds; Mmab; Acadl; Pdk4; Hsd17b12; Mgst2; Pecr; Acadvl; Tm7sf2; Lss; Pccb; Cbr4; Dpyd; Impa2; Ptplb; Agpat6; Fabp5; Coq9; Fabp3; Coq5; Chdh; Coq7; Cyp2r1; Mgll; Apoc3; Ndufab1; Mlycd; Acaca; Pemt; Acacb; Hagh; Idi1; Acsm3; Trib3; Scp2; Asns; Tecr; Srr; Chpt1; Insig1; Mecr; Cth; Dct; Pth1r; Adi1; Coq6; Aldh4a1; Ptg…
small molecule biosynthetic process	1.06998e-18	71	Scd3; Fdps; Pck1; Nsdhl; Psph; Acsl3; Scd1; Pmvk; Prkaa2; Fdft1; Amacr; Fasn; Mmaa; Ptgds; Mmab; Acadl; Pdk4; Hsd17b12; Mgst2; Pecr; Acadvl; Tm7sf2; Lss; Pccb; Cbr4; Dpyd; Impa2; Ptplb; Agpat6; Fabp5; Coq9; Fabp3; Coq5; Chdh; Coq7; Cyp2r1; Apoc3; Ndufab1; Mlycd; Acaca; Pemt; Acacb; Hagh; Idi1; Acsm3; Trib3; Scp2; Asns; Tecr; Srr; Chpt1; Insig1; Mecr; Cth; Fads3; Pth1r; Adi1; Coq6; Aldh4a1; Ptges2…
cofactor metabolic process	3.83264e-18	50	Suclg1; Dgat1; Dlst; Pmvk; Pank3; Gpam; Abcb6; Acly; Pdhb; Ces1d; Ppcs; Pdk1; Coasy; Pdha1; Taldo1; Agpat6; Dlat; Coq9; Coq5; Coq7; Coq6; Slc25a39; Mccc2; Pank1; Ogdh; Idh3b; Acaca; Acacb; Vnn3; Scp2; Alas1; Gpd1; Mdh2; Mcee; Ldhb; Mlycd; Pgd; Acot5; Shpk; Ehhadh; Nudt7; Nudt12; Pdk2; Pdk4; Acss2; Nmnat3; Acot4; Nmnat1; Acot2; Hibadh
thioester metabolic process	3.29005e-17	25	Dgat1; Dlst; Pmvk; Suclg1; Acly; Pdhb; Ces1d; Pdha1; Agpat6; Dlat; Ogdh; Gpam; Acaca; Acacb; Scp2; Mlycd; Acss2; Nudt7; Pdk1; Acot2; Pdk2; Pdk4; Acot4; Acot5; Ehhadh
lipid catabolic process	7.24884e-17	49	Hadh; Aspg; Lpin1; Adora1; Tysnd1; Acox1; Napepld; Abcd3; Pde3b; Amacr; Acox2; Pex13; Abcd2; Acadl; Acadm; Ces1f; Pld6; Acadvl; Hadhb; Hadha; Irs1; Ces1d; Ech1; Ldlr; Apoc3; Dagla; Ddhd2; Etfdh; Akt2; Cpt1b; Decr1; Hsd17b4; Cidea; Mlycd; Pnpla8; Pex5; Pex7; Echs1; Hacl1; Pla2g12a; Mgll; Pnpla3; Phyh; Eci1; Slc27a2; Plcd3; Acad11; Ehhadh; Abhd5
lipid biosynthetic process	1.16289e-15	74	Scd3; Fdps; Kdsr; Pck1; Nsdhl; Dgat1; Acsl3; Acsl1; Pmvk; Prkaa2; Fdft1; Amacr; Fasn; Acsf3; Ptgds; Acly; Pdgfb; Acadl; Pdk4; Hsd17b12; Mgst2; Pecr; Acadvl; Sik1; Tm7sf2; Lss; Pccb; Cbr4; Pik3cb; Ptplb; Pigp; Agpat6; Ldlr; Srebf1; Agpat2; Fabp3; Pigy; Fads3; Cyp2r1; Agpat9; Apoc3; Ndufab1; Mlycd; Gpam; Acaca; Pnpla3; Pemt; Acacb; Idi1; Acsm3; Trib3; Scp2; Sh3glb1; Tecr; Chpt1; Mogat2; Mogat1; Crl…
organonitrogen compound metabolic process	3.66522e-15	146	Npr2; Kif1b; Acsl3; Pdgfb; Opa1; Ppcs; Ndufs1; Ppargc1a; Rgs4; Rgs5; Fah; Rgs7; Macrod1; Dlst; Pet112l; Gcat; Pank1; Ogdh; Gstt2; Pemt; Dpyd; Nr4a2; Vnn3; Akt2; Bckdhb; Mdh2; Bckdha; Sardh; BC051070; Mlycd; Adi1; Cebpa; Atp5j2; Nudt7; Atp5k; Atp5o; Adcy10; Atp5l; Sipa1l1; Nmnat3; Nmnat1; Hibch; Atp5d; Mut; Aspg; Psph; Tbc1d2; Dab2ip; Pde3b; Atp1a3; Atp1a2; Chchd10; Nudt12; Ormdl3; Taldo1; Ralgapa…
carbohydrate metabolic process	1.95002e-13	86	Pcx; Atp4b; Acly; Ppp1r3g; Ppp1r3d; Ppp1r3c; Gyk; Ppip5k1; Gm5069; Gsto2; Pth1r; Ogdh; Gys1; Akt2; Gys2; Mdh2; Pygl; Mlycd; Amy1; Pdk1; Pdk2; Pdk4; AI464131; Csl; Pck1; Eno1; Ppara; Ppp1r1a; Pdha1; Gm6484; Fam132a; Irs1; Gcgr; BC051070; Art3; Agl; Taldo1; Lctl; Rbp4; Gpd2; Sorbs1; Pmm1; Ldhb; Hk2; Dhdh; Gpd1; Chst11; Pdgfb; Amy2a5; Vegfb; Pdhb; Acadm; Mlxipl; Hibadh; St6galnac2; St3gal3; St3gal6;…
cellular carbohydrate metabolic process	6.63087e-13	44	Csl; Pck1; Fam132a; Mogat1; Prkaa2; Ppara; Acly; Acadm; Ppp1r3g; Itpka; Ppp1r3d; Sik1; Mlxipl; Gyk; Irs1; Slc5a3; Cox11; Mlycd; Pdk4; Ppp1r1a; Agl; Gcgr; Phkb; Gys1; Akt2; Gys2; Mogat2; Mdh2; Gpd2; Sorbs1; Ppp1r3c; Pygl; Ldhb; Pth1r; Pgd; Ppip5k1; Hk2; Pdk1; Pfkfb1; Impa2; Pdk2; Gbe1; Cs; 1500003O03Rik
organophosphate metabolic process	7.37035e-13	112	Fdps; Npr2; Kif1b; Acsl3; Pmvk; Opa1; Fdft1; Ppcs; Gyk; Ppargc1a; Rgs4; Rgs5; Rgs7; Pigy; Pank1; Mlycd; Ogdh; Pemt; Dpyd; Idi1; Scp2; Akt2; Mdh2; Crls1; Pygl; Pth1r; Atp5j2; Enpp5; Nudt5; Nudt7; Atp5k; Atp5o; Adcy10; Atp5l; Sipa1l1; Nmnat3; Nmnat1; Pfkfb3; Atp5d; Pcyt2; Bpnt1; Tbc1d2; Dab2ip; Pde3b; Atp1a3; Atp1a2; Chchd10; Nudt12; Taldo1; Ralgapa2; Pde5a; Adcy5; Adcy6; Idh3b; Adcy3; Chpt1; Gpd1;…
organic substance catabolic process	1.00903e-12	151	Kif1b; Adora1; Tysnd1; Usp2; Opa1; Pde5a; Pld6; Cpt1b; Tob1; Hsd17b4; Usp46; Gyk; Spry1; Rgs4; Ech1; Fah; Rgs7; Dlst; Gcat; Ogdh; Dpyd; Ddhd2; Endog; Akt2; Bckdhb; Bckdha; Pex5; Pygl; Pacsin3; Mlycd; Echs1; Hacl1; Enpp5; Nudt5; Nudt7; Nudt12; Eci1; Afg3l2; Apoc3; Sipa1l1; Acot4; Hibch; Abhd5; Aspg; Lpin1; Tbc1d2; Dab2ip; Pde3b; Eno1; Ddo; Ppara; Ces1d; Ces1f; Fbxo44; Adh1; Pdha1; Dnajb2; Aldh1a7;…
phosphorus metabolic process	1.05861e-12	197	Fdps; Npr2; Kif1b; Peli2; Adora1; Acsl3; Acsl1; Pmvk; Opa1; Acly; Ccno; Fdft1; Ppcs; Ppp4r4; Uqcrb; Gyk; Ppargc1a; Ppargc1b; Rgs4; Rgs5; Rgs7; Coq9; Dlst; Pigy; Coq7; Pank1; Mlycd; Ogdh; Pemt; Dpyd; Idi1; Inca1; Scp2; Acss2; Akt2; Mdh2; Uqcrh; Crls1; Trpt1; Pygl; Pth1r; Cnst; Ptprr; Erbb4; Atp5j2; Pcyt2; Nudt5; Nudt7; Atp5k; Hipk2; Pdk2; Atp5o; Pdk4; Adcy10; Atp5l; Sipa1l1; Nmnat3; Acot4; Nmnat1;…
organic acid biosynthetic process	2.94498e-12	47	Psph; Acsl3; Scd1; Prkaa2; Amacr; Fasn; Ptgds; Acadl; Pdk4; Hsd17b12; Mgst2; Pecr; Acadvl; Pccb; Cbr4; Dpyd; Ptplb; Scd3; Chdh; Fads3; Apoc3; Ndufab1; Acaca; Acacb; Hagh; Acsm3; Trib3; Asns; Tecr; Srr; Insig1; Mecr; Cth; Mlycd; Adi1; Aldh4a1; Ptges2; Acsf3; Mgll; Elovl6; Mlxipl; Glul; Srebf1; Elovl3; Pnpla8; Slc27a1; Slc27a2
carboxylic acid biosynthetic process	2.94498e-12	47	Psph; Acsl3; Scd1; Prkaa2; Amacr; Fasn; Ptgds; Acadl; Pdk4; Hsd17b12; Mgst2; Pecr; Acadvl; Pccb; Cbr4; Dpyd; Ptplb; Scd3; Chdh; Fads3; Apoc3; Ndufab1; Acaca; Acacb; Hagh; Acsm3; Trib3; Asns; Tecr; Srr; Insig1; Mecr; Cth; Mlycd; Adi1; Aldh4a1; Ptges2; Acsf3; Mgll; Elovl6; Mlxipl; Glul; Srebf1; Elovl3; Pnpla8; Slc27a1; Slc27a2
organic hydroxy compound metabolic process	1.25092e-11	54	Crat; Fdps; Pck1; Park2; Acsl3; Gpd2; Pmvk; Prkaa2; Ddt; Th; Acadl; Acadm; Adh1; Acadvl; Tm7sf2; Lss; Fdft1; Aldh1a7; Gyk; Comt; Slc5a3; Agpat6; Ldlr; Srebf1; Chdh; Dct; Cyp2r1; Fabp3; Epas1; Insig1; Vldlr; Sncaip; Nr4a2; Idi1; Scp2; Pecr; Cat; Chpt1; Mogat2; Mogat1; Ephx2; Ldhb; Pth1r; Cebpa; Ppip5k1; Pemt; Nsdhl; Itpka; Impa2; Fabp5; Apoc3; Dio2; Pnpla8; Slc27a1
cellular amino acid metabolic process	1.39056e-10	50	Egln3; Mut; Egln1; Aspg; Sod2; Psph; Auh; Bckdha; Csad; Ddo; Th; Tarsl2; Ccbl1; Comt; Hagh; Fah; Sardh; Dlst; Pet112l; Chdh; Dct; Hpdl; Mccc2; Mccc1; Nos2; Gstt2; Dpyd; Acad8; Vnn3; Iars2; Gstm5; Asns; Srr; Hibadh; Bckdhb; Agmat; Cth; Oplah; Ccbl2; Adi1; Aldh4a1; Gcat; Gsta4; Hibch; Mgst2; Glul; Mgst1; Dio2; Slc27a1; Txnrd3
single-organism carbohydrate metabolic process	2.13811e-10	67	Chst11; St3gal3; Pcx; Pck1; Atp4b; Gyk; Vegfb; Prkaa2; Eno1; Fbp2; Ppara; Art3; Pdhb; Acadm; Ppp1r3g; Pdha1; Gm6484; Gpi1; Mlxipl; Fam132a; Irs1; Dlat; Gm5069; Hibadh; Cox11; Impa2; St6galnac2; Pdk4; Gsto2; Mlycd; Ogdh; Agl; St3gal6; Taldo1; Gcgr; Gys2; Gapdh; Ppp1r3c; Gys1; Akt2; Pfkl; Gpd1; Gpd2; Aldoa; Sik1; Pmm1; Pygl; Ldhb; Pth1r; Pgd; Pdk2; Shpk; Hk2; Pdgfb; Pfkfb3; Pfkm; Sorbs1; Pdk1; Ganc…
cellular ketone metabolic process	3.89729e-10	30	Kdsr; Comt; Tysnd1; Irs1; Pparg; Ppara; Abcd2; Acadl; Acadm; Acadvl; Sik1; Mlxipl; Fam132a; Ppargc1a; Srebf1; Coq9; Trib3; Coq5; Coq7; Coq6; Pdk4; Scp2; Akt2; Insig1; Ccbl1; Ccbl2; Mlycd; Pdk1; Pdk2; Apoc3
alcohol metabolic process	5.08894e-10	42	Fdps; Pck1; Nsdhl; Acsl3; Mogat1; Pmvk; Prkaa2; Fdft1; Adh1; Acadvl; Tm7sf2; Lss; Acadl; Gyk; Ppip5k1; Slc5a3; Agpat6; Ldlr; Srebf1; Chdh; Cyp2r1; Fabp3; Vldlr; Pemt; Idi1; Scp2; Ephx2; Cat; Chpt1; Mogat2; Gpd2; Aldh1a7; Pth1r; Cebpa; Pecr; Itpka; Impa2; Fabp5; Apoc3; Insig1; Pnpla8; Slc27a1
glycerolipid metabolic process	2.09014e-09	38	Pdgfb; Pck1; Bpnt1; Lpin1; Dgat1; Acsl3; Acsl1; Ces1d; Sik1; Pik3cb; Gyk; Pigp; Agpat6; Ldlr; Srebf1; Agpat2; Pigy; Agpat9; Apoc3; Gpam; Pemt; Sh3glb1; Cat; Chpt1; Gpd1; Mogat1; Chrm5; Pcyt2; Mgll; Pnpla3; Impa2; Fabp5; Fabp3; Insig1; Mogat2; Pnpla8; Slc27a1; Abhd5
organophosphate biosynthetic process	2.74282e-09	56	Fdps; Npr2; Nos3; Uck1; Acsl3; Pmvk; Nos2; Ldhd; Atp1a3; Atp1a2; Chchd10; Pdgfb; Atp5d; Adk; Ppcs; Coasy; Pik3cb; Adcy3; Gyk; Ppargc1a; Pigp; Agpat6; Agpat2; Pigy; Agpat9; Pank1; Adcy5; Pank3; Gpam; Acaca; Pemt; Dpyd; Adcy6; Idi1; Scp2; Sh3glb1; Adrb1; Chpt1; Crls1; Pmm1; Pygl; Pth1r; Atp5j2; Ampd2; Pcyt2; Atp5k; Fabp5; Atp5o; Fabp3; Adcy10; Atp5l; Nmnat3; Gipr; Nmnat1; Slc27a1; Abhd5
phosphate-containing compound metabolic process	3.38708e-09	180	Fdps; Npr2; Kif1b; Peli2; Adora1; Acsl3; Acsl1; Pmvk; Opa1; Ccno; Fdft1; Ppcs; Ppp4r4; Uqcrb; Gyk; Ppargc1a; Ppargc1b; Rgs4; Rgs5; Rgs7; Coq9; Pigy; Coq7; Pank1; Mlycd; Ogdh; Pemt; Dpyd; Idi1; Inca1; Scp2; Akt2; Mdh2; Uqcrh; Crls1; Trpt1; Pygl; Pth1r; Cnst; Ptprr; Erbb4; Atp5j2; Pcyt2; Nudt5; Nudt7; Atp5k; Hipk2; Atp5o; Adcy10; Atp5l; Sipa1l1; Nmnat3; Nmnat1; Pfkfb3; Atp5d; Enpp5; Bpnt1; Pim3; Dl…
neutral lipid metabolic process	4.26536e-09	20	Pck1; Sik1; Lpin1; Dgat1; Mgll; Acsl1; Gyk; Cat; Pnpla3; Agpat6; Ldlr; Gpam; Mogat2; Apoc3; Insig1; Mogat1; Srebf1; Ces1d; Agpat9; Abhd5
intracellular protein transmembrane import	4.73521e-09	12	Pex1; Pex3; Pex5; Pex7; Chchd4; Hspa4; Timm9; Pex19; Pam16; Pex10; Pex13; Pex14
carbohydrate catabolic process	4.82983e-09	24	Prkaa2; Eno1; Amy2a5; Ppara; Pdha1; Gpi1; Mlxipl; Gyk; Hibadh; Ogdh; Agl; Taldo1; Gapdh; Pfkm; Pfkl; Gpd2; Aldoa; Pygl; Ldhb; Pgd; Shpk; Hk2; Gm5506; Dhdh
protein transmembrane transport	5.11732e-09	13	Pex1; Pex3; Pex5; Pex7; Chchd4; Hspa4; Akt2; Timm9; Pex19; Pam16; Pex10; Pex13; Pex14
thioester biosynthetic process	5.25235e-09	9	Mlycd; Pdha1; Acss2; Dlat; Pdk1; Pdk2; Pdk4; Acly; Pdhb
organonitrogen compound biosynthetic process	1.03907e-08	62	Chst11; Adcy6; Npr2; Nos3; Psph; Nr4a2; Acsl3; Kdsr; Mmaa; Atp1a3; Abcb6; Th; Chchd10; Pdgfb; Atp5d; Adk; Ppcs; Mgst2; Coasy; Mmab; Adcy3; Ppargc1a; Agpat6; Fabp5; Chdh; Slc25a39; Nos2; Pank1; Adcy5; Pank3; Acaca; Pemt; Dpyd; Hagh; Hyal1; Asns; Csad; Srr; Alas1; Chpt1; Agmat; Ldhd; Uck1; Cth; Adi1; Cebpa; Aldh4a1; Adrb1; Atp5j2; Ampd2; Atp5k; Glul; Mmachc; Atp5o; Fabp3; Adcy10; Atp5l; Nmnat3; Gip…
glycerolipid biosynthetic process	3.83759e-08	25	Pdgfb; Pck1; Dgat1; Acsl3; Sik1; Pik3cb; Pigp; Agpat6; Ldlr; Fabp5; Agpat2; Pigy; Agpat9; Gpam; Pemt; Sh3glb1; Chpt1; Mogat2; Mogat1; Pcyt2; Pnpla3; Srebf1; Fabp3; Slc27a1; Abhd5
cofactor biosynthetic process	5.131e-08	23	Abcb6; Acly; Pdhb; Ppcs; Coasy; Pdha1; Dlat; Coq9; Coq5; Coq7; Coq6; Slc25a39; Pank1; Pank3; Acaca; Alas1; Mlycd; Acss2; Pdk1; Pdk2; Pdk4; Nmnat3; Nmnat1
neutral lipid biosynthetic process	6.54021e-08	11	Pck1; Sik1; Dgat1; Pnpla3; Agpat6; Ldlr; Gpam; Mogat2; Mogat1; Srebf1; Agpat9
cellular catabolic process	2.02714e-07	122	Kif1b; Tysnd1; Usp2; Acsl1; Opa1; Nrbp2; Pde5a; Cpt1b; Tob1; Usp46; Spry1; Rgs4; Ech1; Fah; Rgs7; Dlst; Gcat; Dpyd; 9630033F20Rik; Endog; Cat; Akt2; Bckdhb; Bckdha; Pex5; Hsd17b4; Pacsin3; Mlycd; Napepld; Echs1; Hacl1; Enpp5; Nudt5; Nudt7; Nudt12; Eci1; Apoc3; Sipa1l1; Acot4; Hibch; Abhd5; Lpin1; Tbc1d2; Dab2ip; Pde3b; Amacr; Ddo; Ppara; Ces1d; Ces1f; Dnajb2; Irs1; Trib3; Gstm5; Pkp4; Pde4a; Pde4…
dicarboxylic acid metabolic process	2.61442e-07	17	Ogdh; Idh3b; Aldh4a1; Th; Acsf3; Pcx; Suclg1; Pck1; Ddo; Mdh2; Me3; Sdha; Me1; Acot4; Sdhb; Fh1; Ccbl2
organic hydroxy compound biosynthetic process	3.04931e-07	26	Fdps; Pck1; Nsdhl; Acsl3; Pmvk; Prkaa2; Ddt; Th; Fdft1; Tm7sf2; Agpat6; Fabp5; Dct; Cyp2r1; Lss; Pemt; Nr4a2; Idi1; Scp2; Chpt1; Insig1; Pth1r; Impa2; Srebf1; Fabp3; Slc27a1
transmembrane transport	3.13832e-07	51	Slc25a42; Slc25a44; Trpv1; Pdgfb; Ppargc1a; Pex19; Abcb6; Pex10; Pex13; Abcb8; Shank3; Pex14; Mfsd8; Chchd4; Hspa4; Pex5; Mfsd3; Ldlr; Cd36; Pam16; Slc25a19; Slc25a16; Kcna5; Pkd2l2; Nedd4l; Abcb9; Gja1; 1110021L09Rik; Svopl; Atp5o; Akt2; Slc16a11; Atp5k; Pde4d; Pex1; Pex3; Ahcyl1; Pex7; Kcnj15; Slc25a1; Slc13a4; Timm9; Slc25a22; Slc25a23; Slc25a26; Apoc3; Slc5a6; Atp5l; 1500003O03Rik; Mapk8ip2; …
nucleoside phosphate metabolic process	5.60935e-07	73	Npr2; Nos3; Kif1b; Uck1; Tbc1d2; Dab2ip; Nos2; Pde3b; Atp1a3; Atp1a2; Opa1; Chchd10; Adk; Ppcs; Atp5k; Coasy; Ndufs1; Gnao1; Adcy3; Wnt5a; Ppargc1a; Mtg1; Rgs4; Rgs5; Spry1; Rgs7; Pde5a; Hibadh; Nudt5; Fgf10; Mccc2; Ralgapa2; Pank1; Adcy5; Ogdh; Idh3b; Acaca; Rap1gap; Dpyd; Adcy6; Ntrk2; Ntrk3; Adrb1; Chn1; Pkp4; Gpd1; Mdh2; Ldhd; Pde4a; Mcee; Pmm1; Pde4d; Ldhb; Mlycd; Pgd; Pank3; Shpk; Atp5j2; A…
carbohydrate biosynthetic process	6.104e-07	26	Chst11; Pcx; Pck1; Pdgfb; Fbp2; Acadm; Ppp1r3g; Sik1; Gpi1; Fam132a; Irs1; Agl; Gys1; Akt2; Gys2; Gpd1; Gpd2; Sorbs1; Ppp1r3c; Pmm1; Pth1r; Pgd; Impa2; Pdk2; Gbe1; Rbp4
response to oxygen-containing compound	6.66099e-07	86	Atp4b; Acsl1; Pmvk; Cd36; Ptger3; Rhob; Slc2a5; Slc2a4; Cat; Akt2; Gys2; Bckdhb; Pdk2; Pdk4; Aacs; Pck1; Pim3; Psph; Dab2ip; Pde3b; Pparg; Slc22a6; Sh2b2; Ppara; Adh1; Fam132a; Irs1; Trib3; Gcgr; Adcy6; Gpihbp1; Gpr81; Asns; Srr; Gpd1; Sorbs1; Pde4d; Inhbb; Mgst1; Nnat; Rbp4; Jag1; Txnrd2; Epb4.9; Pdgfb; Sod2; Acvr1c; Nos2; Aldoa; Ppargc1b; Sybu; Gja1; Mlxipl; Lpin1; Prdx3; Comt; Trpc3; Ntrk3; Wn…
alpha-amino acid metabolic process	9.15195e-07	29	Egln3; Mut; Egln1; Psph; Dlst; Nos2; Ddo; Th; Ccbl1; Comt; Fah; Auh; Hibadh; Gcat; Dct; Mccc2; Mccc1; Acad8; Asns; Csad; Srr; Agmat; Cth; Ccbl2; Adi1; Aldh4a1; Glul; Sardh; Hibch
response to organic nitrogen	1.24911e-06	54	Epb4.9; Hadh; Pck1; Atp4b; Lpin1; Trpv1; Pde3b; Pparg; Slc22a6; Sh2b2; Th; Ppara; Gja1; Sort1; Acvr1c; Trpc3; Gnao1; Hadha; Fam132a; Irs1; Ppargc1b; Mtus1; Srebf1; Ndufs4; Foxo6; Mgmt; Gcgr; Uqcrc1; Adcy6; Rbp4; Mgst1; Nr4a2; Gpihbp1; Slc2a4; Sorbs1; Asns; Srr; Akt2; Bckdhb; Oxtr; Aldoa; Pde4d; Hnmt; Repin1; Cebpa; Pfkfb1; Trib3; Inhbb; Pdk2; Pdk4; Aacs; Gpd1; Jag1; Slc27a1
branched-chain amino acid metabolic process	1.29216e-06	8	Acad8; Auh; Hibch; Bckdhb; Bckdha; Hibadh; Mccc2; Mccc1
cellular amino acid catabolic process	1.4416e-06	18	Nos2; Dlst; Aldh4a1; Acad8; Auh; Csad; Hibch; Fah; Gcat; Ddo; Dio2; Bckdha; Hibadh; Bckdhb; Sardh; Ccbl1; Mccc2; Mccc1
nucleobase-containing small molecule metabolic process	1.61323e-06	74	Npr2; Nos3; Kif1b; Uck1; Tbc1d2; Dab2ip; Nos2; Pde3b; Atp1a3; Atp1a2; Opa1; Chchd10; Adk; Ppcs; Atp5k; Coasy; Ndufs1; Gnao1; Adcy3; Wnt5a; Ppargc1a; Mtg1; Rgs4; Rgs5; Spry1; Rgs7; Pde5a; Macrod1; Hibadh; Nudt5; Fgf10; Mccc2; Ralgapa2; Pank1; Adcy5; Ogdh; Idh3b; Acaca; Rap1gap; Dpyd; Adcy6; Ntrk2; Ntrk3; Adrb1; Chn1; Pkp4; Gpd1; Mdh2; Ldhd; Pde4a; Mcee; Pmm1; Pde4d; Ldhb; Mlycd; Pgd; Pank3; Shpk; …
protein targeting to peroxisome	2.31311e-06	8	Pex1; Pex3; Pex5; Pex7; Pex19; Pex10; Pex13; Pex14
peroxisomal transport	2.31311e-06	8	Pex1; Pex3; Pex5; Pex7; Pex19; Pex10; Pex13; Pex14
establishment of protein localization to peroxisome	2.31311e-06	8	Pex1; Pex3; Pex5; Pex7; Pex19; Pex10; Pex13; Pex14
establishment of protein localization to organelle	2.48416e-06	18	Pex1; Pex3; Optn; Pex5; Pex7; Chchd4; Hspa4; Sh3glb1; Pex14; Pex19; Mfn2; Pam16; Timm9; Dusp18; Pex10; Pex13; Mterfd2; Immp2l
ribose phosphate metabolic process	4.08722e-06	58	Npr2; Nos3; Kif1b; Uck1; Tbc1d2; Dab2ip; Nos2; Pde3b; Atp1a3; Atp1a2; Opa1; Chchd10; Adk; Ppcs; Gnao1; Coasy; Ndufs1; Pygl; Adcy3; Wnt5a; Ppargc1a; Mtg1; Rgs4; Rgs5; Spry1; Rgs7; Pde5a; Mccc2; Ralgapa2; Pank1; Adcy5; Pank3; Acaca; Rap1gap; Dpyd; Adcy6; Ntrk2; Ntrk3; Adrb1; Akt2; Pkp4; Ldhd; Pde4a; Mcee; Pde4d; Mlycd; Atp5j2; Ampd2; Efna5; Chn1; Nudt7; Atp5k; Atp5o; Adcy10; Atp5l; Sipa1l1; Gipr; A…
response to hormone stimulus	5.09473e-06	55	Hadh; Pck1; Acvr1c; Psph; Asns; Pde3b; Rbp4; Acat1; Snrpn; Sh2b2; Th; Ppara; Ptgds; Mkks; Gja1; Adh1; Sort1; Trpv1; Lpin1; Fam132a; Irs1; Ppargc1b; Mtus1; Srebf1; Foxo6; Trib3; Gcgr; Fgf10; S100b; Adcy6; Adipor2; Slc2a4; Gstm5; Ntrk3; Akt2; Bckdhb; Oxtr; Aldoa; Hadha; Uqcrfs1; Sorbs1; Hnmt; Repin1; Alpl; Cebpa; Pparg; Pfkfb1; Car4; Inhbb; Pdk2; Me1; Pdk4; Aacs; Gpr81; Slc27a1
glycosyl compound biosynthetic process	5.79693e-06	18	Pank1; Coasy; Acaca; Dpyd; Uck1; Ppargc1a; Atp5k; Ldhd; Pank3; Atp5o; Atp1a3; Atp1a2; Atp5l; Chchd10; Atp5j2; Adk; Ppcs; Atp5d
response to nitrogen compound	8.69762e-06	55	Epb4.9; Hadh; Egln1; Pck1; Atp4b; Lpin1; Trpv1; Pde3b; Pparg; Slc22a6; Sh2b2; Th; Ppara; Gja1; Sort1; Acvr1c; Trpc3; Gnao1; Hadha; Fam132a; Irs1; Ppargc1b; Mtus1; Srebf1; Ndufs4; Foxo6; Mgmt; Gcgr; Uqcrc1; Adcy6; Rbp4; Mgst1; Nr4a2; Gpihbp1; Slc2a4; Sorbs1; Asns; Srr; Akt2; Bckdhb; Oxtr; Aldoa; Pde4d; Hnmt; Repin1; Cebpa; Pfkfb1; Trib3; Inhbb; Pdk2; Pdk4; Aacs; Gpd1; Jag1; Slc27a1
response to peptide	9.56685e-06	32	Hadh; Pck1; Acvr1c; Lpin1; Pde3b; Sorbs1; Sh2b2; Th; Ppara; Gja1; Hadha; Fam132a; Irs1; Mtus1; Srebf1; Foxo6; Trib3; Gcgr; Slc2a4; Akt2; Rbp4; Oxtr; Sort1; Trpv1; Repin1; Pparg; Pfkfb1; Inhbb; Pdk2; Pdk4; Jag1; Slc27a1
mitochondrial respiratory chain complex I biogenesis	1.09879e-05	7	Bcs1l; Nubpl; Ndufaf4; Ndufs4; Ndufs5; Ndufs8; Aifm1
response to peptide hormone stimulus	1.12662e-05	31	Hadh; Pck1; Acvr1c; Lpin1; Pde3b; Sorbs1; Sh2b2; Th; Ppara; Gja1; Hadha; Fam132a; Irs1; Mtus1; Srebf1; Foxo6; Trib3; Gcgr; Slc2a4; Akt2; Rbp4; Oxtr; Sort1; Trpv1; Repin1; Pparg; Pfkfb1; Inhbb; Pdk2; Pdk4; Slc27a1
chemical homeostasis	1.51121e-05	80	Egln1; Pck1; Fam82a2; Aspa; Atp4b; Dld; Adora1; Prdx3; Trpv1; Prkaa2; Pde3b; Hamp2; Aqp7; Cnnm2; Vegfa; Atp1a2; Th; Sybu; Aco1; Sod2; Sfxn5; Atrn; Shank3; Immt; Afg3l2; Pim3; Ppp1r3g; Gja1; Ephx2; Cntnap1; Gm6484; Kcnc2; Ntsr2; Mlxipl; Pllp; Pik3cb; Fam132a; Ptger3; Pfkm; Dgat1; Ldlr; Cib2; Gcgr; Kcna5; Aqp11; S100b; Epas1; Gpam; Acaca; Trpc3; Gpihbp1; Slc2a4; Kcnk3; Akt2; Odz4; Rbp4; Mapk8ip2; C…
phospholipid biosynthetic process	2.71182e-05	21	Fdps; Pdgfb; Gpam; Pemt; Acsl3; Pik3cb; Pcyt2; Pmvk; Sh3glb1; Pigp; Agpat6; Chpt1; Agpat2; Idi1; Fabp3; Crls1; Pigy; Fabp5; Slc27a1; Agpat9; Abhd5
pyridine-containing compound metabolic process	2.76153e-05	12	Ogdh; Idh3b; Shpk; Taldo1; Pgd; Nudt12; Gpd1; Mdh2; Hibadh; Nmnat3; Nmnat1; Ldhb
polysaccharide metabolic process	4.84915e-05	16	Ppp1r3g; Ppp1r1a; Pdgfb; Agl; Ppp1r3c; Irs1; Phkb; Gys1; Ppp1r3d; Akt2; Gys2; Gbe1; Sorbs1; Gcgr; Pygl; Acadm
phospholipid metabolic process	4.89735e-05	29	Fdps; Pdgfb; Bpnt1; Acsl3; Pmvk; Napepld; Fdft1; Pik3cb; Pigp; Agpat6; Ldlr; Agpat2; Pigy; Agpat9; Gpam; Pemt; Idi1; Sh3glb1; Chpt1; Crls1; Pla2g12a; Pcyt2; Impa2; Fabp5; Fabp3; Pnpla8; Slc27a1; Chrm5; Abhd5
organic anion transport	5.32431e-05	27	Slc25a42; Adora1; Acsl3; Acsl1; Pparg; Slc22a6; Gja1; Cpt1b; Cd36; Ptger3; Ldlr; Slc43a1; Slc36a2; Ntrk2; Akt2; Slc1a5; Trpv1; Slc1a1; Repin1; Car4; Slc25a22; Slc25a26; Apoc3; Slc5a6; Pnpla8; Slc27a1; Slc27a2
response to nutrient levels	5.69839e-05	30	Sod2; Psph; Acsl3; Acsl1; Prkaa2; Acat1; Th; Ppara; Mkks; Acadm; Cox4i1; Nrbp2; Srebf1; Mgmt; Gcgr; Slc22a3; 9630033F20Rik; Asns; Cat; Bckdhb; Cck; Alpl; Cebpa; Pparg; Pfkfb1; Alb; Inhbb; Pdk2; Pdk4; Aacs
mitochondrial membrane organization	6.25756e-05	12	Chchd3; Them4; Pex5; Hspa4; Sh3glb1; Timm9; Mfn2; Mtfp1; Acaa2; Opa1; Afg3l2; Bnip3
response to extracellular stimulus	6.31681e-05	32	Sod2; Psph; Acsl3; Acsl1; Prkaa2; Acat1; Th; Ppara; Mkks; Acadm; Cox4i1; Nrbp2; Srebf1; Mgmt; Gcgr; Slc22a3; Nr4a2; 9630033F20Rik; Asns; Cat; Bckdhb; Cck; Alpl; Cebpa; Pparg; Pfkfb1; Alb; Kif26a; Inhbb; Pdk2; Pdk4; Aacs
cellular polysaccharide metabolic process	6.56808e-05	15	Ppp1r3g; Ppp1r1a; Agl; Ppp1r3c; Irs1; Phkb; Gys1; Ppp1r3d; Akt2; Gys2; Gbe1; Sorbs1; Gcgr; Pygl; Acadm
anion transport	7.33621e-05	32	Slc25a42; Adora1; Acsl3; Acsl1; Pparg; Slc22a6; Cry2; Gja1; Cpt1b; Cd36; Ptger3; Ldlr; Slc43a1; Rhbg; Slc36a2; Ntrk2; Akt2; Slc12a2; Slc1a5; Slc26a10; Trpv1; Slc1a1; Repin1; Ahcyl1; Car4; Slc25a22; Slc25a26; Apoc3; Slc5a6; Pnpla8; Slc27a1; Slc27a2
purine-containing compound metabolic process	8.29138e-05	57	Npr2; Nos3; Kif1b; Tbc1d2; Dab2ip; Nos2; Pde3b; Atp1a3; Atp1a2; Opa1; Chchd10; Adk; Ppcs; Coasy; Ndufs1; Gnao1; Wnt5a; Ppargc1a; Mtg1; Rgs4; Rgs5; Spry1; Rgs7; Pde5a; Macrod1; Fgf10; Mccc2; Ralgapa2; Pank1; Adcy5; Pank3; Acaca; Rap1gap; Adcy3; Adcy6; Ntrk2; Ntrk3; Adrb1; Akt2; Pkp4; Ldhd; Pde4a; Mcee; Pde4d; Mlycd; Atp5j2; Ampd2; Efna5; Chn1; Nudt7; Atp5k; Atp5o; Adcy10; Atp5l; Sipa1l1; Gipr; Atp…
amide transport	9.5439e-05	24	Hadh; Nos2; Pim3; Acvr1c; Adora1; Pde3b; Pparg; Sybu; Abcb9; Fam132a; Irs1; Dio2; Myrip; Pfkm; Pfkl; Rbp4; Trpv1; Efna5; Inhbb; Srebf1; Slc5a6; Nnat; Aacs; Gipr
glycosyl compound metabolic process	9.93988e-05	47	Kif1b; Uck1; Tbc1d2; Dab2ip; Atp1a3; Atp1a2; Th; Opa1; Chchd10; Adk; Ppcs; Gnao1; Coasy; Ndufs1; Cbr4; Ppargc1a; Mtg1; Rgs4; Rgs5; Spry1; Rgs7; Macrod1; Fgf10; Mccc2; Ralgapa2; Pank1; Pank3; Acaca; Rap1gap; Dpyd; Ntrk2; Ntrk3; Adrb1; Akt2; Pkp4; Ldhd; Mcee; Mlycd; Atp5j2; Efna5; Chn1; Nudt7; Atp5k; Atp5o; Atp5l; Sipa1l1; Atp5d
organonitrogen compound catabolic process	0.000102497	52	Nos2; Kif1b; Auh; Tbc1d2; Dab2ip; Csad; Pde3b; Ddo; Opa1; Pde5a; Ccbl1; Comt; Mtg1; Rgs4; Rgs5; Fah; Rgs7; Dlst; Hibadh; Gcat; BC051070; Fgf10; Ldlr; Mccc2; Ralgapa2; Rap1gap; Dpyd; Acad8; Hyal1; Ntrk2; Ntrk3; Adrb1; Akt2; Pkp4; Bckdhb; Bckdha; Pde4a; Pde4d; Mlycd; Aldh4a1; Efna5; Chn1; Nudt7; Nudt12; Sardh; Mccc1; Dio2; Gnao1; Sipa1l1; Pnpla8; Hibch; Spry1
lipid localization	0.000105322	27	Acvr1c; Dgat1; Acsl3; Acsl1; Pparg; Ppara; Plekha8; Cpt1b; Cd36; Osbpl1a; Ldlr; Repin1; Stard10; Abcg4; Vldlr; Gpihbp1; Scp2; Akt2; Rbp4; Apold1; Cidea; Slc27a2; Apoc3; Alkbh7; Pnpla8; Slc27a1; Abhd5
peptide secretion	0.000144119	22	Hadh; Nos2; Pim3; Acvr1c; Adora1; Pde3b; Pparg; Sybu; Fam132a; Irs1; Myrip; Pfkm; Pfkl; Rbp4; Trpv1; Efna5; Inhbb; Srebf1; Dio2; Nnat; Aacs; Gipr
glutathione metabolic process	0.000157408	9	Sod2; Gstt2; Hagh; Gstm5; Oplah; Mgst2; Gsta4; Mgst1; Txnrd3
peptide transport	0.000161768	23	Hadh; Nos2; Pim3; Acvr1c; Adora1; Pde3b; Pparg; Sybu; Abcb9; Fam132a; Irs1; Myrip; Pfkm; Pfkl; Rbp4; Trpv1; Efna5; Inhbb; Srebf1; Dio2; Nnat; Aacs; Gipr
cellular carbohydrate biosynthetic process	0.000183484	12	Ppp1r3g; Gys2; Agl; Ppp1r3c; Irs1; Gys1; Akt2; Pck1; Gbe1; Sorbs1; Impa2; Acadm
multicellular organismal homeostasis	0.000193322	23	Adora1; Prkaa2; Vegfa; Fh1; Acadvl; Mlxipl; Acadl; Ppargc1a; Ppargc1b; Ptger3; Gpr116; Gata2; Epas1; Acaca; Adrb1; Rbp4; Trpv1; Cidea; Pth1r; Cxadr; Pdk4; Slc27a1; Kdr
response to oxidative stress	0.000199032	27	Ndufa6; Egln1; Sod2; Cd36; Gnao1; Prdx3; Ppargc1a; Ppargc1b; Atrn; Ndufs2; Pdk2; Gpx4; Mgmt; Ndufs8; Rhob; Coq7; Epas1; Nr4a2; Hyal1; Ndufb4; Etfdh; Cat; Gpx8; Pdk1; Mgst1; Ndufa12; Txnrd2
nitrogen compound transport	0.000221839	45	Hadh; Slc25a42; Pim3; Acvr1c; Adora1; Slc12a2; Nos2; Pde3b; Pparg; Tmem48; Th; Sybu; Tst; Plekha8; Abcb9; Gja1; Fam132a; Irs1; Slc22a3; Slc43a1; Slc5a6; Myrip; Nup188; Rhbg; Slc36a2; Ntrk2; Park2; Pfkm; Pfkl; Rbp4; Oxtr; Slc1a5; Trpv1; Slc1a1; Chrm5; Slc25a22; Inhbb; Srebf1; Slc25a26; Dio2; Nnat; Aacs; Gipr; Nat8l; Efna5
establishment of protein localization to mitochondrion	0.000249053	9	Immp2l; Chchd4; Hspa4; Sh3glb1; Timm9; Mfn2; Pam16; Dusp18; Mterfd2
carbohydrate derivative metabolic process	0.000264619	88	Npr2; Atp4b; Opa1; Ppcs; Kif1b; Gyk; Ppargc1a; Rgs4; Rgs5; Rgs7; Macrod1; Pigy; Pank1; Pank3; Dpyd; Slc2a4; Akt2; Pygl; Mlycd; Atp5j2; Nudt7; Atp5k; Atp5o; Adcy10; Atp5l; Sipa1l1; Efna5; Atp5d; Tbc1d2; Dab2ip; Adcy6; Pde3b; Atp1a3; Atp1a2; Chchd10; Pde5a; BC051070; Adcy5; Art3; Adcy3; Pkp4; Gpd1; Gpd2; Ldhd; Pde4a; Pmm1; Pde4d; Hk2; Chst11; Pdgfb; Mamdc2; Vegfb; Adk; Pigp; Coasy; Cbr4; Fn3k; Mccc…
nucleoside metabolic process	0.000271946	45	Kif1b; Uck1; Tbc1d2; Dab2ip; Atp1a3; Atp1a2; Opa1; Chchd10; Adk; Ppcs; Coasy; Ndufs1; Gnao1; Ppargc1a; Mtg1; Rgs4; Rgs5; Spry1; Rgs7; Macrod1; Fgf10; Mccc2; Ralgapa2; Pank1; Pank3; Acaca; Rap1gap; Dpyd; Ntrk2; Ntrk3; Adrb1; Akt2; Pkp4; Ldhd; Mcee; Mlycd; Atp5j2; Efna5; Chn1; Nudt7; Atp5k; Atp5o; Atp5l; Sipa1l1; Atp5d
organic acid transport	0.000295448	21	Cpt1b; Slc22a6; Adora1; Acsl3; Acsl1; Trpv1; Slc36a2; Cd36; Slc25a22; Pparg; Akt2; Slc27a2; Slc25a26; Ntrk2; Slc5a6; Slc1a5; Pnpla8; Slc27a1; Slc1a1; Slc43a1; Repin1
carboxylic acid transport	0.000295448	21	Cpt1b; Slc22a6; Adora1; Acsl3; Acsl1; Trpv1; Slc36a2; Cd36; Slc25a22; Pparg; Akt2; Slc27a2; Slc25a26; Ntrk2; Slc5a6; Slc1a5; Pnpla8; Slc27a1; Slc1a1; Slc43a1; Repin1
lipid transport	0.000325005	22	Acsl3; Acsl1; Pparg; Ppara; Plekha8; Cpt1b; Cd36; Osbpl1a; Ldlr; Stard10; Abcg4; Vldlr; Gpihbp1; Scp2; Akt2; Rbp4; Apold1; Repin1; Apoc3; Pnpla8; Slc27a1; Slc27a2
protein complex biogenesis	0.000330238	66	Epb4.9; Grhpr; Sod2; Cck; Lnx1; Tppp; Tysnd1; Dab2ip; Aifm1; Tubg1; Acat1; Vegfa; Tmem48; Mapt; Pex13; Kctd21; Acadl; Pex14; P2rx6; Gja1; Tuba8; Mkks; Bcs1l; Kcnc2; Stom; Cbr4; Smad6; Ndufaf4; Ndufs4; Ndufs5; Ndufs8; Kcna7; Kcna5; Ttc19; Aqp11; Kcna1; Atpaf2; Acaca; Bag4; Acacb; Nubpl; Cat; Srr; Pfkm; Pfkl; Uqcrh; Insig1; Tmem70; Pex5; Decr1; Acot13; Cth; Slc1a1; Aldoa; Cryz; Pde4dip; Hacl1; Cadp…
cellular modified amino acid metabolic process	0.000371746	19	Egln3; Mut; Egln1; Sod2; Gstt2; Mgst1; Hagh; Slc27a1; Comt; Oplah; Mgst2; Gsta4; Gstm5; Dio2; Vnn3; Chdh; Ccbl1; Txnrd3; Ccbl2
regulation of hormone secretion	0.000381769	20	Hadh; Nos2; Myrip; Acvr1c; Adora1; Efna5; Nnat; Fam132a; Irs1; Pde3b; Pfkm; Pparg; Inhbb; Pfkl; Rbp4; Sybu; Aacs; Gipr; Srebf1; Pim3
steroid metabolic process	0.000387353	27	Fdps; Nsdhl; Scd1; Pmvk; Prkaa2; Amacr; Fdft1; Hsd17b12; Ephx2; Acadvl; Tm7sf2; Acadl; Comt; Ldlr; Cyp2r1; Apoc3; Vldlr; Idi1; Scp2; Tecr; Cat; Insig1; Hsd11b1; Cebpa; Srebf1; Lss; Slc27a2
protein targeting to mitochondrion	0.000449306	8	Immp2l; Chchd4; Hspa4; Timm9; Mfn2; Pam16; Dusp18; Mterfd2
respiratory gaseous exchange	0.000526477	10	Chst11; Traf4; Adora1; Mtg1; Tcf15; Nr4a2; Slc5a3; Atp1a2; Rab3a; Dach1
homeostatic process	0.000670655	97	Atp4b; Adora1; Hoxb6; Hamp2; Sod2; Fh1; Ppp1r3g; Pygl; Ppargc1a; Ppargc1b; Ptger3; Cntnap1; Aqp11; Slc2a4; Akt2; Odz4; Pllp; Pth1r; Cxadr; Ptges2; Afg3l2; Apoc3; Aacs; Pck1; Aspa; Dld; Dgat1; Pde3b; Pparg; Sh2b2; Atp1a2; Immt; Gm6484; Shank3; Fam132a; Pdk2; Gcgr; Kcna5; Gata2; Fgfr3; Pdk4; Cnnm2; Gpihbp1; Kcnk3; Rbp4; Cck; Pde4d; Hk2; Nedd4l; Mapk8ip2; Txnrd2; Txnrd3; Bnip3; Epb4.9; Fam82a2; Ntsr…
mitochondrion localization	0.000827445	6	1300001I01Rik; Kif1b; Alb; Mfn2; Pvrl2; Mapt
regulation of cellular response to growth factor stimulus	0.000839429	18	Prdm16; Chst11; Fgfrl1; Hipk2; Smad6; Dab2ip; Pdgfb; Spry1; Flt1; Tmem204; Ppp2r5b; Vegfb; Vegfa; Wnt5a; Fgf10; Nepn; Kdr; Cidea
response to organic substance	0.00103555	126	Prdm16; Chst11; Npr2; Atp4b; Acsl3; Acsl1; Pmvk; Wnt5a; Cd36; Ptger3; Cidea; Fgfrl1; Nr4a2; Idi1; Slc2a5; Slc2a4; Endog; Cat; Akt2; Gys2; Bckdhb; Cebpa; Hipk2; Pdk2; Pdk4; Aacs; Pck1; Pim3; Psph; Vegfb; Dab2ip; Adcy6; Pde3b; Pparg; Slc22a6; Fasn; Ppara; Ptgds; Mkks; Adh1; Fam132a; Irs1; Trib3; Mme; Gcgr; Fgfr3; Heyl; Gpihbp1; Gpr81; Gstm5; Asns; Srr; Gpd1; Sorbs1; Pde4d; Inhbb; Mgst1; Me1; Nnat; …
organic hydroxy compound catabolic process	0.00117041	10	Adh1; Aldh1a7; Gyk; Comt; Ldlr; Impa2; Dio2; Gpd2; Pnpla8; Acadl
monosaccharide transport	0.00118237	12	Klf15; Hk2; Slc2a4; Fam132a; Irs1; Sort1; Akt2; Fabp5; Sh2b2; Trib3; Sorbs1; Repin1
negative regulation of blood pressure	0.00126554	8	Nos2; Nos3; Sod2; Nedd4l; Adora1; Adrb1; Ppara; Mkks
carbohydrate transport	0.0014451	14	Aqp7; Klf15; Hk2; AI317395; Slc2a4; Fam132a; Irs1; Sort1; Akt2; Fabp5; Sh2b2; Trib3; Sorbs1; Repin1
cellular response to oxidative stress	0.00149387	13	Epas1; Sod2; Mgst1; Nr4a2; Prdx3; Ppargc1a; Cd36; Cat; Pdk2; Ppargc1b; Mgmt; Rhob; Coq7
response to carbohydrate stimulus	0.00155085	17	Gys2; Gpam; Sod2; Pim3; Acvr1c; Mlxipl; Efna5; Nnat; Fam132a; Glul; Pfkl; Th; Sybu; Aacs; Gipr; Srebf1; Slc2a5
protein complex subunit organization	0.00164154	75	Epb4.9; Grhpr; Shank3; Sod2; Cck; Lnx1; Tppp; Tysnd1; Dst; Dab2ip; Aifm1; Tubg1; Acat1; Vegfa; Tmem48; Mapt; Pex13; Kctd21; Acadl; Nes; P2rx6; Gja1; Mtap6; Mkks; Bcs1l; Kcnc2; Stom; Cbr4; Smad6; Ppargc1b; Pex14; Ndufaf4; Ndufs4; Ndufs5; Ndufs8; Kcna7; Kcna5; Ttc19; Aqp11; Kcna1; Atpaf2; Tuba8; Acaca; Bag4; Acacb; Sorbs1; Nubpl; Cat; Srr; Ppp1r9a; Pfkm; Pfkl; Kank3; Uqcrh; Insig1; Tmem70; Pex5; De…
isoprenoid metabolic process	0.00166668	11	Fdps; Adh1; Idi1; Dhrs4; Pmvk; Amacr; Rbp4; Th; Aldh1a7; Fdft1; Phyh
regulation of system process	0.00177202	41	Nos2; Nos3; Adora1; Trpv1; Pdgfb; Atp1a2; Th; Shank3; Pde5a; Gja1; Gnao1; Smad6; Usp46; Cpeb1; Mtg1; Rab3a; Fgf10; S100b; Epas1; Tnnt3; Sncaip; Ntrk2; Park2; Adrb1; Odz4; Myl3; Cck; Oxtr; Pde4d; Hspb6; Cxadr; Kcna5; Abhd6; Mgll; Itpka; Inhbb; Srebf1; Ttn; Sipa1l1; Nat8l; Mapk8ip2
hormone secretion	0.0018883	22	Hadh; Nos2; Pim3; Acvr1c; Adora1; Pde3b; Pparg; Sybu; Fam132a; Irs1; Myrip; Tbx3; Pfkm; Pfkl; Rbp4; Efna5; Inhbb; Srebf1; Dio2; Nnat; Aacs; Gipr
temperature homeostasis	0.00215178	8	Acadvl; Adora1; Slc27a1; Trpv1; Ptger3; Adrb1; Acadl; Cidea
cell-cell signaling	0.00228671	58	Hadh; Nos2; Pim3; Acvr1c; Adora1; Fam132a; Slc22a3; Dab2ip; Pdgfb; Comt; Pparg; Atp1a2; Th; Sybu; Kif1b; Shank3; Gja1; Myrip; Usp46; Cpeb1; Irs1; Spry1; Prima1; Rab3a; Six1; Vdac1; Fgf10; Abhd6; S100b; Dagla; Ncan; Sncaip; Ntrk2; Park2; Sipa1l1; Pfkm; Pfkl; Rbp4; Oxtr; Wnt5a; Pde3b; Trpv1; Hnmt; Apba3; Tbx3; Cadps2; Efna5; Mgll; Itpka; Hipk2; Inhbb; Srebf1; Dio2; Nnat; Aacs; Gipr; Nat8l; Mapk8ip2
hormone transport	0.00230724	22	Hadh; Nos2; Pim3; Acvr1c; Adora1; Pde3b; Pparg; Sybu; Fam132a; Irs1; Myrip; Tbx3; Pfkm; Pfkl; Rbp4; Efna5; Inhbb; Srebf1; Dio2; Nnat; Aacs; Gipr
regulation of transport	0.00232765	75	Epb4.9; Hadh; Nos2; Nos3; Pim3; Acvr1c; Adora1; Acsl3; Ppara; Dab2ip; Pdgfb; Pde3b; Pparg; Repin1; Vegfa; Mapt; Sybu; Gipr; Shank3; Vtn; Gja1; Sik1; Atp4b; Gnao1; Fam132a; Irs1; Cd36; Trpc3; Rab3a; Trib3; Fgf10; Gata2; Lyplal1; Gpam; Ehd2; Sncaip; Trpv1; Scp2; Sh3glb1; Ntrk2; Park2; Akt2; Pfkl; Rbp4; Oxtr; Sorbs1; Wnt5a; Efcab4a; Pde4d; Ppargc1a; Pacsin3; Cidea; Cnst; Kcna5; Ahcyl1; Erbb4; Acaa2;…
ion transport	0.00239003	72	Tmc5; Slc25a42; Nos3; Atp4b; Adora1; Acsl3; Acsl1; Trpv1; Pdgfb; Pparg; Slc22a6; Atp1a3; Abcb6; Slc22a3; Ucp1; Shank3; 1500003O03Rik; P2rx6; Atp5k; Cpt1b; Sik1; Pllp; Ppargc1a; Cd36; Ptger3; Trpc3; Ldlr; Slc5a3; Atp1b2; Atp5o; Kcna5; Slc43a1; Pkd2l2; Gnao1; Cnnm2; Gja1; Slc22a23; Rhbg; Slc36a2; Ntrk2; Park2; Akt2; Slc12a2; Slc1a5; Slc26a10; Efcab4a; Pde4d; Slc1a1; Pacsin3; Repin1; AI317395; Ahcyl…
sulfur compound metabolic process	0.00286934	18	Chst11; Adi1; Gstm5; Sod2; Gstt2; Mut; Hagh; Mamdc2; Comt; Oplah; Mgst2; Gsta4; Mgst1; Csad; Chst1; Suox; Cth; Txnrd3
cardiovascular system development	0.00307098	66	Egln1; Nos3; Sod2; Nsdhl; Vegfb; Dab2ip; Robo4; Id1; Pparg; Vegfa; Th; Ppara; Pdgfb; Acadm; Hey1; Gja1; Myl3; Sik1; Gpi1; Notch4; Smad6; Six1; Hoxa7; Foxo6; Rhob; Fgf10; Cdh5; Hyal1; Esm1; Smyd1; Epas1; Fgfrl1; Rbp4; Cspg4; Cxadr; Tspan12; Nr4a1; Ntrk2; Gys1; Tbx3; Odz4; Tmem204; Gpr56; Oxtr; Wnt5a; Pde3b; Apold1; Flt1; Ndufv2; Cxcl12; Erbb4; Gata2; Nrarp; Sox17; Hipk2; Hexim1; Plcd3; Ttn; Tbx2; …
circulatory system development	0.00307098	66	Egln1; Nos3; Sod2; Nsdhl; Vegfb; Dab2ip; Robo4; Id1; Pparg; Vegfa; Th; Ppara; Pdgfb; Acadm; Hey1; Gja1; Myl3; Sik1; Gpi1; Notch4; Smad6; Six1; Hoxa7; Foxo6; Rhob; Fgf10; Cdh5; Hyal1; Esm1; Smyd1; Epas1; Fgfrl1; Rbp4; Cspg4; Cxadr; Tspan12; Nr4a1; Ntrk2; Gys1; Tbx3; Odz4; Tmem204; Gpr56; Oxtr; Wnt5a; Pde3b; Apold1; Flt1; Ndufv2; Cxcl12; Erbb4; Gata2; Nrarp; Sox17; Hipk2; Hexim1; Plcd3; Ttn; Tbx2; …
organelle fusion	0.00330349	9	Chchd3; Pld6; Dysf; Mfn2; Akt2; Afg3l2; Rab3a; Opa1; Bnip3
cellular component disassembly involved in execution phase of apoptosis	0.00339687	7	Aifm1; Acvr1c; Ndufa13; Endog; Tpd52l1; Bnip3; Cidea
cellular carbohydrate catabolic process	0.00339687	7	Agl; Mlxipl; Gpd2; Gyk; Prkaa2; Ppara; Pygl
cell maturation	0.00360374	16	Pth1r; Epas1; Cebpa; Gm6484; Tusc2; Dld; Nr4a2; Gja1; Pcsk4; Agpat6; Pld6; Vegfa; Sept4; Gata2; Kdr; Pparg
response to cold	0.00361714	6	Adrb1; Pparg; Vegfa; Acot11; Slc27a1; Acadm
regulation of muscle tissue development	0.00369754	15	Cxadr; Sik1; Ehd2; Erbb4; Gja1; Bhlhe41; Usp2; Ppargc1a; Six1; Tbx2; Tbx3; Rbp4; Smyd1; Sox17; S100b
peptide metabolic process	0.00378122	11	Sod2; Gstt2; Hagh; Arxes2; Gstm5; Oplah; Mgst2; Gsta4; Mgst1; Mme; Txnrd3
organic substance transport	0.00387565	121	Adora1; Acsl3; Acsl1; Myo5b; Tst; Cpt1b; Ppp1r3c; Cd36; Ptger3; Mfn2; Pam16; Rhob; Abcg4; Myrip; Slc2a4; Scp2; Akt2; Ahcyl1; Cnst; Erbb4; Snx10; Nup188; Apoc3; Aacs; Mterfd2; Lyplal1; Pim3; Dab2ip; Pde3b; Pparg; Slc22a6; Sh2b2; Tmem48; Ppara; Slc27a1; Plekha8; Abcb9; Fam132a; Irs1; Osbpl1a; Fabp5; Trib3; Slc43a1; Tmed5; Immp2l; Gpihbp1; Slc36a2; Rbp4; Sorbs1; Apold1; Klf15; Hk2; Cadps2; AI317395;…
regulation of plasma lipoprotein particle levels	0.00401799	8	Vldlr; Dgat1; Acsl3; Gpihbp1; Cd36; Ldlr; Apoc3; Ces1d
cellular amine metabolic process	0.00408243	13	Pemt; Nr4a2; Acsl3; Comt; Agpat6; Ldlr; Chpt1; Fabp5; Fabp3; Agmat; Chdh; Pnpla8; Slc27a1
positive chemotaxis	0.00442	6	Fgf10; Ntrk3; Vegfa; Vegfb; Cxcl12; Kdr
blood vessel morphogenesis	0.00480947	40	Egln1; Nos3; Dab2ip; Robo4; Id1; Vegfa; Vegfb; Pdgfb; Hey1; Gja1; Gpi1; Notch4; Smad6; Six1; Foxo6; Rhob; Fgf10; Gata2; Hyal1; Esm1; Epas1; Cspg4; Tspan12; Nr4a1; Ntrk2; Hoxa7; Hoxa3; Gpr56; Wnt5a; Pde3b; Apold1; Flt1; Tbx2; Cxcl12; Nrarp; Sox17; Hipk2; Plcd3; Jag1; Kdr
generation of a signal involved in cell-cell signaling	0.0051069	28	Hadh; Nos2; Pim3; Acvr1c; Adora1; Pde3b; Pparg; Sybu; Myrip; Fam132a; Irs1; Rab3a; Sncaip; Ntrk2; Park2; Tbx3; Pfkm; Pfkl; Rbp4; Trpv1; Cadps2; Efna5; Inhbb; Srebf1; Dio2; Nnat; Aacs; Gipr
signal release	0.0051069	28	Hadh; Nos2; Pim3; Acvr1c; Adora1; Pde3b; Pparg; Sybu; Myrip; Fam132a; Irs1; Rab3a; Sncaip; Ntrk2; Park2; Tbx3; Pfkm; Pfkl; Rbp4; Trpv1; Cadps2; Efna5; Inhbb; Srebf1; Dio2; Nnat; Aacs; Gipr
regulation of localization	0.0051087	99	Atp4b; Adora1; Acsl3; Six1; Acaa2; Shank3; Ppargc1a; Cd36; Cidea; Podn; Rab3a; Myrip; Scp2; Cnst; Akt2; Pacsin3; Ptpru; Erbb4; Plxna2; Apoc3; Aacs; Cxcl12; Abhd6; Abhd5; Pim3; Vegfb; Dab2ip; Robo4; Pde3b; Pparg; Sh2b2; Ppara; Mkks; Fam132a; Irs1; Trib3; Kcna5; Gata2; Hoxa7; Rbp4; Sorbs1; Pde4d; Hk2; Cadps2; Nedd4l; Inhbb; Mapk8ip2; Nnat; Alkbh7; Epb4.9; Pdgfb; Acvr1c; Oxtr; Vtn; Vegfa; Mapt; Sybu…
cellular response to oxygen-containing compound	0.00518722	43	Epb4.9; Nos2; Nos3; Sod2; Pim3; Lpin1; Fam132a; Dab2ip; Pdgfb; Pde3b; Pparg; Sh2b2; Cd36; Th; Sybu; Mlxipl; Prdx3; Irs1; Ppargc1b; Mtus1; Srebf1; Foxo6; Trib3; Rhob; Adcy6; Mgst1; Slc2a5; Slc2a4; Cat; Akt2; Gpd1; Gcgr; Sorbs1; Wnt5a; Ntrk3; Pde4d; Repin1; Shpk; Efna5; Inhbb; Pdk2; Pdk4; Aacs
cellular response to chemical stimulus	0.0052008	97	Prdm16; Chst11; Npr2; Acsl1; Ppargc1a; Cd36; Rhob; Coq7; Flt1; Gsto2; Fgfrl1; Nr4a2; Slc2a5; Slc2a4; Cat; Akt2; Cxadr; Cebpa; Dock4; Pdk1; Hipk2; Pdk2; Pdk4; Aacs; Pim3; Lpin1; Vegfb; Dab2ip; Heyl; Pde3b; Pparg; Fasn; Mkks; Fam132a; Irs1; Trib3; Mme; Gcgr; Fgfr3; Adcy6; Gstm5; Kcnk3; Gpd1; Sorbs1; Pde4a; Pde4d; Fosb; Inhbb; Mgst1; Bnip3; Epb4.9; Pdgfb; Sod2; Derl1; Vegfa; Ppargc1b; Sybu; Alpl; Ml…
negative regulation of transport	0.00560865	27	Epb4.9; Hadh; Nos3; Pim3; Acvr1c; Adora1; Insig1; Dab2ip; Pparg; Sh2b2; Mapt; Gnao1; Irs1; Cd36; Kcna5; Lyplal1; Akt2; Pfkl; Oxtr; Apc2; Pacsin3; Cidea; Nedd4l; Inhbb; Srebf1; Apoc3; 1500003O03Rik
response to toxic substance	0.00569799	14	Ephx2; Dusp18; Nr4a2; Hyal1; Endog; Gstm5; Id1; Asns; Abcb6; Th; Mgmt; Uqcrfs1; Ces1d; Alpl
developmental maturation	0.00591406	21	Pth1r; Epas1; Cebpa; Gm6484; Tusc2; Dld; Nr4a2; Gata2; Dab2ip; Gja1; Pcsk4; Agpat6; Trpv1; Pld6; Vegfa; Rab3a; Sept4; Cdh5; Fgfr3; Kdr; Pparg
regulation of catabolic process	0.00598752	43	Nos2; Adora1; Tysnd1; Tbc1d2; Dab2ip; Prkaa2; Pde3b; Cul4b; Ppara; Abcd2; Nrbp2; Gja1; Tob1; Mlxipl; Gnao1; Spry1; Irs1; Rgs4; Rgs5; Ldlr; Rgs7; Trib3; Fgf10; Ralgapa2; Rap1gap; 9630033F20Rik; Ntrk2; Park2; Adrb1; Akt2; Pkp4; Wnt5a; Ntrk3; Pacsin3; Cidea; Mlycd; Efna5; Chn1; Sox17; Apoc3; Dnajb2; Sipa1l1; Abhd5
hydrogen transport	0.00603736	10	Atp4b; Atp5j2; Slc36a2; Atp5k; Atp5o; Adhfe1; Atp5l; Ucp1; 1500003O03Rik; Atp5d
outflow tract morphogenesis	0.00619638	9	Heyl; Six1; Sox17; Tbx2; Tbx3; Vegfa; Wnt5a; Jag1; Hey1
cellular amino acid biosynthetic process	0.00639418	12	Adi1; Aldh4a1; Psph; Hagh; Slc27a1; Dpyd; Srr; Asns; Mgst2; Glul; Chdh; Cth
regulation of multicellular organism growth	0.00639418	12	Gpam; Pex5; Acvr1c; Adrb1; Gdf5; Atrn; Agpat6; Afg3l2; Celf1; Clic5; Mkks; Trpv1
social behavior	0.00640831	6	Vps13a; Th; Oxtr; Mkks; Shank3; Mapk8ip2
cellular amide metabolic process	0.00667947	14	Cebpa; Sod2; Gstt2; Hagh; Arxes2; Gstm5; Oplah; Mgst2; Gsta4; Asns; Mgst1; Vnn3; Mme; Txnrd3
blood vessel development	0.00668657	44	Egln1; Nos3; Nsdhl; Dab2ip; Robo4; Id1; Vegfa; Vegfb; Pdgfb; Hey1; Gja1; Gpi1; Notch4; Smad6; Six1; Foxo6; Rhob; Fgf10; Cdh5; Hyal1; Esm1; Epas1; Cspg4; Tspan12; Nr4a1; Ntrk2; Hoxa7; Tbx3; Hoxa3; Gpr56; Wnt5a; Pde3b; Apold1; Flt1; Tbx2; Cxcl12; Gata2; Nrarp; Sox17; Hipk2; Plcd3; Jag1; Kdr; Dlx3
alditol metabolic process	0.00678135	5	Gyk; Pck1; Mogat2; Gpd2; Mogat1
ventricular septum morphogenesis	0.00761478	6	Heyl; Fgfrl1; Tbx3; Wnt5a; Egln1; Hey1
cardiac septum morphogenesis	0.00786843	8	Heyl; Egln1; Tbx2; Tbx3; Fgfrl1; Wnt5a; Jag1; Hey1
regulation of respiratory gaseous exchange	0.00835301	5	Adora1; Nr4a2; Slc5a3; Atp1a2; Mtg1
response to organic cyclic compound	0.00845611	43	Epb4.9; Pdgfb; Gpd1; Psph; Asns; Acsl3; Acsl1; Pmvk; Acat1; Slc22a6; Cd36; Th; Ppara; Ptgds; Adh1; Gnao1; Alpl; Comt; Ppargc1b; Trpc3; Ndufs4; Mgmt; Fgf10; S100b; Adcy6; Idi1; Gstm5; Cat; Srr; Bckdhb; Oxtr; Aldoa; Ntrk3; Pde4d; Hnmt; Cidea; Cebpa; Pparg; Pfkfb1; Car4; Srebf1; Aacs; Gpr81
response to decreased oxygen levels	0.00856664	20	Egln3; Epas1; Egln1; Sod2; Adora1; Ppara; Nos2; Cat; Pdk1; Nr4a2; Apold1; Vegfa; S100b; Th; Oxtr; Aldoa; Kcna5; Ppargc1a; Kcnk3; Bnip3
amine metabolic process	0.00876619	13	Pemt; Nr4a2; Acsl3; Comt; Agpat6; Ldlr; Chpt1; Fabp5; Fabp3; Agmat; Chdh; Pnpla8; Slc27a1
carbohydrate derivative transport	0.00897666	6	Gja1; Slc25a42; Vldlr; Adora1; Slc25a26; Plekha8
carbohydrate derivative biosynthetic process	0.00903499	45	Chst11; St3gal3; Npr2; Nos3; Atp4b; Uck1; Nos2; Atp1a3; Atp1a2; Vegfb; Chchd10; Pdgfb; Adk; Ppcs; Coasy; Adcy3; Gyk; Ppargc1a; Pigp; Pigy; St6galnac2; Pank1; Adcy5; Art3; Acaca; St3gal6; Dpyd; Adcy6; Hyal1; Slc2a4; Adrb1; Ldhd; Pmm1; Pygl; Gipr; Pank3; Atp5j2; Ampd2; Atp5k; Atp5o; Adcy10; Atp5l; 1500003O03Rik; Slc27a1; Atp5d
reactive oxygen species metabolic process	0.00947602	13	Nos2; Sod2; Tusc2; 9630033F20Rik; Prdx3; Pdgfb; Cd36; Cat; Ndufs1; Ndufs4; Pdk4; Ndufa13; Bnip3
multicellular organismal signaling	0.00965099	44	Aspa; Kif1b; Adora1; Dab2ip; Six1; Atp1a2; Th; Slc22a3; Shank3; Gja1; Apba3; Pllp; Usp46; Cpeb1; Comt; Atrn; Cntnap1; Prima1; Rab3a; Vdac1; Kcna5; Fgfr3; Abhd6; S100b; Dagla; Ncan; Sncaip; Ntrk2; Park2; Akt2; Odz4; Oxtr; Wnt5a; Pde4d; Hnmt; Cxadr; Cadps2; Chrm5; Mgll; Itpka; Afg3l2; Sipa1l1; Nat8l; Mapk8ip2
macromolecular complex assembly	0.00991376	75	Epb4.9; Grhpr; Sod2; Cck; Lnx1; Tppp; Tysnd1; Hist2h2be; Dab2ip; Aifm1; Tubg1; Acat1; Vegfa; Tmem48; Mapt; Pex13; Kctd21; Acadl; Ces1d; P2rx6; Gja1; Tuba8; Mkks; Bcs1l; Kcnc2; Stom; Cbr4; Smad6; Pex14; Ndufaf4; Ndufs4; Ndufs5; Grb7; Acsl3; Ndufs8; Kcna7; Kcna5; Ttc19; Aqp11; Kcna1; Atpaf2; Hspa4; Acaca; Bag4; Acacb; Nubpl; Cat; Srr; Dach1; Pfkm; Pfkl; Uqcrh; Insig1; Tmem70; Pex5; Decr1; Acot13; C…

## Sheet: KO_down_KEGG
Supplemental Table 5
KEGG pathway	P-value	Count	Gene lists
Osteoclast differentiation	4e-19	40	Sirpa; Nfatc1; Tyrobp; Pik3cd; Fcgr2b; Nfatc2; Tgfbr2; Fosl1; Tgfb1; Itgb3; Lilrb3; Socs3; Syk; Irf9; Fyn; Csf1; Pik3cg; Plcg2; Sirpb1a; Sirpb1b; Sfpi1; Ncf2; Ncf1; Stat2; Ncf4; Gm9733; Trem2; Csf1r; Pik3r5; Tnfrsf11a; Il1b; Blnk; Cybb; Cyba; Btk; Jak1; Lilra6; Fcgr4; Fcgr3; Fcgr1
Chemokine signaling pathway	4.97e-13	41	Cxcl5; Ccr1l1; Hck; Was; Stat2; Ccl11; Ccl12; Ccl4; Nfkbib; Ccl19; Ccl5; Pik3cd; Fgr; Pik3cg; Foxo3; Gng2; Ccl2; Ccl3; Ncf1; Adcy7; Ccl6; Ccl7; Cx3cr1; Prex1; Ccl8; Ccl9; Prkcd; Cxcr2; Pik3r5; Ccr5; Ccr2; Cxcl13; Rac2; Dock2; Rap1b; Vav1; Arrb2; Pf4; Lyn; Pak1; Cxcl16
Cytokine-cytokine receptor interaction	2.61e-11	46	Il18; Ccl2; Cxcl5; Il6ra; Ccl3; Il10; Il2rb; Ccr1l1; Tnfrsf12a; Il17ra; Tgfb1; Ccl12; Tnfrsf1b; Ccl4; Ccl19; Csf1; Ngfr; Ccr5; Csf2rb; Tgfbr2; Il13ra1; Csf2ra; Ccl6; Ccl7; Cx3cr1; Ccl5; Ccl8; Ccl9; Csf1r; Cxcr2; Ccr2; Tnfrsf11a; Il1b; Il1r2; Pdgfra; Crlf2; Il10ra; Csf2rb2; Ccl11; Il21r; Egfr; Tnfsf8; Il3ra; Pf4; Cxcl13; Cxcl16
Fc gamma R-mediated phagocytosis	4.64e-11	25	Rac2; Fcgr2b; Marcks; Hck; Was; Vav1; Arpc2; Limk1; Pik3cd; Arpc5; Pik3cg; Plcg2; Marcksl1; Ncf1; Prkcd; Pik3r5; Cfl1; Pla2g4a; Sphk1; Inpp5d; Dock2; Syk; Lyn; Pak1; Fcgr1
Phagosome	7.07e-10	34	Fcgr2b; Cd14; Coro1a; Tubb2a; Msr1; Mrc1; Itgb3; Itgb2; Tuba1c; Mpo; H2-T24; Tcirg1; Itgam; Atp6v0d2; Ctss; Ncf2; Ncf1; Ncf4; H2-DMa; Thbs2; Thbs1; Cybb; Tubb2b; 5430435G22Rik; Clec7a; Tubb6; C1ra; Itga5; Tlr2; Cyba; Tlr6; Fcgr4; Fcgr3; Fcgr1
Toll-like receptor signaling pathway	1.38e-07	22	Cd14; Irf7; Irf5; Pik3cd; Pik3cg; Spp1; Ccl3; Map3k8; Ccl4; Ccl5; Cd80; Cd86; Pik3r5; Ikbke; Il1b; Lbp; Tlr2; Tlr1; Tlr6; Tlr7; Tlr8; Myd88
NOD-like receptor signaling pathway	1.78e-07	16	Ccl2; Il18; Ccl12; Casp1; Nlrp1b; Nfkbib; Nlrp1a; Naip6; Birc3; Naip2; Mefv; Pycard; Il1b; Pstpip1; Ccl5; Naip1
NF-kappa B signaling pathway	2.03e-05	18	Bcl2a1d; Traf1; Ddx58; Ccl4; Bcl2a1c; Syk; Ccl19; Gadd45b; Birc3; Plcg2; Cd14; Tnfrsf11a; Lbp; Lyn; Myd88; Il1b; Btk; Blnk
Jak-STAT signaling pathway	5.98e-05	23	Il6ra; Socs3; Socs2; Ccnd1; Spred1; Il2rb; Irf9; Pik3cd; Pik3cg; Il10; Csf2rb; Il13ra1; Csf2ra; Stat2; Pik3r5; Crlf2; Il10ra; Csf2rb2; Il21r; Cbl; Il3ra; Jak1; Ptpn6
TNF signaling pathway	0.000318	17	Ccl2; Traf1; Map3k8; Tnfrsf1b; Socs3; Ccl5; Pik3cd; Birc3; Pik3r5; Csf1; Ripk3; Ccl12; Mmp14; Gm5431; Il1b; Pik3cg; Mmp3
p53 signaling pathway	0.000773	12	Ccnb2; Ccnb1; Cdkn2a; Pmaip1; Ccnd1; Gadd45b; Gtse1; Bax; Thbs1; Shisa5; Rrm2; Apaf1
Focal adhesion	0.000799	25	Rac2; Fn1; Ccnd1; Egfr; Itga5; Flna; Flnc; Itgb3; Itgb7; Vav1; Fyn; Pik3cg; Spp1; Birc3; Thbs2; Thbs1; Pik3r5; Pik3cd; Zyx; Pdgfra; Itga2b; Itga4; Rap1b; Diap1; Pak1
Apoptosis	0.00403	12	Csf2rb; Csf2rb2; Birc3; Pik3cd; Bax; Pik3cg; Pik3r5; Il3ra; Irak3; Il1b; Myd88; Apaf1
Staphylococcus aureus infection	5.27e-11	19	Itgb2; Cfh; Fcgr4; Il10; Fpr1; Fpr2; C1ra; Fcgr2b; C1qb; C1qa; Selplg; C5ar1; Ptafr; Itgam; C3ar1; H2-DMa; C1qc; Fcgr3; Fcgr1
Leishmaniasis	8.6e-10	20	Marcksl1; Tgfb1; Ncf1; Itgb2; Fcgr4; Ncf2; Il10; H2-DMa; Ncf4; Itga4; Tlr2; Nfkbib; Cyba; Itgam; Jak1; Il1b; Myd88; Fcgr3; Ptpn6; Fcgr1
Tuberculosis	1.57e-09	34	Il18; Il10; Fcgr2b; Cd14; Coro1a; Apaf1; Itgax; Tgfb1; Itgb2; Syk; Lsp1; Tcirg1; Itgam; Atp6v0d2; Ctss; Mrc1; H2-DMa; Camp; Fcer1g; Bax; Il1b; Lbp; Sphk1; Fcgr4; Il10ra; Clec7a; Tlr2; Tlr1; Tlr6; Jak1; Myd88; Fcgr3; Clec4e; Fcgr1
B cell receptor signaling pathway	8.19e-09	20	Nfatc1; Nfatc2; Rac2; Vav1; Fcgr2b; Dapp1; Pik3cd; Pik3r5; Ifitm1; Pik3cg; Plcg2; Inpp5d; Syk; Btk; Lilrb3; Lyn; Nfkbib; Ptpn6; Pik3ap1; Blnk
Influenza A	1.23e-07	30	Il18; Socs3; Casp1; Tmprss4; Pycard; Rnasel; Ccl12; Irf7; Nfkbib; Irf9; Eif2ak2; Pik3cd; Pik3cg; Oas3; Oas2; Ccl2; Stat2; Ccl5; H2-DMa; Pik3r5; Ikbke; Il1b; Ddx58; Mx2; Hspa1a; Tlr7; Jak1; Oas1a; Myd88; Rsad2
Hematopoietic cell lineage	6.45e-07	19	Itgb3; Csf2ra; Il6ra; Dntt; Itga2b; Cd33; Itga4; Csf1; Itga5; Il1r2; Cd14; Il3ra; Itgam; Cd44; Csf1r; Il1b; Cd37; Cd9; Fcgr1
Measles	7.23e-07	25	Ccnd1; Fyn; Fcgr2b; Irf7; Nfkbib; Irf9; Eif2ak2; Pik3cd; Pik3cg; Oas3; Oas2; Il2rb; Stat2; Hspa1a; Ikbke; Il1b; Ddx58; Mx2; Pik3r5; Tlr2; Dok1; Tlr7; Jak1; Oas1a; Myd88
Natural killer cell mediated cytotoxicity	1.26e-06	22	Rac2; Tyrobp; Fyn; Itgb2; Klra8; Klra7; Pik3cd; Pik3cg; Plcg2; Sh3bp2; Nfatc1; Nfatc2; Gzmb; Pik3r5; Syk; Fcer1g; Cd48; Pak1; Vav1; Hcst; Fcgr4; Ptpn6
Pertussis	1.67e-06	17	Itgb2; Cxcl5; Casp1; Il10; Irf8; C1qc; Itga5; Serping1; C1qb; Cd14; C1ra; Itgam; Cfl1; C1qa; Pycard; Il1b; Myd88
Rheumatoid arthritis	1.68e-06	18	Il18; Ccl3; Ccl12; Itgb2; Cxcl5; Tgfb1; H2-DMa; Ccl5; Ccl2; Csf1; Tlr2; Tcirg1; Tnfrsf11a; Cd80; Atp6v0d2; Il1b; Cd86; Mmp3
Malaria	2.35e-06	13	Il18; Tgfb1; Ccl12; Itgb2; Il10; Sdc1; Thbs2; Thbs1; Tlr2; Ccl2; Darc; Il1b; Myd88
Legionellosis	5.97e-06	14	Il18; Itgb2; Casp1; Naip6; Naip1; Cd14; Naip2; Tlr2; Hspa1a; Itgam; Pycard; Il1b; Myd88; Apaf1
Cytosolic DNA-sensing pathway	1.13e-05	14	Il18; Ddx58; Casp1; Ccl4; Ccl5; Nfkbib; Zbp1; Trex1; Irf7; Ripk3; Ikbke; Pycard; Il1b; Tmem173
Transcriptional misregulation in cancer	1.16e-05	27	Lyl1; Cd14; Runx1; Bcl2a1d; Traf1; Etv5; Itgb7; Etv6; Mpo; Plat; H3f3b; Maf; Ngfr; Sfpi1; Itgam; Tgfbr2; Il2rb; Gzmb; Csf1r; Cd86; Il1r2; Bcl2a1c; Birc3; Mmp3; Hist1h3a; Hist1h3d; Fcgr1
Fc epsilon RI signaling pathway	1.67e-05	15	Fcer1g; Fcer1a; Vav1; Pik3cd; Fyn; Prkcd; Pik3cg; Plcg2; Inpp5d; Syk; Rac2; Lyn; Pik3r5; Pla2g4a; Btk
Salmonella infection	1.87e-05	16	Il18; Lbp; Flnc; Ccl4; Casp1; Arpc2; Ccl3; 5430435G22Rik; Arpc5; Cd14; Was; Flna; Pycard; Il1b; Myd88; Rhog
Regulation of actin cytoskeleton	2.03e-05	30	Rac2; Fn1; Egfr; Cd14; Was; Iqgap1; Iqgap3; Itgax; Itgb3; Itgb2; Itgb7; Vav1; Arpc2; Limk1; Pik3cd; Arpc5; Pik3cg; Fgf18; Itgam; Pik3r5; Cfl1; Pdgfra; Nckap1l; Itga2b; Itga4; Itga5; Diap3; Diap1; Pip4k2a; Pak1
Herpes simplex infection	3.29e-05	28	Socs3; Rnasel; Traf1; Ccl12; Irf7; Nfkbib; Irf9; Eif2ak2; H2-T24; Pilra; Oas3; Oas2; Gm14446; Ccl2; Stat2; Ccl5; H2-DMa; Ikbke; Il1b; Sp100; Arntl; Ddx58; Tlr2; Ifit1; Jak1; Oas1a; Myd88; Cfp
Chagas disease (American trypanosomiasis)	4.71e-05	18	Ccl2; Tgfb1; Ccl12; Ace; Tgfbr2; Il10; C1qc; Ccl3; Ccl5; Pik3cd; C1qb; C1qa; Pik3cg; Tlr2; Pik3r5; Tlr6; Il1b; Myd88
Amoebiasis	0.000105	19	Tgfb1; Serpinb2; Fn1; Il10; Arg1; Pik3cd; Serpinb6a; Serpinb6c; Tlr2; Pik3r5; Itgb2; Itgam; Cd14; Serpinb1a; Ctsg; Il1b; Pik3cg; 5430435G22Rik; Il1r2
Prion diseases	0.000192	9	Ccl5; C1qc; Fyn; C1qb; C1qa; Hspa1a; Bax; Il1b; C6
Complement and coagulation cascades	0.000209	14	Serping1; Cfh; F7; C3ar1; C1ra; C1qc; C1qb; C1qa; Plat; C5ar1; Plaur; F13a1; F10; C6
Leukocyte transendothelial migration	0.000351	18	Ncf2; Ncf1; Itgb2; Rac2; Ncf4; Vav1; Rassf5; Itga4; Rap1b; Pik3cg; Cybb; Plcg2; Pik3r5; Cyba; Itgam; Pik3cd; Thy1; Mmp2
Systemic lupus erythematosus	0.00134	19	Fcgr4; Il10; H2-DMa; Hist1h2an; C1ra; C1qc; C1qb; C1qa; Ctsg; Hist2h2bb; Hist1h3a; H3f3b; Hist1h3d; Cd80; Hist1h2ag; Cd86; C6; Fcgr1; Hist1h2ab
Toxoplasmosis	0.00138	16	Tgfb1; Il10ra; Nfkbib; Pik3cd; Alox5; Birc3; Pik3r5; H2-DMa; Pik3cg; Tlr2; Il10; Hspa1a; Ccr5; Jak1; Myd88; Irgm1
Hepatitis C	0.00158	18	Ddx58; Irf7; Stat2; Socs3; Egfr; Irf9; Eif2ak2; Pik3cd; Oas3; Pik3cg; Pik3r5; Oas2; Ikbke; Oas1a; Gm14446; Rnasel; Ifit1; Jak1
Cell cycle	0.00171	17	Bub1; Ccnb2; Ccnb1; Cdkn2a; Ccna2; Tgfb1; Ccnd1; Gadd45b; Bub1b; Cdc20; Mcm6; Mcm5; Dbf4; Mcm2; Espl1; Mcm3; Plk1
Proteoglycans in cancer	0.00311	25	Hpse; Fn1; Ccnd1; Plaur; Hcls1; Flna; Flnc; Iqgap1; Tgfb1; Itgb3; Sdc1; Pik3cd; Pik3cg; Plcg2; Fgf18; Mmp2; Thbs1; Pik3r5; Cd44; Egfr; Itga5; Cbl; Pak1; Tlr2; Ptpn6
Hepatitis B	0.00348	18	Nfatc1; Nfatc2; Ccna2; Stat2; Tgfb1; Ccnd1; Birc5; Jak1; Pik3cd; Ddx58; Bax; Pik3cg; Tlr2; Pik3r5; Ikbke; Irf7; Myd88; Apaf1
Pancreatic cancer	0.0065	10	Tgfb1; Cdkn2a; Rac2; Tgfbr2; Ccnd1; Pik3cd; Egfr; Pik3cg; Pik3r5; Jak1
Non-small cell lung cancer	0.00653	9	Cdkn2a; Ccnd1; Egfr; Pik3cd; Pik3cg; Foxo3; Plcg2; Pik3r5; Rassf5
ECM-receptor interaction	0.00653	12	Thbs2; Itgb3; Fn1; Itgb7; Itga2b; Cd47; Itga4; Itga5; Thbs1; Spp1; Cd44; Sdc1
Bacterial invasion of epithelial cells	0.00694	11	Fn1; Arpc2; Pik3cd; Itga5; Arpc5; Pik3cg; Pik3r5; Cbl; Was; Hcls1; Rhog
Lysosome	0.00694	15	Ctsh; Pla2g15; Ctss; Lgmn; Slc11a1; Lipa; Ctsc; Ctse; Cd68; Tcirg1; Laptm5; Ap1s2; Atp6v0d2; Ctsg; Ctsw
Epstein-Barr virus infection	0.0081	22	Il10; Rbpj; Traf1; Nfkbib; Eif2ak2; Pik3cd; H2-T24; Fgr; Pik3cg; Plcg2; Sfpi1; Ccna2; Hspa1a; Ddx58; Il10ra; Cd44; Pik3r5; Vim; Syk; Bst1; Jak1; Lyn
Amino sugar and nucleotide sugar metabolism	0.00811	8	Renbp; Npl; Gnpda1; Hk3; Cmah; Uap1l1; Nans; Gfpt2
Inflammatory bowel disease (IBD)	0.0092	9	Il18; Tgfb1; Nfatc1; Il10; H2-DMa; Il21r; Tlr2; Maf; Il1b

## Sheet: KO_down_GOBP
Supplemental Table 3
GOBP	P-value	Count	Gene lists
inflammatory response	8.41255e-34	93	Pik3ap1; Anxa1; Ccl11; Ccl12; Ccl19; Hnrnpa0; Slc11a1; Thbs1; Ecm1; Lbp; Cfh; Plscr1; Alox5ap; Chi3l3; Cxcl13; Cd180; Ly86; Fn1; Rbpj; Naip6; Fcgr2b; Ccr1l1; Naip2; Cd14; C5ar1; Hck; Camk1d; Tnfrsf1b; Alox5; Cyba; Ccl2; Ccl3; Ncf1; Ccl7; Ccl4; Ccl5; Ccl8; Tnfrsf11a; Lyn; Axl; Lipa; Tlr2; Tlr1; Tlr6; Tlr7; Tlr8; Myd88; Fcgr3; Fcgr1; Adora2b; Cxcl5; Tnfaip8l2; Adam8; Ptafr; Ada; Pycard; P2rx7; Tgfb…
positive regulation of immune system process	1.1154e-30	94	Pik3ap1; Clec2i; Trim30a; Irf7; Lpxn; Ccl19; Fyn; Ctsg; Slc11a1; Thbs1; Lbp; Ddx58; Inpp5d; Cfh; Plscr1; C1rb; C3ar1; C1ra; Cxcl13; Ptprj; Cfp; Ccr1l1; Tlr13; Irak3; Camk1d; Foxp1; H2-T24; Fgr; Thy1; Tmem173; Ccl2; Ccl3; Ccl7; Ccl5; Cd80; Cd86; Lyn; Axl; Dhx58; Sash3; Tlr2; Tlr1; Tlr6; Tlr7; Clec7a; Tlr8; Myd88; Fcgr3; Fcgr1; Adora2b; Adam8; Coro1a; Fes; Ada; Pycard; Cd37; P2rx7; Bcl2a1d; Tgfb1; …
regulation of cytokine production	1.81856e-25	75	Hpse; Il18; Adora2b; Eif2ak2; Cxcl5; Il6ra; Casp1; Il10; Isg15; Fcgr2b; Casp4; Adam8; Cd14; C5ar1; Pycard; Irak3; Clec2i; Iqgap1; Il17ra; Arrb2; Trim30a; Irf7; Il1rl1; Litaf; Clec4e; Irf8; Fgr; AF251705; Sphk1; P2rx7; Rnf128; Darc; Panx1; Ccl2; Ccl3; Zcchc11; Scamp5; Ccl19; Lbp; Hmox1; Tgfb1; Csf1r; Fcer1g; Sulf1; Thbs1; Nlrp1a; Ccr2; Prg4; Inpp5d; Il1b; 5430435G22Rik; Lyn; Axl; Irg1; Ddx58; Ncka…
chemotaxis	1.17673e-20	69	Ccl2; Rac2; Cxcl5; Fpr1; Fpr2; Cxcl13; Adam8; Pla2g7; Retnlg; C5ar1; Ptafr; Myo9b; Ccl6; Lpar1; Tgfb1; Ccl7; Ccl11; Ccl12; Foxp1; Ccl4; Ccl19; Lsp1; Pik3cd; Pik3cg; Spp1; Itgam; Cklf; Aif1; Ngfr; S100a8; Ccl3; Evl; Camk1d; Cx3cr1; Ccl5; Amica1; Ccl9; Pdgfra; Thbs1; Cxcr2; Ccr2; Itgb2; S100a9; Ccr5; Ccl8; Cmtm3; Il1b; Cmtm7; Amot; Lbp; Fcer1g; Nckap1l; Ccbp2; F7; Dock2; C3ar1; Gpr77; Rhog; Gli3; C…
phagocytosis	2.07118e-19	33	Sirpa; Fcgr2b; Coro1c; Coro1a; Pycard; Hck; P2rx7; Rab20; Tgfb1; Anxa3; Cnn2; Vav1; Irf8; Fgr; Aif1; Ccl2; Camk1d; Slc11a1; Srpx; Ccr2; Thbs1; Axl; Lbp; Fcer1g; Nckap1l; Clec7a; Dock2; Cd47; Ptx3; Cdc42se2; Cdc42se1; Fcgr3; Fcgr1
response to cytokine stimulus	1.27045e-18	66	Ifitm3; Slc11a1; Ifitm1; Eif2ak2; Il6ra; Mx2; Trex1; Selplg; Ecm1; Coro1a; Fosl1; Mcm2; Nfil3; Hcls1; Irak3; Serpina3g; Anxa1; Ccl11; Xaf1; Lilrb3; Il1rl1; Zbp1; Gch1; Tnfrsf1b; Tnfrsf11a; Ifit2; Darc; Cited1; Gm14446; Aif1; Ccl2; Zcchc11; Cx3cr1; Lcn2; Snca; Jak1; Csf1r; Pyhin1; Ptgis; Cxcr2; Ccr2; Mcl1; Irf7; Il1b; Ccl5; Axl; Irg1; Sphk1; Il31ra; Timp1; Plscr1; Duox1; Ifi204; Il21r; Pycard; Ifi…
regulation of cell motility	1.12028e-16	66	Ccl2; Ifitm1; Ccl3; Adam8; Srgap2; Pla2g7; Tgfbr2; C5ar1; Fes; Ada; Ecm1; Pycard; Lpar1; Tgfb1; Ccl7; Plxnb2; Ccl11; Anxa3; Cnn2; Ddr2; Pdgfra; Slc9a3r1; Csf1; Fgr; Ccl19; Sphk1; Stk24; Thy1; Amot; Aif1; Mmp14; Ctsh; Camk1d; Cx3cr1; Ccl5; Csf1r; Itgb3; Sulf1; Thbs1; Dab2; Ccr2; Myo1f; Bmper; Sema4d; Cxcl13; Sp100; Lbp; Ddx58; Nckap1l; Timp1; F7; Col18a1; C3ar1; Egfr; Gpr77; Ptprj; Mmp3; Tlr2; Cor…
intracellular signal transduction	6.01521e-14	160	Flna; Arl11; Melk; Iqgap1; Pik3ap1; Iqgap3; Ctsh; Ccl11; Vav1; Sema4d; Stk24; Rhoc; Plek; Cyth4; Ccna2; Slc11a1; Bax; Thbs1; Ripk3; Ddx58; Inpp5d; Il31ra; Plscr1; Dock2; Egfr; Cdc42se1; Hcst; Lyn; Ptprj; Rac2; Socs3; Socs2; Racgap1; Tlr13; Irak3; Tnfrsf1b; Hic1; Eif2ak2; Fgr; Fkbp1b; Rab43; Fgd2; Spsb4; Ccl2; Rab20; Adcy7; S100a8; Prex1; Bmper; F10; Axl; Amot; Ngef; Dhx58; Gadd45b; Dclk1; Tlr2; T…
T cell activation	1.66498e-12	49	Il18; Cdkn2a; Tnfaip8l2; Tgfbr2; Adam8; Cd47; Coro1a; Ada; Pycard; Lcp1; Slfn1; Was; Tgfb1; P2rx7; Itgax; Treml2; Itgb2; Anxa1; Ccl19; Ccl5; Fyn; Eomes; Fkbp1b; Itgam; H2-DMa; Thy1; Aif1; Ccl2; Bcl2a1d; Slc11a1; Cd80; Bax; Ccr2; Ptpn6; Il1b; Batf; Nckap1l; Cd48; Vav1; Dock2; Vsig4; Rsad2; Stx11; Gli3; Tnfsf8; Clec2i; Mafb; Dpp4; Sash3
regulation of cell death	1.38473e-09	96	Lgmn; Melk; Snca; Sp110; Atpif1; Top2a; Anxa1; Ccl19; Ctsc; Fyn; Spp1; Ngfr; Cited1; Cd248; Bub1; Gzma; Cx3cr1; Bax; Thbs1; Cxcr2; Inpp5d; Plscr1; Egfr; Lyn; Hmgb2; Ccl3; Plac8; Fam129b; Naip1; Fosl1; Irak3; Serpinb2; Btg1; Ccl5; Apaf1; Ccl2; Ncf2; Il2rb; Camk1d; Traf1; Fndc1; Srpx; Axl; Itga5; Adam8; Fignl1; Ada; Hcls1; Pycard; Lpar1; P2rx7; Bcl2a1d; Tgfb1; Bcl2a1c; Nuak2; Pik3cg; Plcg2; Bcl2l14…
wound healing	2.98442e-09	38	Hpse; Ccnb1; Fn1; Hmox1; Serpinb2; Tgfb1; Itgb3; Cnn2; Sdc1; Pdgfra; P2ry12; Plat; F13a1; Plek; Tgfbr2; Ubash3b; Evl; Slc11a1; Efemp2; Prkcd; Thbs1; Fermt3; Ccr2; Serping1; Hps1; S100a8; F10; Axl; Fcer1g; Timp1; F7; Cd44; Itga5; Ptprj; Pf4; Ninj1; Lyn; Pak1
mitotic cell cycle	2.27629e-05	52	Ccnb2; Ccnb1; Rbbp8; Haus8; Ccnd1; Aspm; Ube2c; Pdpn; Nek6; Cdca3; Espl1; Cdca5; Ccna2; Cdca8; Slfn1; Ndc80; Iqgap3; Anxa1; Tgfb1; Tpx2; Bub1b; Sgol1; Kif23; Ska1; Racgap1; Aurka; Gpr132; Fam64a; Top2a; Aif1; Spc25; Nfatc1; Lmnb1; Bub1; Cenph; Plk1; Cenpe; Cenpa; E2f8; Eps8; Il1b; Gpsm2; Incenp; Sphk1; Nusap1; Flna; Birc5; Spag5; Egfr; Bcat1; Cdc20; Dbf4
cell cycle phase transition	0.00263242	24	Ccnb1; Rbbp8; Nfatc1; Ccnd1; Pdpn; Cdca5; Slfn1; Iqgap3; Anxa1; Tgfb1; Bub1b; Gpr132; Top2a; Aif1; Nek6; Lmnb1; Bub1; Plk1; Cenpe; Birc5; Egfr; Bcat1; Dbf4; Taok3
proteolysis	0.00332053	71	Adamts2; Adamts4; Casp4; Lonrf3; Lgmn; Casp1; Il10; Ube2c; Adam8; Cma1; Espl1; Usp18; Dab2; Pycard; Prcp; Cpxm1; Il1b; P2rx7; Ctsh; Serpinb2; Tnfrsf1b; Gzmb; Ctsc; Tmprss4; Ctse; Ctsg; Ube2l6; Plat; Aebp1; Mmp23; Adam19; Ctss; Mmp2; Mmp3; Dpep2; Ctsw; Mmp14; Pmaip1; Gzma; Ace; Mmp12; Clec4a3; Dpp4; Bax; Mmp19; Klk1; Serping1; Plk1; Prss23; Serpinb1a; F10; Serpina3g; Klk1b24; Amz1; Klk1b3; Cdc20; …
regulation of cellular process	2.08892e-05	471	Rbbp8; Lyl1; Arhgap25; Gas2l3; Lima1; Rbm3; Atpif1; Pik3ap1; Ska1; Ngfr; Hmha1; Aebp1; Cyth4; Arap1; Tacc3; Ddx58; Il31ra; Arg1; Mx2; Ptpro; Loxl2; Ptprj; Ccnb2; Ccnb1; C5ar1; Grn; Hck; Gpr35; Btg1; Asf1b; Capg; Rab20; Ubash3b; Gm13251; Lrrc17; Basp1; Bmper; Amot; Itga2b; Plcl2; Sash3; Zfp69; Clec2i; Diap1; Myd88; Pak1; Hpse; Mnda; Ptafr; P2rx7; Lrrk1; Nek6; Etv5; Lst1; Etv6; Ralgps2; Nuak2; Plcg…
cell communication	0.000135345	302	Dbn1; Hpse; Cited1; Flna; Dhx58; Siglec1; Melk; Plcl2; Snca; Atpif1; 5430435G22Rik; Iqgap1; Pik3ap1; Iqgap3; Cpt1a; Trim30a; Itgb3; Itgb2; Irf7; Lpxn; Ddr2; Sema4d; Arl11; Ctsc; Fyn; Ccnd1; Stk24; Ngfr; Hmha1; Gng2; Snx20; Aldh1a3; Nfatc2; Cyth4; Rab43; Ccna2; Snx5; Slc11a1; Efemp1; Pdgfra; Bax; Thbs1; Cxcr2; Ecm1; Anxa1; Fignl1; Ripk3; Pram1; Gabra3; Timp2; Lbp; Ddx58; Inpp5d; Shcbp1; Il31ra; Sl…
positive regulation of biological process	1.48789e-26	297	Acer3; Lyl1; Flna; Emid2; Ikbke; Adora2b; Csf1; Melk; Kif23; Myd88; Snca; Sp110; Rbm3; Atpif1; Iqgap1; Pik3ap1; Top2a; Cpt1a; Trim30a; Anxa3; Slc9a3r1; Irf7; Lpxn; Spic; Ddr2; Litaf; Ctsc; Uvrag; AF251705; Gpr65; Pik3cg; Tbxas1; Runx1; Ngfr; Ifit2; Rhoc; Cited1; Nfatc2; Atf3; Marcksl1; Abcg1; Scamp5; Bub1; Gzma; Arap1; Slc11a1; Cenpe; Pdgfra; Bax; Thbs1; Dab2; Cxcr2; Spp1; Ecm1; Anxa1; Fcer1a; Po…
negative regulation of biological process	4.48215e-12	234	Rbbp8; Rbm3; Gas2l3; Flna; Lima1; Adora2b; Snca; Atpif1; Iqgap1; Pik3ap1; Top2a; Ctsh; Trim30a; Lgmn; Lpxn; Mpo; Irf8; Fyn; Cd37; Efemp1; Ccnd1; Tmsb10; Spp1; Ngfr; Cited1; Mx2; Atf3; Tnnt1; Abcg1; Uchl1; Bub1; Cx3cr1; Slc11a1; Cdkn3; Cenpe; Camp; Thbs2; Pdgfra; Bax; Thbs1; Cxcr2; Ecm1; Fignl1; Lbp; Capg; Inpp5d; Slc6a4; Lpar1; Gadd45b; Plscr1; Egfr; Vill; Ptpro; Mafb; Has1; Slpi; Ccnb1; Hmgb2; S…
system development	3.79689e-07	230	Cdh11; Lyl1; Flna; Prg4; Gab3; C1qb; Melk; Atpif1; Iqgap1; Iqgap3; Ctsh; Ccl11; Anxa3; Anxa4; Ddr2; Ccl19; Irf8; Fyn; E2f8; Stk24; Spp1; Ngfr; Cited1; Plek; Atf3; Sat1; Gcnt1; Cx3cr1; Efemp1; Tacc3; Col14a1; Bax; Thbs1; Tph1; Ecm1; Tnfaip2; Pou2f2; Inpp5d; Il31ra; Slc6a4; Cxcl13; C3ar1; Racgap1; P2rx7; Egfr; Gpnmb; Dclre1c; Dock2; Mybpc3; Arg1; Ptpro; Mafb; Ptprj; Gas7; Ccnb2; Ccnb1; Socs3; Socs2…
regulation of response to stimulus	3.23734e-25	226	C1qb; Snca; Atpif1; Clec2i; Pik3ap1; Iqgap3; Ctsh; Trim30a; Ngef; Irf7; Lpxn; Tlr1; Vav1; Ccl19; Ctsc; Fyn; Cd37; Pik3cg; Stk24; Runx1; Ngfr; Rhoc; Gm14446; Cyth4; Bub1; Arap1; Slc11a1; Pdgfra; Bax; Thbs1; Ecm1; Samhd1; Fignl1; Ripk3; Pram1; Lbp; Ddx58; Inpp5d; Il31ra; Cfh; Plscr1; C1rb; C3ar1; C1ra; Egfr; Cdc42se1; Bves; Alox5ap; Hcst; Ptpro; Lyn; Cd180; Ptprj; Cfp; Ly86; Hmgb2; Socs3; Socs2; As…
protein metabolic process	0.00116531	225	Nlrp1b; Rbm3; Lgmn; Flna; Prss23; C1qb; Melk; Snca; Prcp; Iqgap1; Iqgap3; Ctsh; Trim30a; Irf7; Ddr2; Ccl19; Irf9; Ctsc; Fyn; Ctse; Ctsg; Pik3cg; Fut4; F13a1; Ctss; Ctsw; Abcg1; Nceh1; Ccna2; Gzma; Gzmb; Slc11a1; Efemp1; Cenpe; Tgfb1; Bax; Thbs1; Pbk; Lbp; Mmp23; Inpp5d; Il31ra; Cfh; C1rb; C1ra; Egfr; Cma1; Mmp3; Mcpt4; Pdk3; Fkbp1b; Ptpro; Lyn; Ptprj; Cndp2; Ccnb2; Ccnb1; Map4k1; Lonrf3; Apol11b;…
cell differentiation	0.000220627	178	Cdh11; Lyl1; Gab3; Tnfaip2; Atpif1; Iqgap1; Anxa1; Foxo3; Itgb3; Ddr2; Ccl19; Irf8; Fyn; Stk24; Ngfr; Cited1; Plek; Atf3; Abcg1; Efemp1; Tacc3; Col14a1; Bax; Fignl1; Pou2f2; Inpp5d; Il31ra; Slc6a4; Bves; Racgap1; Plscr1; Gpnmb; Dclre1c; Dock2; Mybpc3; Ptpro; Mafb; Ptprj; Gas7; Ccnb1; Socs3; Socs2; Tyrobp; Plac8; Rbpj; Runx1; Slc7a5; Lgals3; Flna; Flnc; AW551984; Msr1; Foxp1; Stmn1; Btg1; Sdc1; 49…
regulation of multicellular organismal process	7.8541e-16	177	Lgmn; Adora2b; Snca; Iqgap1; Iqgap3; Ctsh; Trim30a; Anxa3; Slc9a3r1; Irf7; Ddr2; Ccl19; Irf8; Fyn; AF251705; Stk24; Ngfr; Cited1; Plek; Tnnt1; Scamp5; Cx3cr1; Slc11a1; Efemp1; Col14a1; Pdgfra; Bax; Thbs1; Tph1; Ecm1; Nlrp1a; Lbp; Ddx58; Inpp5d; Slc6a4; C3ar1; Clec7a; Mybpc3; Ptpro; Mafb; Ptprj; Ccnb1; Socs2; Tyrobp; Plac8; Rbpj; Fcgr2b; Cd14; C5ar1; Atp1a1; Irak3; Tbxas1; Foxp1; Btg1; Eif2ak2; Fg…
organ development	1.94823e-05	175	Lyl1; Gab3; C1qb; Melk; Atpif1; Iqgap1; Iqgap3; Ctsh; Ccl11; Itgb3; Anxa4; Ddr2; Ccl19; Irf8; Fyn; Spp1; Ngfr; Cited1; Plek; Atf3; Gcnt1; Cx3cr1; Efemp1; Tacc3; Col14a1; Bax; Thbs1; Tph1; Ecm1; Pou2f2; Inpp5d; Il31ra; Slc6a4; Dock2; Arg1; P2rx7; Egfr; Gpnmb; Dclre1c; Mybpc3; Ptpro; Mafb; Ptprj; Ccnb2; Ccnb1; Socs3; Socs2; Tyrobp; Aspm; Rbpj; Runx1; Fosl1; Flna; AW551984; Foxp1; Stmn1; Sdc1; Eif2a…
regulation of signaling	4.87955e-13	174	Snca; Atpif1; Pik3ap1; Iqgap3; Ctsh; Trim30a; Irf7; Lpxn; Vav1; Ccl19; Ctsc; Fyn; Pik3cg; Ngfr; Rhoc; Plek; Cyth4; Bub1; Arap1; Bax; Thbs1; Ecm1; Fignl1; Ripk3; Lbp; Rasgef1b; Inpp5d; Il31ra; Slc6a4; Bves; Plscr1; Egfr; Cdc42se1; Dock2; Hcst; Ptpro; Lyn; Cd180; Ptprj; Ly86; Socs3; Socs2; Aspm; Rbpj; Smap2; Tlr13; Irak3; Hic1; Eif2ak2; Fgr; Fkbp1b; P2rx7; Thy1; Fgd2; Ccl2; Cpt1a; Lmnb1; S100a8; Pr…
response to organic substance	1.71262e-19	170	Sell; Rbm3; Snca; Cxcl5; Iqgap3; Cpt1a; Ccl11; Irf7; Ccl19; Hnrnpa0; Gch1; Fyn; Ctsg; Spp1; Ngfr; Cited1; Ctss; Gm14446; Abcg1; Arap1; Slc11a1; Bax; Thbs1; Cxcr2; Anxa1; Lbp; Ddx58; Shcbp1; Il31ra; Slc6a4; Duox1; Arg1; Ifi204; Plscr1; Egfr; Ifi203; Serpina3g; Pdk3; Lyn; Cd180; Has1; Cxcl16; Ccnb1; Hmgb2; Socs3; Ncf2; Mx2; Naip6; Naip1; Naip2; Cd14; Tlr13; Fosl1; Irak3; Ucp2; Tnfrsf1b; Rab11fip5; …
defense response	2.92446e-51	166	Tlr2; Adora2b; C1qb; Fcna; Snca; Sp110; Pik3ap1; Anxa1; Ccl11; Anxa3; Irf7; Btk; Irf5; Mpo; Hnrnpa0; Irf8; Cd37; Oas2; Cited1; Gm14446; Slc11a1; Camp; Thbs1; Cxcr2; Ecm1; Samhd1; Lbp; Ddx58; Cfh; Plscr1; C1rb; C1ra; Mx2; Mx1; Alox5ap; Chi3l3; Lyn; Cd180; Cfp; Cxcl16; Zbp1; Fn1; Plac8; Rbpj; Naip6; Fcgr2b; Ccr1l1; Naip2; Cd14; C5ar1; Lgals3; Irak3; Ccl7; Itgax; Tnfrsf1b; Alox5; Eif2ak2; Fgr; Lyz2;…
cellular response to chemical stimulus	5.55372e-26	158	Rbm3; Snca; Iqgap1; Iqgap3; Ctsh; Ccl11; Ccl12; Itgb2; Irf7; Mpo; Irf8; Fyn; Ccnd1; Spp1; Ngfr; Cited1; Ctss; Gm14446; Nceh1; Cx3cr1; Pdgfra; Bax; Thbs1; Cxcr2; Ecm1; Lbp; Shcbp1; Il31ra; Slc6a4; Duox1; Arg1; Ifi204; Plscr1; Egfr; Ifi203; Pdk3; Alox5ap; C3ar1; Ptpro; Lyn; Cd180; Has1; Cxcl16; Ccnb1; Retnlg; Zbp1; Socs3; Ncf2; Naip6; Naip1; Ccr1l1; Naip2; Cd14; C5ar1; Irak3; Ucp2; Ccl7; Vasn; Eif2…
phosphorus metabolic process	4.52078e-06	150	Melk; Snca; Atpif1; Iqgap1; Iqgap3; Nme4; Ccl11; Ddr2; Ccl19; Gch1; Fyn; Pik3cg; Stk24; Gng2; Pla2g15; Plek; Nceh1; Ccna2; Arap1; Slc11a1; Efemp1; Cenpe; Bax; Thbs1; Rrm2; Fignl1; Pbk; Inpp5d; Il31ra; Plscr1; Bves; Egfr; Mx1; Dock2; Pdk3; Gpr65; Ptpro; Fam129a; Lyn; Ptprj; Myo9b; Ccnb2; Ccnb1; Map4k1; Rac2; Socs3; Ccl3; Mx2; Pkig; Ubash3b; Atp1a1; Irak3; Tpx2; Eif2ak2; Fgr; Oas2; Fkbp1b; Thy1; Nc…
regulation of localization	2.70368e-19	145	Flna; Adora2b; Snca; Atpif1; Ctsh; Ccl11; Anxa3; Ddr2; Ccl19; Fyn; AF251705; Stk24; Ngfr; Rhog; Abcg1; Scamp5; Cx3cr1; Slc11a1; Cenpe; Tacc3; Pdgfra; Bax; Thbs1; Ecm1; Nlrp1a; Lbp; Ddx58; Dock2; C3ar1; Clec7a; Egfr; Arg1; Abhd2; Lyn; Has1; Cxcl16; Rab8b; Ccnb1; Ccl3; Racgap1; Pkig; Fcgr2b; Ccr1l1; Cd14; C5ar1; Atp1a1; Hck; Msr1; Stmn1; Fgr; Fkbp1b; Thy1; Tmem173; Ccl2; Anxa1; Cpt1a; Camk1d; Ccl5;…
organelle organization	0.0019758	143	Dbn1; Rbbp8; Gas2l3; Flna; Lima1; Snca; Atpif1; Prc1; Asf1b; Top2a; Anxa1; Ccl11; Lsp1; Ska1; Tmsb10; Fam64a; Plek; Aurka; Bub1; Gzma; Arap1; Cenph; Cenpe; Tacc3; Bax; Coro2a; Dock2; Vill; Gpr65; Mybpc3; Gas7; Ccnb2; Ccnb1; Rac2; Ccl3; Racgap1; Aspm; Hck; Ndc80; Kif20a; Tpx2; Foxp1; Stmn1; Bub1b; Fgr; Ccna2; Rab43; Thy1; Capg; Spc25; Ccl2; Rab20; Fmnl1; Ccl7; Srpx; Hist2h2bb; Hist1h2an; Sh3pxd2b;…
regulation of developmental process	2.10671e-09	130	Iqgap3; Ctsh; Ccl11; Itgb3; Ddr2; Ccl19; Fyn; Stk24; Ngfr; Cited1; Sfpi1; Abcg1; Cx3cr1; Efemp1; Cenpe; Col14a1; Bax; Thbs1; Ecm1; Inpp5d; Slc6a4; Bves; C3ar1; Cdc42se2; Cdc42se1; Lyn; Gas7; Ccnb1; Socs3; Socs2; Tyrobp; Aspm; Rbpj; C5ar1; Irak3; Msr1; Foxp1; Btg1; Eif2ak2; Fgr; Foxo3; Rod1; Thy1; Ccl2; Ccl3; Camk1d; Lrrc17; Anxa3; Rbp1; Sh3pxd2b; Mafb; Axl; Amot; Ngef; Sash3; Clec2i; Diap1; Hpse;…
regulation of immune system process	9.29734e-34	128	Cxcl13; C1qb; Snca; Cxcl5; Clec2i; Pik3ap1; Anxa1; Trim30a; Itgb3; Irf7; Lpxn; Ccl19; Fyn; Ctsg; Gm14446; Slc11a1; Thbs1; Ecm1; Samhd1; Lbp; Ddx58; Inpp5d; Cfh; Plscr1; C1rb; C3ar1; C1ra; Lyn; Ptprj; Cfp; Hmgb2; Ccl3; Tyrobp; Fcgr2b; Ccr1l1; Tlr13; Irak3; Ccl7; Foxp1; Eif2ak2; H2-T24; Fgr; Lrrc17; Isg15; Thy1; Tmem173; Ccl2; Ctsh; Camk1d; Ccl5; Cd80; Cd86; Rbp1; Gpr77; Mafb; Axl; Dhx58; Vsig4; Sa…
cell death	6.76415e-11	128	Lgmn; Melk; Snca; Sp110; Atpif1; Top2a; Anxa1; Wdr92; Lsp1; Ctsc; Fyn; Stk24; Spp1; Ngfr; Ccr5; Cited1; Cd248; Sfpi1; Bub1; Gzma; Gzmb; Bax; Thbs1; Cxcr2; Inpp5d; Plscr1; Egfr; Serpina3g; Nek6; Lyn; Traf1; Hmgb2; Ccl3; Plac8; Naip6; Naip1; Naip2; Fosl1; Irak3; Tpx2; Serpinb2; Tnfrsf1b; Hic1; Btg1; Bub1b; Eif2ak2; Lyz2; Apaf1; Tmem173; Ccl2; Ncf2; Il2rb; Camk1d; Ccl5; Fndc1; Srpx; Fam129b; Axl; Ga…
organic substance transport	4.64218e-06	124	Cfl1; Tlr2; Snca; Cpt1a; Rab3il1; Ccl19; AF251705; Ngfr; Snx20; Plek; Abcg1; Scamp5; Scamp2; Snx5; Slc11a1; Slc2a6; Tacc3; Thbs1; Rtp4; Anxa1; Nlrp1a; Pou2f2; Lbp; Ddx58; Slc6a4; Arg1; Egfr; Tmem173; Apol7c; Apobr; Slc15a3; Lyn; Apol11b; Ccl3; Rbpj; Pkig; Ly6e; Cd14; Flna; Kif20a; Fgr; Fkbp1b; Rab43; Slc25a12; Rab20; Ncf1; Rab11fip5; Fndc1; Slco2a1; Slc43a2; Gpr77; Tnfrsf11a; Slc7a8; Slc7a5; Slc7…
response to wounding	8.76232e-35	123	Pik3ap1; Anxa1; Ccl11; Itgb3; Ccl19; Hnrnpa0; Pik3cg; Stk24; F13a1; Plek; Slc11a1; Efemp2; Fcer1g; Bax; Thbs1; Ecm1; Lbp; Cfh; Plscr1; Ninj1; Clec7a; Alox5ap; Chi3l3; Arg1; Abhd2; Lyn; Cd180; Ptprj; Ly86; Ccnb1; Fn1; Rbpj; Naip6; Fcgr2b; Ccr1l1; Naip2; Cd14; C5ar1; Hck; Ccl7; Tnfrsf1b; Sdc1; Alox5; Cyba; Ccl2; Ccl3; Ncf1; Ubash3b; Camk1d; Ccl4; Ccl5; Ccl8; Ccl12; Tnfrsf11a; F10; Cxcl13; Axl; Lipa…
cellular component movement	2.51888e-19	123	Dnahc2; Ctsh; Ccl11; Itgb3; Itgb2; Itgb7; Ddr2; Ccl19; Fyn; Stk24; Spp1; Rhog; Uchl1; Cx3cr1; Cenpe; Fcer1g; Bax; Thbs1; Cxcr2; Ecm1; Lbp; Ddx58; C3ar1; Egfr; Mmp3; Ptpro; Lyn; Ptprj; Myo9b; Retnlg; Aspm; Ccr1l1; C5ar1; Kif20a; Stmn1; Fgr; Nav1; Itgam; Thy1; Cklf; Ccl2; Ccl3; Ccl6; Camk1d; Ccl5; Anxa3; Abhd2; Gpr77; Bmper; Cxcl13; Axl; Amot; P2ry6; Dclk1; Itga5; Has1; Tlr2; Cxcl16; Fcgr3; Ifitm1;…
regulation of cellular component organization	9.90661e-12	119	Lima1; Snca; Atpif1; Anxa1; Trim30a; Ddr2; Ccl19; Irf8; Fyn; Ska1; Tmsb10; Plek; Scamp5; Bub1; Arap1; Slc11a1; Cenpe; Col14a1; Bax; Bves; Cdc42se2; Vill; Dock2; Gpr65; Lyn; Ptprj; Gas7; Cxcl16; Rab8b; Ccnb1; Fn1; Wisp2; Fcgr2b; Cd14; Irak3; Cdc42se1; Camk1d; Tpx2; Stmn1; Eif2ak2; Fgr; Hck; Thy1; Capg; Ccl2; Ccl3; Ccl7; Ccl11; Cxcl13; Fxyd2; Spag5; Vim; Clec2i; Diap1; Fcgr3; Pak1; Fcgr1; Pdpn; Apo…
cellular component assembly	6.59784e-06	113	Lima1; Gpr65; Snca; Atpif1; Asf1b; Cpt1a; Trim30a; Itgb3; Ccl19; Gch1; Tmsb10; Rhoc; Plek; Ehd4; Arap1; Cenph; Bax; Rrm2; Slc6a4; Tubb6; Arg1; Vill; Alox5ap; Mybpc3; Ptpro; Cxcl13; Ptprj; Gas7; Ccnb1; Rac2; Fn1; Racgap1; Hck; Foxp1; Stmn1; Was; Eif2ak2; Hist1h3a; Tk1; Thy1; Capg; Kcna3; Rab20; Ccl11; Srpx; Hist2h2bb; Hist1h2an; Sh3pxd2b; Hist1h2ag; Hist1h2ab; Itga5; Has1; Clec2i; Hist1h1e; Diap1;…
cell activation	7.64388e-33	112	Lyl1; Snca; Anxa1; Treml2; Anxa3; Itgb2; Vav1; Ccl19; Fyn; Cd37; Plek; Sfpi1; Cx3cr1; Slc11a1; Fcer1g; Bax; Thbs1; Cxcr2; Pou2f2; Lbp; Inpp5d; Plscr1; Dock2; Lyn; Cd180; Ptprj; Tyrobp; Rbpj; Fcgr2b; Ly6d; Ccbp2; Itgax; Foxp1; Fgr; Fkbp1b; Itgam; Thy1; Ccl2; Ccl3; Ubash3b; Ccl5; Cd80; Itgb3; Cd86; Bmper; Mafb; Axl; Vsig4; Sash3; Stx11; Tlr1; Clec2i; Myd88; Fcgr3; Adora2b; Tnfaip8l2; Selplg; Adam8;…
protein localization	8.45272e-06	112	Dbn1; Ap1s2; Anxa1; Rab3il1; Ccl19; Fyn; AF251705; Tmsb10; Ngfr; Snx20; Plek; Abcg1; Scamp5; Scamp2; Arap1; Slc11a1; Cenpe; Tacc3; Bax; Rtp4; Nlrp1a; Pou2f2; Ddx58; Egfr; Slc15a3; Lyn; Ccnb1; Ccl3; Racgap1; Rbpj; Pkig; Cd14; Flna; Ndc80; Kif20a; Bub1b; Fgr; Rab43; Tmem173; Rab20; Ncf1; Rab11fip5; Fndc1; Gpr77; Sh3pxd2b; Amot; Spag5; Stx11; Tlr1; Tlr6; Tlr7; Clec2i; Diap1; Nup210; Pak1; Apobec1; H…
cell migration	1.49819e-22	109	Ctsh; Ccl11; Itgb3; Itgb2; Itgb7; Ddr2; Ccl19; Fyn; Stk24; Spp1; Rhog; Cx3cr1; Fcer1g; Bax; Thbs1; Cxcr2; Ecm1; Lbp; Ddx58; C3ar1; Egfr; Ptpro; Lyn; Ptprj; Cxcl16; Retnlg; Aspm; Ccr1l1; C5ar1; Camk1d; Fgr; Nav1; Itgam; Thy1; Cklf; Ccl2; Ccl3; Ccl6; Ccl7; Ccl5; Anxa3; Abhd2; Gpr77; Bmper; Cxcl13; Axl; Amot; P2ry6; Dclk1; Itga5; Has1; Tlr2; Fcgr3; Ifitm1; Selplg; Adam8; Srgap2; Coro1a; Myo9b; Gpc6;…
macromolecular complex subunit organization	3.5541e-07	101	Flna; Lima1; Snca; Atpif1; Asf1b; Cpt1a; Ccl11; Mpo; Gch1; Tmsb10; Plek; Abcg1; Ehd4; Arap1; Cenph; Tacc3; Bax; Dab2; Rrm2; Slc6a4; Tubb6; Arg1; Vill; Coro1a; Mybpc3; Cxcl13; Gas7; Ccnb1; Racgap1; Irak3; Ndc80; Tpx2; Stmn1; Was; Eif2ak2; Alox5ap; Tk1; Capg; Kcna3; Spc25; Clec2i; Trim30a; Hist2h2bb; Hist1h2an; Sh3pxd2b; Hist1h2ag; Hist1h2ab; Spag5; Vim; Hist1h1e; Diap1; Pak1; Hist1h1b; Irf8; Haus8…
positive regulation of response to stimulus	3.37367e-28	151	C1qb; Clec2i; Pik3ap1; Iqgap3; Ctsh; Trim30a; Irf7; Lpxn; Ccl19; Ctsc; Fyn; Ctsg; Ngfr; Rhoc; Bub1; Slc11a1; Pdgfra; Bax; Thbs1; Lbp; Ddx58; Il31ra; Cfh; Plscr1; C1rb; C3ar1; C1ra; Egfr; Dock2; Alox5ap; Hcst; Lyn; Cd180; Ptprj; Cfp; Ly86; Aspm; Rbpj; Ccr1l1; Nek6; C5ar1; Irak3; Ccl7; Hic1; Eif2ak2; H2-T24; Fgr; P2rx7; Thy1; Tmem173; Ccl2; Ccl3; Lmnb1; Camk1d; Ccl5; Cd86; Bmper; F10; Srpx; Cxcl13;…
regulation of immune response	1.18817e-25	80	Adora2b; Zbp1; Tlr2; Il10; Fyn; Hmox1; Fcgr2b; Adam8; H2-T24; Nfam1; Tlr13; Fes; Ada; Irak3; Ctsg; Clec2i; Cfp; Pik3ap1; Bcl2a1d; Trim30a; Ecm1; Irf7; Il1rl1; Lpxn; Cacnb3; Ccl19; Myo1f; C1qc; C1qb; C1qa; Cd37; Plcg2; Tlr1; P2rx7; Arrb2; Thy1; Tmem173; Ctsh; Nfatc2; Lbp; H2-DMa; Tgfb1; Fcer1g; Cd86; Ccr2; Serping1; C6; Ptpn6; Pram1; Inpp5d; Lat2; 5430435G22Rik; Lyn; Irg1; Ddx58; Nckap1l; Fcer1a; …
organic substance catabolic process	0.00491315	96	Renbp; Rbbp8; Pld4; Ccl11; Pld3; Vav1; Ccl19; Gch1; Fyn; Rhog; Sat1; Nceh1; Gzma; Arap1; Bax; Adam8; Plscr1; Bves; Egfr; Mx1; Dock2; Chi3l3; Cxcl13; Rac2; Mx2; Zcchc11; Eno2; Irak3; Tnfrsf1b; Lyve1; Ube2l6; Oas2; Gng2; P2rx7; Thy1; Ncf2; Ncf1; Trim30a; Amot; Lipa; Rgs17; Ngef; Rgs10; Hk3; Uhrf1; Hpse; Akr1c18; Srgap2; Gpr65; Myo9b; Ada; Pycard; Il1b; Apaf1; Tgfb1; Plcg2; Gmip; Daglb; Pmaip1; Hspa…
cell chemotaxis	1.87168e-24	46	Ccl2; Retnlg; Adam8; Pla2g7; C5ar1; Myo9b; Lpar1; Ccl7; Ccl11; Ccl12; Itgb2; Ccl19; Spp1; Itgam; Cklf; Aif1; S100a8; Ccl3; Ccl6; Camk1d; Cx3cr1; Ccl5; Amica1; Pdgfra; Thbs1; Cxcr2; Ccr2; S100a9; Ccr1l1; Il1b; Cxcl13; Lbp; Fcer1g; Nckap1l; F7; C3ar1; Gpr77; Rhog; Coro1a; Pf4; Hmgb2; Ptpro; Lyn; Fcgr3; Ptprj; Cxcl16
positive regulation of cellular process	6.48974e-22	254	Acer3; Lyl1; Flna; Adora2b; Melk; Myd88; Snca; Sp110; Rbm3; Iqgap1; Pik3ap1; Top2a; Cpt1a; Ccl11; Anxa3; Irf7; Spic; Ddr2; Litaf; Ctsc; Uvrag; AF251705; Pik3cg; Spp1; Ngfr; Rhoc; Cited1; Nfatc2; Atf3; Marcksl1; Scamp5; Ccna2; Gzma; Arap1; Slc11a1; Cenpe; Pdgfra; Bax; Thbs1; Cxcr2; Ecm1; Anxa1; Fcer1a; Pou2f2; Cd248; Lbp; Ddx58; Inpp5d; Il31ra; Slc6a4; Bves; C3ar1; Plscr1; Egfr; Dock2; Gpr65; Hcst…
response to bacterium	1.38027e-21	70	Il18; Irf8; Cxcl5; Il6ra; Casp1; Il10; Plac8; Rbpj; Naip6; Fcgr2b; Ncf1; Naip2; Cd14; C5ar1; Ptafr; Pycard; Sp110; Irak3; P2rx7; Tgfb1; Anxa3; Stab1; Lyz2; Litaf; Hnrnpa0; Gch1; Fgr; Ctsg; Plcg2; Tlr1; Hmgb2; Myd88; Hck; Isg15; Cited1; Ccl2; Ncf2; Zcchc11; Cx3cr1; Lbp; Ccl3; Camp; Prkcd; Nr1h4; Tnfrsf11a; S100a9; S100a8; Tnfrsf1b; Il1b; Tnfsf8; Cxcl13; Axl; Irg1; Fcer1g; Lcn2; Nlrp1a; Plscr1; Snc…
immune response-regulating signaling pathway	4.6349e-20	44	Adam8; Nfam1; C5ar1; Ada; Irak3; Pik3ap1; Bcl2a1d; Trim30a; Irf7; Lpxn; Cacnb3; Lat2; Fyn; Plcg2; Tlr1; Arrb2; Thy1; Ctsh; Nfatc2; Lbp; Fcer1g; Cd86; 5430435G22Rik; Lyn; Irg1; Ddx58; Nckap1l; Fcer1a; Dhx58; Plscr1; Clec7a; Ptprj; Ptpn6; Tlr2; Tlr13; Tlr6; Tlr7; Clec2i; Unc93b1; Tlr8; Myd88; Fcgr3; Rsad2; Fcgr1
response to oxygen-containing compound	2.52415e-11	91	Sell; Snca; Ctsh; Mpo; Hnrnpa0; Irf8; Fyn; Ctsg; Spp1; Ngfr; Cited1; Cx3cr1; Slc11a1; Thbs1; Anxa1; Trpm2; Lbp; Plscr1; Arg1; Slc6a4; Egfr; Serpina3g; Pdk3; Lyn; Cd180; Ly86; Ccnb1; Socs3; Ccl3; Cd14; C5ar1; Fosl1; Irak3; Ucp2; Tnfrsf1b; Sdc1; Fkbp1b; Ccl2; Ncf2; Adcy7; Ccl7; Rab11fip5; Ccl5; Tnfrsf11a; Axl; Tlr2; Ccl19; Myd88; Pak1; Gch1; Cxcl5; Ccnd1; Apobec1; Ptafr; Ada; Pycard; P2rx7; Tgfb1; …
innate immune response	9.06512e-42	89	Eif2ak2; C1qb; Fcna; Snca; Sp110; Pik3ap1; Irf7; Btk; Irf5; Zbp1; Gch1; Cited1; Gm14446; Slc11a1; Lbp; Ddx58; Cfh; Plscr1; C1rb; C1ra; Mx2; Mx1; Lyn; Cd180; Cfp; Ly86; Naip6; Naip2; Cd14; Tlr13; Lgals3; Irak3; Ccl5; Fgr; Oas3; Oas2; Tmem173; Ccl2; Tgfb1; Oasl2; Oasl1; Cd86; Axl; Dhx58; Ptpn6; Tlr2; Tlr1; Tlr6; Tlr7; Tlr8; Myd88; Fcgr1; Ifitm3; Ifitm2; Ifitm1; Tnfaip8l2; Adam8; Pycard; Spon2; Pik3…
homeostatic process	0.000236671	89	Slc39a13; Snca; Atpif1; Ctsh; Itgb3; Ccl19; Fyn; Ngfr; Steap1; Slc39a6; Abcg1; Slc11a1; Col14a1; Fcer1g; Bax; Cxcr2; Anxa1; Inpp5d; C3ar1; Dclre1c; Pdk3; Lyn; Ccnb2; Ccl3; 4930506M07Rik; Ccl5; Fkbp1b; Rod1; Thy1; Ccl2; Rab20; Ubash3b; Tbxas1; Rab11fip5; Ckb; Kcnk6; Tnfrsf11a; Cxcl13; Axl; Lipa; Hk3; Diap1; Cxcl5; Sh3bgrl3; Mt2; Adam8; Coro1a; Ada; Hcls1; Lpar1; P2rx7; Tgfb1; Clic1; Pik3cd; Plcg2;…
cytokine production	2.73116e-30	87	Iqgap1; Clec2i; Trim30a; Irf7; Ccl19; Irf9; Irf8; AF251705; Scamp5; Slc11a1; Thbs1; Fcer1a; Lbp; Ddx58; Inpp5d; C3ar1; Clec7a; Lyn; Rbpj; Fcgr2b; Cd14; C5ar1; Irak3; Eif2ak2; Fgr; Rnf128; Arrb2; Tmem173; Ccl2; Ccl3; Ccl5; Gpr77; Axl; Lipa; Dhx58; Vsig4; Tlr2; Tlr1; Tlr6; Tlr7; Tlr8; Myd88; Fcgr3; Hpse; Adora2b; Cxcl5; Adam8; Cma1; Ptafr; Pycard; P2rx7; Tgfb1; Il1rl1; Litaf; Panx1; Nfatc2; Csf1r; …
regulation of response to stress	1.40077e-19	91	Pik3ap1; Anxa1; Trim30a; Irf7; Ccl19; Cd37; Stk24; Gm14446; Fcer1g; Bax; Thbs1; Fcer1a; Lbp; Ddx58; Cfh; Plscr1; F7; Egfr; Cdc42se1; Alox5ap; Lyn; Ptprj; Fcgr2b; Tlr13; Irak3; Tnfrsf1b; Hic1; Eif2ak2; Fgr; Tmem173; Ccl3; Ubash3b; Ccl5; Cd86; Tnfrsf11a; Dhx58; Tlr2; Tlr1; Tlr6; Tlr7; Zbp1; Tlr8; Myd88; Fcgr3; Pak1; Fcgr1; Hpse; Adora2b; Cxcl5; Tnfaip8l2; Adam8; Fignl1; Ada; Pycard; Il1rl1; C6; Aoa…
regulation of response to external stimulus	2.78117e-17	61	Hpse; Adora2b; Tnfaip8l2; Casp1; Il10; Fcgr2b; Adam8; Pla2g7; Tgfbr2; C5ar1; Ada; Pycard; Lpar1; Il17ra; Ccl7; Anxa1; Tgfb1; Tnfrsf1b; Il1rl1; Ccl19; Ccl5; Tnfrsf11a; Pik3ap1; Plek; C6; Ccl2; Ccl3; Ubash3b; Camk1d; Lbp; Pdgfra; Ptgis; Prkcd; Ccr2; Serping1; S100a9; Ccr1l1; Il1b; Thbs1; Cxcl13; Tbc1d14; Irg1; Fcer1g; Nckap1l; Fcer1a; Cfh; F7; C3ar1; Cd47; Aoah; Gpr77; Aif1; Tlr2; Stk24; Alox5ap; L…
positive regulation of molecular function	3.50587e-09	83	Adora2b; Cdkn2a; Il6ra; Fn1; Ccnd1; Snca; Cxcl13; Adam8; Srgap2; Nfam1; Lmnb1; Fosl1; Myo9b; Pycard; Irak3; Lpar1; 5430435G22Rik; Iqgap1; Apaf1; Iqgap3; Ctsh; Ccl11; Tpx2; Btg1; Ddr2; Pdgfra; Gch1; Csf1; Fgr; Traf1; Plcg2; Hmgb2; P2rx7; Sphk1; Plek; Tmem173; Tgfbr2; Adcy7; Pmaip1; Camk1d; Arap1; Slc11a1; Plk1; Cenpe; Tgfb1; Csf1r; Anxa3; Bax; Prkcd; Dab2; Tnfrsf11a; S100a9; S100a8; Gpr65; Nlrp1a;…
regulation of cellular component movement	3.4759e-16	69	Ccl2; Ifitm1; Ccl3; Adam8; Srgap2; Pla2g7; Tgfbr2; C5ar1; Fes; Ada; Ecm1; Pycard; Lpar1; Tgfb1; Ccl7; Plxnb2; Ccl11; Anxa3; Stmn1; Cx3cr1; Cnn2; Ddr2; Pdgfra; Slc9a3r1; Csf1; Fgr; Ccl19; Sphk1; Stk24; Thy1; Amot; Aif1; Mmp14; Ctsh; Pdpn; Camk1d; Arap1; Ccl5; Csf1r; Itgb3; Sulf1; Thbs1; Dab2; Ccr2; Myo1f; Bmper; Sema4d; Cxcl13; Sp100; Lbp; Ddx58; Nckap1l; Timp1; F7; Col18a1; C3ar1; Egfr; Gpr77; Pt…
cellular response to organic substance	4.54239e-16	116	Rbm3; Iqgap3; Ctsh; Irf7; Zbp1; Irf8; Fyn; Ngfr; Cited1; Ctss; Gm14446; Cx3cr1; Bax; Thbs1; Cxcr2; Anxa1; Lbp; Shcbp1; Il31ra; Slc6a4; Duox1; Arg1; Ifi204; Plscr1; Egfr; Ifi203; Pdk3; Lyn; Cd180; Has1; Ly86; Ccnb1; Socs3; Ccl3; Naip6; Naip1; Naip2; Cd14; Irak3; Ucp2; Tnfrsf1b; Eif2ak2; Fkbp1b; Tmem173; Pf4; Ccl2; Ncf2; Adcy7; Ccl7; Rab11fip5; Ccl5; Prkcd; Tnfrsf11a; Cxcl13; Axl; Ptpn6; Tlr2; Diap…
cell cycle	0.00488881	81	Ccnb2; Ccnb1; Rbbp8; Gas2l3; Mki67; Ccnd1; Aspm; Ube2c; Mns1; Pdpn; Nek6; Mcm6; Mcm5; Cdkn2a; Espl1; Mcm2; Cdca5; Ccna2; Cdca8; Slfn1; Actr3; Il1b; Top2a; Anxa1; Tgfb1; Tpx2; Haus8; Bub1b; Ndc80; Cenph; Sgol1; Kif23; Ska1; D6Mm5e; E2f8; Aurka; Gpr132; Rhoc; Fam64a; Iqgap3; Gadd45b; Aif1; Spc25; Nfatc1; Cdca3; Lmnb1; Bub1; Racgap1; Plk1; Cdkn3; Cenpe; Tacc3; Rassf4; Bax; Prkcd; Incenp; Melk; Cenpa…
granulocyte chemotaxis	8.20409e-16	25	C5ar1; Camk1d; Ccl11; Itgb2; Ccl19; Spp1; Itgam; Cklf; Ccl2; Ccl3; Ccl7; Ccl5; Amica1; Thbs1; Cxcr2; Gpr77; S100a9; S100a8; Il1b; Lbp; Fcer1g; Nckap1l; C3ar1; Fcgr3; Ptprj
response to lipopolysaccharide	2.77083e-15	42	Il18; Gch1; Cxcl5; Casp1; Il10; Snca; Cd14; Ptafr; Irak3; Pycard; P2rx7; Tgfb1; Tnfrsf1b; Litaf; Hnrnpa0; Irf8; Ctsg; Plcg2; Nr1h4; Cited1; Ccl2; Ncf2; Zcchc11; Cx3cr1; Lcn2; Ccl3; Tnfrsf11a; S100a9; S100a8; Hmgb2; Il1b; Axl; Irg1; Myd88; Plscr1; Arg1; Slc11a1; Lbp; Lyn; Cd180; Ccl5; Ly86
hematopoietic or lymphoid organ development	2.32986e-14	79	Ccnb2; Ttc7; Cdkn2a; Lyl1; Nfatc1; Tyrobp; Rbpj; Gab3; Adam8; Melk; Nfam1; Runx1; Tmem176a; Fes; Ada; Hcls1; Dab2; Atpif1; Bcl2a1d; Tgfb1; Itgb3; Foxp1; Lilrb3; Cnn2; Tpd52; Ccl19; Irf8; C1qc; Csf1; Il31ra; Eomes; Plcg2; Foxo3; Itgam; H2-DMa; Rod1; Rsad2; Plek; Cd300lf; Sfpi1; Anxa1; Ly6d; Cxcl13; Lrrc17; Ccl3; Tacc3; Csf1r; Bax; Rbp1; Alas2; Chd2; Tnfrsf11a; Hmgb2; Pou2f2; Lyn; Axl; Batf; Tgfbr2…
negative regulation of multi-organism process	4.54326e-15	22	Ifitm3; Ifitm2; Ifitm1; Eif2ak2; Il10; Rnasel; Mpo; Irf8; Ctsg; Oas3; Slpi; Ccl5; Camp; Oasl1; Lbp; Plscr1; Mx2; Tlr2; Isg15; Bst2; Myd88; Rsad2
regulation of cell activation	8.47352e-15	55	Il18; Adora2b; Cdkn2a; Tnfaip8l2; Il10; Hmox1; Snca; Fcgr2b; Adam8; Cd47; Nfam1; Coro1a; Fes; Ada; Pycard; Slfn1; Clec2i; Tgfb1; Il1rl1; Lst1; Ccl19; Fgr; Cd37; H2-DMa; Thy1; Plek; Aif1; Ccl2; Tgfbr2; Nfatc2; Ubash3b; Ccl5; Cd80; Pdgfra; Prkcd; Ccr2; Hps1; Inpp5d; Il1b; Thbs1; Axl; Lbp; Fcer1g; Nckap1l; Fcer1a; Plscr1; Pram1; Vsig4; Ptprj; Ptpn6; Gli3; Lyn; Myd88; Dpp4; Sash3
lymphocyte activation	6.47914e-19	74	Il18; Cdkn2a; Lyl1; Tnfaip8l2; Tgfbr2; Il10; Pik3cd; Rbpj; Fcgr2b; Adam8; Cd47; Nfam1; Coro1a; Myd88; Ada; Pycard; Lcp1; Slfn1; Was; Tgfb1; P2rx7; Itgax; Eomes; Foxp1; Lst1; Tpd52; Ccl19; Ccl5; Fyn; Treml2; Plcg2; Fkbp1b; Itgam; H2-DMa; Thy1; Rsad2; Aif1; Sfpi1; Ccl2; Bcl2a1d; Nfatc2; Ly6d; Slc11a1; Cd80; Prkcd; Bax; Cd86; Ccr2; Itgb2; Hps1; Anxa1; Il1b; Pou2f2; Lyn; Axl; Blnk; Batf; Nckap1l; Inp…
positive regulation of signaling	9.81557e-15	100	Snca; Pik3ap1; Iqgap3; Ctsh; Irf7; Ccl19; Ctsc; Ngfr; Rhoc; Bub1; Bax; Thbs1; Lbp; Il31ra; Bves; Egfr; Dock2; Hcst; Lyn; Cd180; Ptprj; Ly86; Aspm; Rbpj; C5ar1; Flna; Hic1; Eif2ak2; Fgr; P2rx7; Ccl2; Ccl3; Lmnb1; Ccl5; Srpx; Tnfrsf11a; F10; Axl; Dhx58; Tlr2; Tlr6; Zbp1; Myd88; Pak1; Bmper; Hpse; A430084P05Rik; Adam8; Ada; Hcls1; Pycard; Lpar1; Apaf1; Nek6; Tgfb1; Slc44a2; Litaf; Pik3cg; Bcl2l14; P…
positive regulation of locomotion	1.11057e-14	46	Ccl2; Tgfbr2; Adam8; Pla2g7; C5ar1; Pycard; Dab2; Lpar1; Tgfb1; Ccl7; Ctsh; Ccl11; Anxa3; Ddr2; Ccl19; Csf1; Fgr; Sphk1; Aif1; Mmp14; Ccl3; Camk1d; Ccl5; Csf1r; Itgb3; Thbs1; Ccr2; Ccr1l1; Sema4d; Cxcl13; Amot; Lbp; Pdgfra; Nckap1l; F7; Col18a1; C3ar1; Egfr; Tlr2; Bves; Coro1a; Myo1f; Lyn; P2ry6; Ptprj; Cxcl16
vesicle-mediated transport	2.99716e-07	73	Fnbp1; Adora2b; 5430435G22Rik; Sirpa; Ccl3; Flna; Snca; Fcgr2b; Tnfaip2; Coro1c; Cd14; Coro1a; Fes; Pycard; Dab2; Pik3cg; Tgfb1; P2rx7; Anxa1; Mrc1; Anxa3; Tgfbr2; Sfrp4; Cnn2; Vav1; Ccl19; Irf8; Fgr; Siglec1; Rab11fip5; Scamp5; Rab43; Hck; Plek; Aif1; Ccl2; Rab20; Ehd4; Camk1d; Snx5; Slc11a1; Hmox1; Ncs1; Srpx; Gnpda1; Cxcr2; Ccr2; Ap1s2; Thbs1; Ccl5; Pram1; Axl; Lbp; Fcer1g; Nckap1l; Fcer1a; Ra…
hemopoiesis	1.64849e-14	76	Ttc7; Cdkn2a; Lyl1; Nfatc1; Tyrobp; Rbpj; Gab3; Adam8; Melk; Nfam1; Runx1; Tmem176a; Fes; Ada; Hcls1; Dab2; Atpif1; Bcl2a1d; Tgfb1; Itgb3; Foxp1; Lilrb3; Cnn2; Tpd52; Ccl19; Irf8; C1qc; Csf1; Il31ra; Eomes; Plcg2; Foxo3; Itgam; H2-DMa; Rod1; Plek; Cd300lf; Sfpi1; Anxa1; Ly6d; Lrrc17; Ccl3; Tacc3; Csf1r; Bax; Rbp1; Alas2; Chd2; Tnfrsf11a; Ptpn6; Pou2f2; Lyn; Axl; Batf; Tgfbr2; Nckap1l; Inpp5d; Eif…
myeloid leukocyte mediated immunity	2.72516e-14	20	Ccl3; Adora2b; Fcer1a; Ace; Lat2; Ncf1; Myo1f; Hmox1; Anxa3; Fgr; Ctsg; Stx11; Ccr2; Fes; Pram1; Cxcl5; Lyn; Fcgr3; Fcer1g; Fcgr1
regulation of locomotion	2.85675e-17	70	Ifitm3; Ccl2; Ifitm1; Ccl3; Snca; Adam8; Srgap2; Pla2g7; Tgfbr2; C5ar1; Fes; Ada; Ecm1; Pycard; Lpar1; Tgfb1; Ccl7; Plxnb2; Ccl11; Anxa3; Cnn2; Ddr2; Pdgfra; Slc9a3r1; Csf1; Fgr; Ccl19; Sphk1; Stk24; Thy1; Amot; Aif1; Mmp14; Ctsh; Camk1d; Cx3cr1; Ccl5; Csf1r; Itgb3; Sulf1; Thbs1; Dab2; Ccr2; Myo1f; Bmper; Sema4d; Cxcl13; Sp100; Lbp; Ddx58; Nckap1l; Timp1; F7; Col18a1; C3ar1; Egfr; Gpr77; Ptprj; M…
response to virus	3.49854e-14	42	Ifitm3; Ifitm2; Ifitm1; Apobec1; Tlr13; Pycard; Irak3; Mx1; Rnasel; Itgax; Irf5; Klra8; Zbp1; Eif2ak2; Cd37; Oas3; Oas2; Gm14446; Tmem173; Lcn2; Oasl2; Oasl1; Unc93b1; Cfl1; Cd86; Ccl5; Ddx58; Samhd1; Dhx58; Plscr1; Mx2; Rsad2; Isg15; Tlr7; Bst2; Oas1a; Tlr8; Myd88; Ifit3; Ifit2; Ifit1; Oas1f
regulation of signal transduction	4.26554e-14	163	Snca; Atpif1; Pik3ap1; Iqgap3; Ctsh; Trim30a; Irf7; Lpxn; Vav1; Ccl19; Ctsc; Fyn; Pik3cg; Ngfr; Rhoc; Plek; Cyth4; Bub1; Arap1; Bax; Thbs1; Ecm1; Fignl1; Ripk3; Lbp; Rasgef1b; Inpp5d; Il31ra; Plscr1; Bves; Egfr; Cdc42se1; Dock2; Hcst; Ptpro; Lyn; Cd180; Ptprj; Ly86; Socs3; Socs2; Aspm; Rbpj; Smap2; Bicc1; Tlr13; Irak3; Hic1; Eif2ak2; Fgr; P2rx7; Thy1; Fgd2; Ccl3; Lmnb1; S100a8; Prex1; Srpx; Bmper…
cellular response to molecule of bacterial origin	7.58109e-14	29	Il18; Litaf; Fcgr2b; Cd14; Ptafr; Pycard; Tgfb1; Tnfrsf1b; Irf8; Ccl2; Ccl3; Zcchc11; Cx3cr1; Lcn2; Hmgb2; Il1b; Axl; Irg1; Cd180; Plscr1; Arg1; Tlr2; Tlr1; Tlr6; Lbp; Lyn; Myd88; Ccl5; Ly86
myeloid cell activation involved in immune response	2.324e-13	19	Lbp; Adora2b; Fcer1a; Cx3cr1; Ccl3; Tyrobp; Myo1f; Lat2; Hmox1; Anxa3; Fgr; Stx11; Dock2; Ccr2; Fes; Pycard; Lyn; Pram1; Fcer1g
response to lipid	2.65286e-13	68	Il18; Ccl2; Ccnb1; Irf8; Cxcl5; Casp1; Ccnd1; Ncf2; Naip6; Naip1; Naip2; Cd14; Runx1; Fosl1; Pycard; Snca; Irak3; Ucp2; Plat; Tgfb1; P2rx7; Ctsh; Lcn2; Tgfbr2; Tnfrsf1b; Sdc1; Hnrnpa0; Gch1; Ctsg; Plcg2; Spp1; Litaf; Myd88; Nr1h4; Cited1; Mmp14; Anxa1; Zcchc11; Cd180; Cx3cr1; Lbp; Hmox1; Ccl3; Plscr1; Rbp1; Tnfrsf11a; S100a9; S100a8; Abcg1; Hmgb2; Il1b; Axl; Irg1; Il10; Kcnj10; F7; Arg1; Slc11a1;…
regulation of leukocyte activation	3.03145e-13	50	Il18; Adora2b; Cdkn2a; Tnfaip8l2; Il10; Hmox1; Snca; Fcgr2b; Adam8; Cd47; Nfam1; Coro1a; Fes; Ada; Pycard; Slfn1; Clec2i; Tgfb1; Il1rl1; Lst1; Ccl19; Fgr; Cd37; H2-DMa; Thy1; Aif1; Ccl2; Tgfbr2; Nfatc2; Ccl5; Cd80; Thbs1; Ccr2; Hps1; Inpp5d; Il1b; Axl; Lbp; Fcer1g; Nckap1l; Fcer1a; Plscr1; Pram1; Vsig4; Ptpn6; Gli3; Lyn; Myd88; Dpp4; Sash3
regulation of cell communication	5.33663e-13	174	Snca; Atpif1; Pik3ap1; Iqgap3; Ctsh; Trim30a; Irf7; Lpxn; Vav1; Ccl19; Ctsc; Fyn; Pik3cg; Ngfr; Rhoc; Plek; Cyth4; Bub1; Arap1; Bax; Thbs1; Ecm1; Fignl1; Ripk3; Lbp; Rasgef1b; Inpp5d; Il31ra; Slc6a4; Bves; Plscr1; Egfr; Cdc42se1; Dock2; Hcst; Ptpro; Lyn; Cd180; Ptprj; Ly86; Socs3; Socs2; Aspm; Rbpj; Smap2; Bicc1; Tlr13; Irak3; Hic1; Eif2ak2; Fgr; Fkbp1b; P2rx7; Thy1; Fgd2; Ccl2; Cpt1a; Lmnb1; S10…
protein complex biogenesis	2.94338e-06	67	Ccnb1; Irf8; Haus8; Racgap1; Ube2c; Snca; Hmox1; Coro1a; Kif23; Dab2; Hcls1; Pycard; Atpif1; Tubb2a; Tgfb1; P2rx7; Tubb2b; Cpt1a; Trim30a; Stmn1; Rrm2; Tuba1c; Arpc2; Gch1; Arpc5; Cbr2; Cenph; Cyba; Tk1; Hck; Panx1; Capg; Plek; Aif1; Ccl11; Flna; Clec2i; Ehd4; Evl; Lcn2; H2-DMa; Prkcd; Bax; Fermt3; Kcnj10; Cenpa; Eps8; Sh3pxd2b; Cxcl13; Nckap1l; Eif2ak2; Slc6a4; Tubb6; Arg1; Pmaip1; Ccl5; Kcna3; …
innate immune response-activating signal transduction	5.66739e-13	23	Adam8; Tlr13; Irak3; Pik3ap1; Trim30a; Irf7; Tlr6; Lbp; Cd86; 5430435G22Rik; Tlr8; Irg1; Ddx58; Dhx58; Clec7a; Tlr2; Tlr1; Arrb2; Tlr7; Unc93b1; Lyn; Myd88; Rsad2
regulation of leukocyte migration	6.60275e-13	25	Ecm1; Pla2g7; C5ar1; Ada; Pycard; Ccl7; Ccl19; Aif1; Ccl2; Ccl3; Camk1d; Ccl5; Thbs1; Ccr2; Adam8; Lyn; Lbp; Nckap1l; F7; C3ar1; Gpr77; Tlr2; Cxcl13; Ptprj; Ccr1l1
mononuclear cell proliferation	2.32296e-12	37	Il18; Cdkn2a; Il10; Fcgr2b; Coro1a; Ada; Pycard; Slfn1; P2rx7; Itgax; Tgfb1; Itgb2; Lst1; Ccl19; Ccl5; Fyn; Csf1; Fkbp1b; Itgam; Myd88; Aif1; Clec2i; Nfatc2; Slc11a1; Cd80; Prkcd; Bax; Ccr2; Il1b; Nckap1l; Inpp5d; Dock2; Vsig4; Sash3; Lyn; Cd180; Ptpn6
cell cycle process	0.000621115	66	Ccnb2; Ccnb1; Rbbp8; Gas2l3; Mki67; Ccnd1; Aspm; Ube2c; Mns1; Pdpn; Nek6; Cdca3; Cdkn2a; Espl1; Cdca5; Ccna2; Cdca8; Slfn1; Actr3; Il1b; Top2a; Anxa1; Tgfb1; Tpx2; Haus8; Bub1b; Ndc80; Sgol1; Kif23; Ska1; D6Mm5e; Aurka; Gpr132; Rhoc; Fam64a; Iqgap3; Aif1; Spc25; Nfatc1; Lmnb1; Bub1; Racgap1; Cenph; Cdkn3; Cenpe; Tacc3; Cenpa; Thbs1; Plk1; Eps8; Prc1; E2f8; Gpsm2; Incenp; Nusap1; Flna; Birc5; Spag…
leukocyte differentiation	3.50759e-12	54	Cdkn2a; Lyl1; Nfatc1; Tyrobp; Rbpj; Gab3; Adam8; Nfam1; Runx1; Tmem176a; Ada; Hcls1; Bcl2a1d; Tgfb1; Itgb3; Foxp1; Lilrb3; Cd300lf; Tpd52; Ccl19; C1qc; Csf1; Eomes; Plcg2; Itgam; H2-DMa; Dclre1c; Sfpi1; Anxa1; Ly6d; Lrrc17; Ccl3; Csf1r; Bax; Rbp1; Ccr2; Tnfrsf11a; Ptpn6; Pou2f2; Lyn; Axl; Batf; Tgfbr2; Nckap1l; Inpp5d; Il31ra; Vav1; Dock2; Rsad2; Gli3; Tnfsf8; Clec2i; Mafb; Sash3
programmed cell death	3.89753e-12	127	Lgmn; Melk; Snca; Sp110; Atpif1; Top2a; Anxa1; Wdr92; Lsp1; Ctsc; Fyn; Stk24; Spp1; Ngfr; Ccr5; Cited1; Cd248; Sfpi1; Bub1; Gzma; Gzmb; Bax; Thbs1; Cxcr2; Inpp5d; Plscr1; Egfr; Serpina3g; Nek6; Lyn; Traf1; Hmgb2; Ccl3; Plac8; Naip6; Naip1; Naip2; Fosl1; Irak3; Tpx2; Serpinb2; Tnfrsf1b; Hic1; Btg1; Bub1b; Eif2ak2; Apaf1; Tmem173; Ccl2; Ncf2; Il2rb; Camk1d; Ccl5; Fndc1; Srpx; Fam129b; Axl; Gadd45b;…
cellular component morphogenesis	0.00770686	63	Cdh11; Eps8; Fn1; Ccl3; Flna; Cdc42se2; Rbpj; Adam8; Srgap2; Bves; Egfr; Coro1a; Fes; Hck; Dab2; Actr3; P2rx7; Plxnb2; Ccl11; Itgb3; Foxp1; Stmn1; Lst1; Arpc2; 4930506M07Rik; Limk1; Fyn; Fgr; Eomes; Stk24; Ngfr; Thy1; Cd9; Ccl2; Nfatc1; Loxl2; Evl; Ccl7; Arap1; Tgfb1; Csf1r; Fmnl1; Celsr3; Pdpn; Cfl1; Sema4d; Axl; Trpv2; Lipa; Pdgfra; Ngef; Col18a1; Tnfrsf12a; Dclk1; Cdc42se1; Gli3; Mybpc3; Ptpro…
lymphocyte proliferation	9.0459e-12	36	Il18; Cdkn2a; Il10; Fcgr2b; Coro1a; Ada; Pycard; Slfn1; P2rx7; Itgax; Tgfb1; Itgb2; Lst1; Ccl19; Ccl5; Fyn; Fkbp1b; Itgam; Myd88; Aif1; Clec2i; Nfatc2; Slc11a1; Cd80; Prkcd; Bax; Ccr2; Il1b; Nckap1l; Inpp5d; Dock2; Vsig4; Sash3; Lyn; Cd180; Ptpn6
secretion by cell	2.94658e-08	61	Adora2b; Casp1; Il10; Rbpj; Snca; Hmox1; Casp4; Tnfaip2; Cd14; P2ry12; Hck; Pycard; P2rx7; Cpt1a; Tgfb1; Anxa3; Il1rl1; Ccl19; Clec4e; Lat2; Fgr; AF251705; Fkbp1b; Panx1; Rsad2; Cklf; Tlr2; Syn1; Rab8b; Anxa1; Ly6e; Scamp5; Rab11fip5; Ccl5; Ccl3; Csf1r; Ncs1; Ccr2; Hps1; Pram1; Nlrp1a; Il1b; Pou2f2; Lyn; Axl; Fcer1g; Fcer1a; Rab31; Sytl3; Myo1f; Gnpda1; Gpr77; Plek; Stx11; Clec4n; Tlr1; Tlr6; Tlr…
cytoskeleton organization	1.5878e-11	85	Dbn1; Ccnb1; Lsp1; Rac2; Eps8; Gas2l3; Racgap1; Lima1; Nav1; Snca; Srgap2; Flna; Coro1c; Coro1a; Espl1; Kif23; Sirpa; Hck; Hcls1; Pycard; Lcp1; Vill; Ndc80; Coro2a; P2rx7; Kif20a; Clec2i; Ccl11; Tpx2; Foxp1; Stmn1; Haus8; Cnn2; Arpc2; Nuak2; Limk1; Sgol1; Arpc5; Slc9a3r1; Ska1; Tmsb10; Thy1; Capg; Plek; Aif1; Spc25; Ccl2; Ccl3; Ccl7; Rhog; Evl; Gzma; Arap1; Plk1; Cenpe; Tacc3; Csf1r; Prkcd; Bax; …
positive regulation of transport	1.91344e-11	60	Il18; Rab8b; Adora2b; Sirpa; Casp1; Il10; Snca; Fcgr2b; Casp4; Cd14; Fgr; Pycard; Hcls1; Dab2; P2rx7; Anxa1; Tgfb1; Il1rl1; Ccl19; Clec4e; Ccl5; P2ry12; AF251705; Plcg2; Panx1; Sphk1; Tmem173; Ccl2; Ccl3; Scamp5; Camk1d; Sfrp4; Slc11a1; Csf1r; Ncs1; Bax; Prkcd; Nlrp1a; Tnfrsf11a; Abcg1; Thy1; Il1b; Fcer1g; Clec4n; Trpv2; Ddx58; Nckap1l; Fcer1a; Clec7a; Dock2; Flna; Cd47; Ptx3; Egfr; Tlr2; Gli3; T…
endocytosis	2.00217e-11	49	Sirpa; Snca; Fcgr2b; Coro1c; Cd14; Coro1a; Hck; Dab2; Tgfb1; P2rx7; Rab20; Mrc1; Anxa3; Sfrp4; Cnn2; Vav1; Ccl19; Irf8; Fgr; Pik3cg; Aif1; Ccl2; Tgfbr2; Scamp5; Camk1d; Snx5; Slc11a1; Pycard; Fcer1g; Srpx; Cxcr2; Ccr2; Ap1s2; Thbs1; Siglec1; Axl; Lbp; Fnbp1; Nckap1l; Rab31; Clec7a; Dock2; Cd47; Ptx3; Cdc42se2; Clcn5; Cdc42se1; Fcgr3; Fcgr1
regulation of cell proliferation	2.08093e-11	104	Acer3; Hpse; Atpif1; Iqgap3; Ctsh; Ccl11; Itgb3; Ddr2; Ccl19; Cd37; Ngfr; Cd248; Atf3; Marcksl1; Sat1; Bax; Thbs1; Cxcr2; Ecm1; Inpp5d; Shcbp1; Il31ra; Slc6a4; Arg1; Egfr; Lyn; Ptprj; Ccnb1; Rac2; Aspm; Rbpj; Fcgr2b; C5ar1; Fosl1; Grn; Hck; Foxp1; Btg1; Eif2ak2; Ccl2; Anxa1; Ccl5; Cd80; Srpx; Fxyd2; Vsig4; Sash3; Clec2i; Myd88; Pak1; Ifitm3; Ifitm1; Ccnd1; Ifi30; Apobec1; Coro1a; Fes; Ada; Hcls1;…
blood vessel development	2.55731e-08	57	Hpse; Il18; Lyl1; Socs3; Tgfbr2; Rbpj; Hmox1; Adam8; Tnfaip2; E2f8; C5ar1; Fosl1; Ecm1; Mmp19; Tnfrsf12a; Ctsh; Ccl11; Anxa3; Stab1; Fn1; Btg1; Ccl2; Pik3cg; Sphk1; Fgf18; Nfe2; Cited1; Amot; Bax; C6; Sfpi1; Mmp14; Sat1; Loxl2; Cx3cr1; Ptgis; Thbs2; Itgb3; Sulf1; Thbs1; Arhgap22; Ccr2; Bmper; Prrx1; Il1b; Mmp2; Thy1; Sp100; Pdgfra; Col18a1; C3ar1; Gli3; Runx1; Pf4; Tgfbi; Ptprj; Ccl12
adaptive immune response based on somatic recombination of immune receptors built from immunoglobulin superfamily domains	4.29445e-11	36	Il18; Fcgr2b; H2-T24; Ada; P2rx7; Ctsh; Tgfb1; Lilrb3; Il1rl1; Ccl19; Ctsc; C1qc; C1qb; C1qa; Rsad2; Gzmb; Slc11a1; H2-DMa; Prkcd; Irf7; Ccr2; Serping1; Inpp5d; Pou2f2; Batf; Fcer1g; Fcer1a; C1rb; C1ra; Sash3; Stx11; Tlr6; Myd88; Fcgr3; Ptpn6; Fcgr1
regulation of immune effector process	5.2694e-11	38	Adora2b; Cxcl5; Il10; Fcgr2b; Fes; Irak3; Pycard; P2rx7; Tgfb1; Foxp1; Ccl19; H2-T24; Fgr; Cd37; Rsad2; Gm14446; Tmem173; Ccl2; Ccl5; Hmox1; Fcer1g; Ccr2; Serping1; Ptpn6; Lbp; Ddx58; Fcer1a; Dhx58; Cfh; Pram1; C6; Tlr2; Ifit1; Bst2; Lyn; Fcgr3; Sash3; Fcgr1
interleukin-6 production	5.28033e-11	22	Adora2b; Il6ra; Il10; Pycard; Irak3; P2rx7; Trim30a; Tlr6; Zcchc11; Gpr77; Prg4; Il1b; 5430435G22Rik; Lbp; Fcer1g; Nckap1l; Inpp5d; Tlr2; Tlr1; Arrb2; Tlr7; Myd88
actin filament-based process	1.40218e-09	54	Dbn1; Rac2; Cfl1; Gas2l3; Racgap1; Lima1; Srgap2; Coro1c; Coro1a; Fes; Hck; Hcls1; Pycard; Lcp1; Flnc; Was; Clec2i; Ccl11; Foxp1; Sirpa; Cnn2; Arpc2; Nuak2; Limk1; Arpc5; Slc9a3r1; Tmsb10; Capg; Plek; Aif1; Flna; Rhog; Evl; Arap1; Fmnl1; Csf1r; Prkcd; S100a9; Eps8; Coro2a; Amot; Pdgfra; Nckap1l; Myo1f; Ccdc88b; Vill; Gpr65; Mybpc3; Bst2; Diap3; Diap1; Pak1; Gas7; Fgr
leukocyte activation involved in immune response	1.11407e-10	29	Adora2b; Tyrobp; Hmox1; Fes; Ada; Pycard; Lcp1; Tgfb1; Anxa3; Ccl19; Lat2; Fgr; Batf; Eomes; Plcg2; Ccl3; Cx3cr1; Slc11a1; Ccr2; Lbp; Fcer1g; Fcer1a; Clec7a; Dock2; Myo1f; Stx11; Lyn; Cd180; Pram1
granulocyte activation	1.47668e-10	12	Ccl3; Anxa3; Ccl5; Tyrobp; Myo1f; Fcer1g; Prkcd; Stx11; Cxcr2; Ccr2; Ccbp2; Pram1
regulation of transport	2.15701e-10	93	Snca; Atpif1; Cpt1a; Ccl19; AF251705; Ngfr; Abcg1; Scamp5; Slc11a1; Tacc3; Bax; Thbs1; Nlrp1a; Ddx58; Dock2; Arg1; Egfr; Lyn; Ccl3; Pkig; Fcgr2b; Cd14; Atp1a1; Hck; Fgr; Fkbp1b; Thy1; Tmem173; Ccl2; Anxa1; Ubash3b; Camk1d; Ccl5; Fndc1; Gpr77; Tnfrsf11a; Tlr2; Tlr1; Tlr6; Tlr7; Diap1; Fcgr3; Fcgr1; Adora2b; Fes; Ada; Hcls1; Pycard; P2rx7; Tgfb1; Il1rl1; Litaf; Slc9a3r1; Plcg2; Panx1; Sp100; Pmaip1…
regulation of protein localization	2.4658e-10	52	Il18; Ccnb1; Casp1; Il10; Pkig; Casp4; Cd14; Cdca5; Hcls1; Dab2; Lcp1; P2rx7; Anxa1; Tgfb1; Il1rl1; Ccl19; Clec4e; Litaf; Fyn; Fgr; AF251705; Sphk1; Panx1; Rhog; Tmem173; Ccl3; Scamp5; Pmaip1; Clec4n; Pycard; Celsr3; Cenpe; Tacc3; Csf1r; Fndc1; Gpr77; Il1b; Lyn; Sp100; Ddx58; Nlrp1a; Flna; Racgap1; Spag5; Egfr; Tlr2; Gli3; Tlr1; Tlr6; Tlr7; Tlr8; Rsad2
tumor necrosis factor superfamily cytokine production	2.89499e-10	21	Lbp; Fcer1g; Trim30a; Il10; Ccl19; Ccl3; Clec7a; Ccr2; Adam8; Thbs1; Tlr2; Cd14; Tlr1; Arrb2; Irak3; Pycard; Gpr77; Myd88; Fcgr3; Sash3; Axl
blood vessel morphogenesis	2.4491e-08	52	Hpse; Il18; Fn1; Tgfbr2; Rbpj; Hmox1; Adam8; Tnfaip2; E2f8; C5ar1; Ecm1; Mmp19; Tnfrsf12a; Ctsh; Ccl11; Anxa3; Stab1; Btg1; Ccl2; Pik3cg; Sphk1; Fgf18; Cited1; Amot; Bax; C6; Sfpi1; Mmp14; Sat1; Loxl2; Cx3cr1; Ptgis; Thbs2; Itgb3; Sulf1; Thbs1; Arhgap22; Ccr2; Bmper; Prrx1; Il1b; Mmp2; Thy1; Sp100; Pdgfra; Col18a1; C3ar1; Runx1; Pf4; Tgfbi; Ptprj; Ccl12
regulation of symbiosis, encompassing mutualism through parasitism	3.43826e-10	13	Ifitm3; Lbp; Ifitm1; Irf8; Cxcl5; Ifitm2; Il10; Mpo; Camp; Ctsg; Tlr2; Bst2; Myd88
regulation of catalytic activity	3.8466e-10	106	Snca; Atpif1; Iqgap1; Iqgap3; Ctsh; Ccl11; Ddr2; Ccl19; Gch1; Plek; Ccna2; Gzma; Arap1; Slc11a1; Cenpe; Bax; Thbs1; Ecm1; Nlrp1a; Plscr1; Bves; Egfr; Serpina3g; Dock2; Lyn; Ptprj; Ccnb2; Ccnb1; Fn1; Pkig; Naip1; Ubash3b; Irak3; Cdc20; Tpx2; Lpar1; Btg1; Eif2ak2; Fgr; Oas3; Fkbp1b; P2rx7; Thy1; Adcy7; Ccl5; Tnfrsf11a; Cxcl13; Amot; Rgs17; Ngef; Rgs10; Gadd45b; Vav1; Tlr1; Tlr6; Pak1; Adora2b; Ccnd…
negative regulation of immune system process	4.01691e-10	33	Cdkn2a; Tnfaip8l2; Il10; Fcgr2b; Ada; Irak3; Slfn1; Pik3ap1; Trim30a; Il1rl1; Lpxn; Cd37; Thy1; Ccl2; Tgfb1; Hmox1; Thbs1; Ccr2; Serping1; 5430435G22Rik; Axl; Irg1; Inpp5d; Lst1; Dhx58; Vsig4; Gpr77; Ptpn6; Gli3; Arrb2; Bst2; Lyn; Ptprj
response to nitrogen compound	1.69612e-06	52	Sell; Rbm3; Socs3; Casp1; Ccnd1; Hmox1; Apobec1; C5ar1; Fosl1; Ada; Irak3; Ucp2; Serpina3g; P2rx7; Anxa1; Sdc1; Fyn; Plat; Foxo3; Il10; Ngfr; Nr1h4; Panx1; Cited1; Gm14446; Tmem173; Ccl2; Zcchc11; Pmaip1; Pdgfra; Prkcd; Cfl1; Il1b; Mmp2; Lyn; Ddx58; Myd88; Nlrp1a; Rab31; Timp1; Slc6a4; Arg1; F7; Rap1b; Mmp3; Tlr2; Aprt; Ccl19; Diap1; Got1; Pak1; Ifit1
protein secretion	6.04482e-10	30	Casp4; Casp1; Il10; Rbpj; Cd14; Pycard; P2rx7; Anxa1; Tgfb1; Il1rl1; Ccl19; Clec4e; Fgr; AF251705; Panx1; Plek; Ccl3; Scamp5; Clec4n; Csf1r; Gpr77; Hps1; Pou2f2; Tlr8; Nlrp1a; Tlr2; Tlr1; Tlr6; Lyn; Rsad2
regulation of chemotaxis	8.1827e-10	23	Ccr1l1; Pla2g7; C5ar1; Lpar1; Ccl7; Tgfb1; Ccl19; Aif1; Ccl2; Ccl3; Camk1d; Ccl5; Thbs1; Gpr77; Lyn; Lbp; Pdgfra; Nckap1l; F7; C3ar1; Ccr2; Cxcl13; Ptprj
actin cytoskeleton organization	1.07444e-09	52	Dbn1; Rac2; Cfl1; Gas2l3; Racgap1; Lima1; Coro1c; Coro1a; Fes; Hck; Hcls1; Pycard; Lcp1; Was; Clec2i; Ccl11; Foxp1; Sirpa; Cnn2; Arpc2; Nuak2; Limk1; Arpc5; Slc9a3r1; Tmsb10; Capg; Plek; Aif1; Flna; Rhog; Evl; Arap1; Fmnl1; Csf1r; Prkcd; S100a9; Eps8; Coro2a; Amot; Pdgfra; Nckap1l; Myo1f; Ccdc88b; Vill; Gpr65; Mybpc3; Bst2; Diap3; Diap1; Pak1; Gas7; Fgr
defense response to bacterium	1.20038e-09	31	Cxcl5; Il6ra; Il10; Plac8; Rbpj; Naip6; Naip2; C5ar1; Pycard; Hck; P2rx7; Anxa3; Stab1; Irf8; Fgr; Ctsg; Lyz2; Ncf1; Slc11a1; Camp; Prkcd; Lbp; Fcer1g; Nlrp1a; Myo1f; Tlr2; Tnfsf8; Isg15; Cxcl13; Myd88; Fcgr1
response to molecule of bacterial origin	3.18546e-18	48	Il18; Gch1; Cxcl5; Casp1; Il10; Snca; Fcgr2b; Cd14; C5ar1; Ptafr; Pycard; Irak3; P2rx7; Tgfb1; Tnfrsf1b; Litaf; Hnrnpa0; Irf8; Ctsg; Plcg2; Tlr1; Nr1h4; Cited1; Ccl2; Ncf2; Zcchc11; Cx3cr1; Lbp; Ccl3; Tnfrsf11a; S100a9; S100a8; Il1b; Axl; Irg1; Lcn2; Myd88; Plscr1; Arg1; Slc11a1; Tlr2; Tlr13; Tlr6; Hmgb2; Lyn; Cd180; Ccl5; Ly86
angiogenesis	1.05903e-09	48	Hpse; Il18; Fn1; Tgfbr2; Rbpj; Hmox1; Adam8; Tnfaip2; E2f8; C5ar1; Ecm1; Mmp19; Tnfrsf12a; Ctsh; Ccl11; Anxa3; Stab1; Btg1; Ccl2; Pik3cg; Fgf18; Thy1; Amot; Bax; C6; Sfpi1; Mmp14; Sat1; Loxl2; Cx3cr1; Ptgis; Thbs2; Itgb3; Sulf1; Thbs1; Arhgap22; Ccr2; Bmper; Il1b; Mmp2; Sp100; Sphk1; Col18a1; C3ar1; Runx1; Pf4; Tgfbi; Ccl12
negative regulation of molecular function	0.000234401	48	Ifit2; Cdkn2a; Flna; Pkig; Naip1; Spred1; Ecm1; Stfa2; Irak3; Snca; Dab2; Atpif1; Bcl2a1d; Serpinb2; Slc9a3r1; Limk1; Fkbp1b; Gmip; Thy1; Gadd45b; Slpi; Zcchc11; Ubash3b; Gzma; Sfrp4; Plk1; Hmox1; Prkcd; Bax; Thbs1; Ptgis; Serpinb1a; Il1b; Serpina3g; Sema4d; Amot; Irg1; Nckap1l; Plscr1; Cd44; Birc5; Pycard; Serpinb6a; Ptprj; Serpinb6c; Lyn; Uchl1; Ptpn6
cellular response to endogenous stimulus	0.000314393	48	Socs3; Ncf2; Il10; Naip6; Naip1; Naip2; Apobec1; Dab2; Ucp2; Ctsh; Tgfb1; Tgfbr2; Arap1; Fyn; Foxo3; Fgf18; Ngfr; Nr1h4; Cited1; Ctss; Mmp2; Mmp3; Ccl2; Anxa1; Cx3cr1; Ccl5; Prkcd; Sulf1; Fbn1; Il1b; Thbs1; Cxcl13; Irg1; Pdgfra; Shcbp1; Rab31; Slc6a4; Arg1; Egfr; Rap1b; Pak1; Tlr2; Aprt; Akap13; Cd44; Diap1; Got1; Has1
myeloid cell differentiation	1.96626e-09	41	Ccl3; Tyrobp; Gab3; Adam8; Tgfbr2; Runx1; Fes; Hcls1; Dab2; Atpif1; Clec2i; Tgfb1; Itgb3; Lilrb3; Irf8; C1qc; Csf1; Foxo3; Cd300lf; Itgam; Rod1; Sfpi1; Nfatc1; Lrrc17; Csf1r; Rbp1; Alas2; Tnfrsf11a; 5430435G22Rik; Lyn; Batf; Nckap1l; Inpp5d; Il31ra; Timp1; Plscr1; Hmgb2; Isg15; Pf4; Mafb; Pip4k2a
leukocyte mediated immunity	8.68366e-16	46	Adora2b; Cxcl5; Hmox1; Fcgr2b; H2-T24; Fes; P2rx7; Ctsh; Tgfb1; Anxa3; Lilrb3; Gzmb; Ctsc; C1qc; C1qb; C1qa; Ctsg; Rsad2; Ccl3; Ncf1; Ace; Slc11a1; H2-DMa; Prkcd; Irf7; Ccr2; Serping1; Inpp5d; Pou2f2; Pram1; Batf; Fcer1g; Fcer1a; C1rb; Myo1f; C1ra; Ptpn6; Stx11; Lat2; Bst2; Lyn; Myd88; Fcgr3; Sash3; Fcgr1; Fgr
regulation of endocytosis	2.09156e-09	24	Sirpa; Snca; Fcgr2b; Cd14; Hck; Pycard; Tgfb1; Cnn2; Ccl19; Fgr; Ccl2; Scamp5; Camk1d; Sfrp4; Slc11a1; Dab2; Fcer1g; Nckap1l; Clec7a; Dock2; Cd47; Ptx3; Fcgr3; Fcgr1
homeostasis of number of cells	2.46862e-09	33	Ccnb2; Cxcl5; Hmox1; Coro1a; Ada; Hcls1; Atpif1; P2rx7; Anxa1; Tgfb1; Lilrb3; Pik3cd; Csf1; Foxo3; Rod1; Sfpi1; Ccl2; Pmaip1; Col14a1; Bax; Alas2; Mafb; Axl; Lipa; Fcer1g; Nckap1l; Inpp5d; Timp1; Cd44; Isg15; Hmgb2; Lyn; Sash3
regulation of cellular localization	2.90726e-09	70	Il18; Adora2b; Cdkn2a; Pkig; Lyn; Casp1; Il10; Cdca5; Hmox1; Ccnb1; Cd14; Scamp5; Fes; Dab2; Hcls1; Pycard; Lcp1; Atpif1; Casp4; Cpt1a; Tgfb1; Il1rl1; Ccl19; Clec4e; Litaf; Fyn; P2ry12; AF251705; Sphk1; Fkbp1b; P2rx7; Panx1; Thy1; Rhog; Tmem173; Rab8b; Anxa1; Ubash3b; Fcer1g; Clec4n; Snca; Cenpe; Tacc3; Csf1r; Ncs1; Bax; Ccr2; Pmaip1; Nlrp1a; Il1b; Diap1; Sp100; Ddx58; Fcer1a; Ccl3; Flna; Racgap1…
response to organic nitrogen	6.87759e-05	44	Sell; Socs3; Casp1; Il10; Hmox1; Apobec1; C5ar1; Fosl1; Ada; Irak3; Ucp2; P2rx7; Anxa1; Sdc1; Fyn; Plat; Foxo3; Ccnd1; Ngfr; Nr1h4; Panx1; Cited1; Mmp2; Mmp3; Ccl2; Prkcd; Cfl1; Il1b; Diap1; Pdgfra; Myd88; Nlrp1a; Rab31; Timp1; Slc6a4; Arg1; F7; Rap1b; Serpina3g; Tlr2; Aprt; Lyn; Got1; Pak1
response to hormone stimulus	0.000341167	44	Ccl2; Hmgb2; Socs3; Ncf2; Il10; Naip6; Naip1; Naip2; Apobec1; Fosl1; Hcls1; Ucp2; Ctsh; Tgfb1; Sdc1; Fyn; Plat; Foxo3; Ccnd1; H3f3b; Cited1; Ctss; Ngfr; Mmp14; Anxa1; Hmox1; Prkcd; Il1b; Irg1; Tgfbr2; Kcnj10; Rab31; Timp1; Slc6a4; Arg1; F7; Egfr; Serpina3g; Aprt; Akap13; Ccl19; Lyn; Got1; Pak1
monocyte chemotaxis	2.99e-09	11	Ccl2; Ccl3; Ccl12; Ccl5; Ccr1l1; Pla2g7; Ccr2; Myo9b; Ptpro; Lyn; Aif1
homotypic cell-cell adhesion	3.97719e-09	15	Itgb3; Ubash3b; Plek; Ccl5; Cd44; Pdgfra; Adam8; Prkcd; Fermt3; S100a9; P2ry12; Il1b; Sema4d; Lyn; S100a8
secretion	8.2999e-09	69	Adora2b; Casp1; Ccnd1; Rbpj; Snca; Hmox1; Casp4; Tnfaip2; Cd14; Fes; Ada; Pycard; Pla2g4a; P2rx7; Cpt1a; Tgfb1; Anxa3; Slc9a3r1; Il1rl1; Ccl19; Clec4e; Socs2; P2ry12; AF251705; Il10; Fkbp1b; Axl; Hck; Panx1; Cklf; Tlr2; Syn1; Rab8b; Anxa1; Ly6e; Scamp5; Rab11fip5; Ccl5; Ccl3; Csf1r; Ncs1; Ccr2; Hps1; Tnfrsf11a; Pram1; Nlrp1a; Il1b; Pou2f2; Lyn; Clec4n; Fcer1g; Car9; Fcer1a; Rab31; Sytl3; Plek; My…
negative regulation of reproductive process	1.19774e-08	18	Ifitm3; Ccl3; Ifitm1; Eif2ak2; Slpi; Timp1; Ccl5; Plscr1; Ada; Mx2; Sulf1; Oasl1; Oas3; Isg15; Bst2; Rnasel; Ifitm2; Rsad2
regulation of vesicle-mediated transport	1.2775e-08	33	Adora2b; Sirpa; Snca; Fcgr2b; Cd14; Fes; Hck; Dab2; Anxa1; Tgfb1; Cnn2; Ccl19; Fgr; Ccl2; Scamp5; Camk1d; Sfrp4; Slc11a1; Hmox1; Ncs1; Ccr2; Fcer1g; Nckap1l; Fcer1a; Clec7a; Dock2; Pram1; Cd47; Ptx3; Pycard; Lyn; Fcgr3; Fcgr1
myeloid leukocyte activation	3.1386e-24	41	Adora2b; Fcgr3; Tgfbr2; Il10; Fcgr2b; Fes; Snca; Pycard; Ccbp2; Fyb; Tgfb1; Anxa3; Lilrb3; Il1rl1; Ccl5; Fgr; Cd37; Tyrobp; Aif1; Sfpi1; Ccl3; Cx3cr1; Slc11a1; Hmox1; Prkcd; Thbs1; Cxcr2; Ccr2; Batf; Lbp; Fcer1g; Fcer1a; Cd48; Plscr1; Dock2; Myo1f; Stx11; Tlr1; Lat2; Lyn; Pram1
leukocyte chemotaxis	6.89079e-24	41	Ccl2; Retnlg; Adam8; Pla2g7; C5ar1; Myo9b; Ccl7; Ccl11; Ccl12; Itgb2; Ccl19; Spp1; Itgam; Cklf; Aif1; S100a8; Ccl3; Camk1d; Cx3cr1; Ccl5; Amica1; Thbs1; Cxcr2; Ccr2; S100a9; Ccr1l1; Il1b; Cxcl13; Lbp; Fcer1g; Nckap1l; F7; C3ar1; Gpr77; Coro1a; Pf4; Ptpro; Lyn; Fcgr3; Ptprj; Cxcl16
positive regulation of catalytic activity	1.49267e-08	68	Adora2b; Eif2ak2; Il6ra; Fn1; Ccnd1; Snca; Adam8; Srgap2; Lmnb1; Myo9b; Pycard; Dab2; Lpar1; Iqgap1; Apaf1; Iqgap3; Ctsh; Ccl11; Tpx2; Btg1; Ddr2; Ccl19; Gch1; Csf1; Fgr; Pik3cg; P2rx7; Thy1; Plek; Tgfbr2; Adcy7; Pmaip1; Arap1; Slc11a1; Plk1; Cenpe; Tgfb1; Csf1r; Bax; Thbs1; Tnfrsf11a; S100a9; S100a8; Gpr65; Nlrp1a; Il1b; Sema4d; Cxcl13; Rgs17; Pdgfra; Fcer1a; Timp2; Rgs10; Plscr1; Dock2; Rhog; G…
negative regulation of multicellular organismal process	1.73535e-08	42	Adora2b; Il6ra; Lgmn; Socs2; Il10; Plac8; Rbpj; Fcgr2b; Ecm1; Atp1a1; Ada; Irak3; Pycard; Tgfb1; P2rx7; Trim30a; Il1rl1; Slc11a1; Fkbp1b; Nfe2; Ngfr; Tnnt1; Tgfbr2; Ncf1; Irg1; Hmox1; Thbs1; Tph1; Gpr77; Serping1; Axl; Lbp; Pdgfra; Nckap1l; Inpp5d; Dhx58; Slc6a4; Vsig4; Tlr2; Arrb2; Bst2; Ptpro
positive regulation of multicellular organismal process	1.81922e-08	58	Hpse; Il18; Ccnb1; Cdkn2a; Il6ra; Casp1; Rbpj; Snca; Adora2b; Adam8; Cd14; C5ar1; Atp1a1; Ada; Pycard; Il17ra; Tgfb1; Itgb3; Irf7; Il1rl1; Ccl19; Irf8; Csf1; Casp4; Plat; Sphk1; P2rx7; Panx1; Ccl2; Ccl3; Zcchc11; Tbxas1; Slc11a1; Csf1r; Ncs1; Sulf1; Thbs1; Ccr2; Bax; Il1b; 5430435G22Rik; Fcer1g; Lbp; Ddx58; Nlrp1a; Eif2ak2; Dhx58; F7; C3ar1; Clec7a; Rsad2; Tlr2; Arrb2; Tlr7; Myd88; Sash3; Ccl5; T…
immune response-activating cell surface receptor signaling pathway	1.85648e-08	20	Bcl2a1d; Clec2i; Fcer1g; Nckap1l; Lpxn; Thy1; Cacnb3; Plscr1; Fyn; Nfatc2; Ptprj; Tlr2; Plcg2; Nfam1; C5ar1; Clec7a; Ada; Lyn; Lat2; Ptpn6
immune response-activating signal transduction	8.11724e-18	40	Adam8; Nfam1; C5ar1; Ada; Irak3; Pik3ap1; Bcl2a1d; Trim30a; Irf7; Lpxn; Cacnb3; Lat2; Fyn; Plcg2; Tlr1; Arrb2; Thy1; Rsad2; Clec2i; Nfatc2; Lbp; Fcer1g; Cd86; 5430435G22Rik; Lyn; Irg1; Ddx58; Nckap1l; Dhx58; Plscr1; Clec7a; Ptprj; Tlr2; Tlr13; Tlr6; Tlr7; Unc93b1; Tlr8; Myd88; Ptpn6
adaptive immune response	1.42212e-12	40	Il18; Fcgr2b; H2-T24; Ada; Pycard; P2rx7; Ctsh; Tgfb1; Lilrb3; Il1rl1; Ccl19; Ctsc; C1qc; C1qb; C1qa; Ctss; Gzmb; Slc11a1; H2-DMa; Prkcd; Irf7; Ccr2; Serping1; Tnfrsf11a; Inpp5d; Pou2f2; Batf; Fcer1g; Fcer1a; C1rb; Cd44; C1ra; Ptpn6; Stx11; Tlr6; Rsad2; Myd88; Fcgr3; Sash3; Fcgr1
cell division	0.0014161	40	Ccnb2; Ccnb1; Rbbp8; Haus8; Ccnd1; Aspm; Ube2c; Cdca3; Mcm5; Cdkn2a; Cdca5; Ccna2; Cdca8; Actr3; Il1b; Top2a; Nek6; Tgfb1; Tpx2; Bub1b; Ndc80; Sgol1; Kif23; Ska1; Racgap1; Aurka; Rhoc; Fam64a; Kif20a; Spc25; Bub1; Plk1; Cenpe; E2f8; Prc1; Incenp; Nusap1; Birc5; Spag5; Cdc20
regulation of multi-organism process	3.48875e-18	38	Ifitm3; Ifitm2; Ifitm1; Eif2ak2; Cxcl5; Il10; Ada; Pycard; Cd37; Rnasel; Top2a; Mpo; Irf8; Ctsg; Oas3; Gm14446; Tmem173; Slpi; Ccl3; Zcchc11; Lbp; Camp; Oasl1; Ccl5; Irg1; Ddx58; Myd88; Dhx58; Timp1; Plscr1; Mx2; Tlr2; Isg15; Bst2; Cd180; Rsad2; Ifit1; Ly86
regulation of viral reproduction	1.98433e-08	16	Ifitm3; Ccl3; Ifitm1; Plscr1; Slpi; Ccl5; Eif2ak2; Mx2; Oasl1; Oas3; Isg15; Bst2; Rnasel; Ifitm2; Rsad2; Top2a
lymphocyte mediated immunity	2.17395e-08	30	Fcgr2b; H2-T24; P2rx7; Ctsh; Tgfb1; Lilrb3; Ctsc; C1qc; C1qb; C1qa; Rsad2; Gzmb; Slc11a1; H2-DMa; Prkcd; Irf7; Serping1; Inpp5d; Pou2f2; Batf; Fcer1g; Fcer1a; C1rb; C1ra; Sash3; Stx11; Myd88; Fcgr3; Ptpn6; Fcgr1
regulation of growth	0.00754587	38	Ccnb1; Limk1; Socs3; Socs2; Il10; Plac8; Rbpj; Cdkn2a; Igfbp6; Tnfrsf12a; Tgfb1; Foxp1; Lgmn; Gdf3; Mpo; Irf8; Csf1; Ctsg; Mt2; Mmp14; Tgfbr2; Wisp2; Camp; Col14a1; Hspa1a; Sema4d; Ogfr; Trpv2; Lbp; Sphk1; Fxyd2; Slc6a4; Ptprj; Tlr2; Bst2; Myd88; Sash3; Cxcl16
vasculature development	2.77277e-08	59	Hpse; Il18; Lyl1; Socs3; Tgfbr2; Rbpj; Hmox1; Loxl2; Adam8; Tnfaip2; E2f8; C5ar1; Fosl1; Ecm1; Mmp19; Tnfrsf12a; Ctsh; Ccl11; Anxa3; Stab1; Fn1; Btg1; Ccl2; Pik3cg; Sphk1; Fgf18; Nfe2; Cited1; Amot; Bax; C6; Sfpi1; Mmp14; Sat1; Pdpn; Cx3cr1; Ptgis; Thbs2; Itgb3; Sulf1; Thbs1; Arhgap22; Ccr2; Bmper; Prrx1; Il1b; Mmp2; Thy1; Sp100; Pdgfra; Sfrp4; Col18a1; C3ar1; Gli3; Runx1; Pf4; Tgfbi; Ptprj; Ccl12
regulation of viral genome replication	3.05583e-08	13	Slpi; Plscr1; Ifitm1; Ccl5; Eif2ak2; Mx2; Oasl1; Oas3; Isg15; Bst2; Rnasel; Rsad2; Top2a
leukocyte proliferation	8.49648e-12	37	Il18; Cdkn2a; Il10; Fcgr2b; Coro1a; Ada; Pycard; Slfn1; P2rx7; Itgax; Tgfb1; Itgb2; Lst1; Ccl19; Ccl5; Fyn; Csf1; Fkbp1b; Itgam; Myd88; Aif1; Clec2i; Nfatc2; Slc11a1; Cd80; Prkcd; Bax; Ccr2; Il1b; Nckap1l; Inpp5d; Dock2; Vsig4; Sash3; Lyn; Cd180; Ptpn6
regulation of anatomical structure morphogenesis	3.1628e-08	65	Cdkn2a; Eps8; Fn1; Ccl3; Rbpj; Hmox1; Ecm1; Tgfbr2; C5ar1; Fes; Hck; Dab2; Tnfrsf12a; Plxnb2; Ccl11; Anxa3; Foxp1; Stab1; Arap1; Btg1; Arpc2; Limk1; Fyn; Csf1; Fgr; Stk24; Nfe2; Coro1a; Thy1; Trpv2; C6; Ngfr; Ccl2; Ctsh; Pdpn; Ccl7; Cx3cr1; Tgfb1; Ptgis; Thbs2; Fmnl1; Csf1r; Vat1; Sulf1; Thbs1; Ccr2; Bax; Cfl1; Etv5; Il1b; Amot; Sema4d; Sp100; Sphk1; Ngef; Lst1; Bves; C3ar1; Cdc42se2; Cdc42se1; R…
cytokine metabolic process	4.35558e-08	21	Il18; Lbp; Fcer1a; Clec2i; Il10; Irf9; Cma1; Irf7; Tlr2; Ccr2; Tlr1; Tlr6; Tlr7; Rnf128; Prg4; Inpp5d; Tlr8; Myd88; Fcgr3; Il1b; Thbs1
defense response to virus	5.61013e-14	36	Ifitm3; Ifitm2; Ifitm1; Apobec1; Pycard; Rnasel; Itgax; Irf5; Zbp1; Eif2ak2; Cd37; Oas3; Oas2; Rsad2; Gm14446; Tmem173; Ccl5; Oasl2; Oasl1; Unc93b1; Cd86; Ddx58; Samhd1; Dhx58; Plscr1; Mx2; Mx1; Isg15; Tlr7; Bst2; Oas1a; Tlr8; Ifit3; Ifit2; Ifit1; Oas1f
macrophage chemotaxis	5.08967e-08	10	Ccl2; Ccl3; Cx3cr1; Ccl5; C3ar1; Thbs1; C5ar1; Myo9b; Cklf; Ptprj
mast cell activation	6.16157e-08	13	Fyb; Adora2b; Fcer1a; Cd48; Plscr1; Hmox1; Lat2; Fcgr2b; Fcer1g; Fgr; Fes; Lyn; Fcgr3
cell-cell adhesion	0.000279407	36	Cdh11; Itga4; Selplg; Pdpn; Lgals9; Ada; Cadm3; Tgfb1; Itgb3; Itgb2; P2ry12; Itgam; Thy1; Plek; Ubash3b; Ccl5; Amica1; Celsr3; Prkcd; Sulf1; Fermt3; S100a9; Adam8; Il1b; Sema4d; Cxcl13; Pdgfra; Clec7a; Bves; Cd44; Cd47; Egfr; Itga5; Lyn; Dpp4; S100a8
leukocyte cell-cell adhesion	7.00102e-08	12	Ccl5; Cd44; Itga4; Itga5; Adam8; Selplg; Fermt3; S100a9; Itgam; Il1b; Sema4d; S100a8
viral genome replication	8.59434e-08	13	Slpi; Plscr1; Ifitm1; Ccl5; Eif2ak2; Mx2; Oasl1; Oas3; Isg15; Bst2; Rnasel; Rsad2; Top2a
regulation of cellular component biogenesis	0.000264889	35	Eif2ak2; Snca; Coro1a; Fes; Pycard; Hcls1; Hck; Vill; Tgfb1; Clec2i; Trim30a; Stmn1; Arpc2; Irf8; Arpc5; Tmsb10; Capg; Plek; Mmp14; Evl; Arap1; Ccl11; Prkcd; Bax; Eps8; Pmaip1; Limk1; Tbc1d14; Nckap1l; Rap1b; Ptprj; Gpr65; Ccl19; Cxcl13; Pak1
microtubule-based process	0.00651995	35	Ccnb1; Haus8; Dnahc2; Srgap2; Espl1; Fes; Snca; Flna; Tubb2a; Tubb2b; Nav1; Tpx2; Stmn1; Gas2l3; Tuba1c; Ndc80; Sgol1; Kif23; Kif22; Ska1; Racgap1; Kif20a; Spc25; Plk1; Cenpe; Tacc3; Cenpa; Prc1; Gpsm2; Nusap1; Tubb6; Birc5; Spag5; Diap1; Uchl1
membrane invagination	8.59549e-08	9	Fcer1g; Nckap1l; Sirpa; Clec7a; Fcgr2b; Thbs1; Fcgr3; Aif1; Fcgr1
regulation of behavior	8.61326e-08	24	Ccr1l1; Pla2g7; C5ar1; Ada; Lpar1; Ccl7; Tgfb1; Ccl19; Aif1; Ccl2; Ccl3; Camk1d; Ccl5; Thbs1; Ccr2; Lyn; Lbp; Pdgfra; Nckap1l; F7; C3ar1; Gpr77; Cxcl13; Ptprj
positive regulation of cellular component organization	8.73973e-08	56	Rab8b; Ccnb1; Irf8; Sirpa; Snca; Fcgr2b; Cd14; Coro1a; Fes; Pycard; Dab2; Atpif1; Tnfrsf12a; Tgfb1; P2rx7; Plxnb2; Ccl11; Sfrp4; Ddr2; Arpc2; Limk1; Fyn; Ccl19; Hck; Plek; Ccl2; Anxa1; Evl; Camk1d; Arap1; Lcn2; Plk1; Cenpe; Bax; Cfl1; Pmaip1; Il1b; Sema4d; Cxcl13; Trpv2; Fcer1g; Nckap1l; Nusap1; Clec7a; Dock2; Rhog; Cd47; Ptx3; Ptprj; Gpr65; Cdc20; Slc11a1; Lyn; Fcgr3; Pak1; Fcgr1
protein complex subunit organization	9.69396e-08	84	Dbn1; Ccnb1; Gch1; Eps8; Haus8; Racgap1; Lima1; Ube2c; Snca; Hmox1; Gpr65; Pmaip1; Coro1a; Espl1; Kif23; Pycard; Hcls1; Irak3; Lcp1; Atpif1; Tubb2a; Tgfb1; P2rx7; Tubb2b; Cpt1a; Irf8; Tpx2; Stmn1; Sirpa; Rrm2; Tuba1c; Ndc80; Limk1; Arpc5; Cbr2; Cenph; Cyba; Trim30a; Tk1; Hck; Panx1; Capg; Plek; Kcna3; Spc25; Ccl11; Flna; Clec2i; Ehd4; Evl; Arap1; Lcn2; H2-DMa; Tacc3; Prkcd; Bax; Dab2; Fermt3; Kcn…
interleukin-1 production	1.18567e-07	13	Ccl3; Casp4; Nlrp1a; Casp1; Ccl19; Nlrp1b; Sphk1; Cma1; Arrb2; Panx1; Pycard; Il1b; P2rx7
lymphocyte differentiation	1.30379e-07	34	Cdkn2a; Lyl1; Tgfbr2; Rbpj; Adam8; Nfam1; Ada; Bcl2a1d; Tgfb1; Foxp1; Tpd52; Ccl19; Eomes; Plcg2; Rsad2; Dclre1c; Sfpi1; Anxa1; Ly6d; H2-DMa; Bax; Ccr2; Pou2f2; Axl; Batf; Nckap1l; Inpp5d; Vav1; Dock2; Sash3; Gli3; Tnfsf8; Mafb; Ptpn6
response to fungus	1.40304e-07	10	Tgfb1; Ncf1; Clec4n; Mpo; Ptx3; Cotl1; Ctsg; Tlr2; Clec7a; Myd88
lymphocyte chemotaxis	1.55761e-07	9	Ccl2; Ccl3; Ccl7; Ccl5; Adam8; Ccr2; Cxcl13; Cklf; Cxcl16
chemokine production	1.58102e-07	14	Lbp; Adora2b; Cxcl5; Il6ra; Ccl5; Eif2ak2; Csf1r; Tlr2; Tlr7; Darc; Pycard; Il1b; Myd88; Il1rl1
regulation of toll-like receptor signaling pathway	2.3273e-07	11	Lbp; Irf7; Irg1; Tlr2; Arrb2; Trim30a; Irak3; Lyn; 5430435G22Rik; Rsad2; Pik3ap1
cellular response to biotic stimulus	2.35422e-13	30	Il18; Litaf; Fcgr2b; Cd14; Ptafr; Pycard; Tgfb1; Tnfrsf1b; Irf8; Ccl2; Ccl3; Zcchc11; Cx3cr1; Lcn2; Hmgb2; Il1b; Axl; Irg1; Cd180; Plscr1; Arg1; Clec7a; Tlr2; Tlr1; Tlr6; Lbp; Lyn; Myd88; Ccl5; Ly86
T cell migration	2.7011e-07	9	Ccl2; Ccl3; Ccl5; Ecm1; Ccr2; Adam8; Pycard; Cxcl13; Aif1
myeloid dendritic cell activation	2.7011e-07	9	Batf; Lilrb3; Tgfb1; Il10; Cd37; Dock2; Tgfbr2; Pycard; Sfpi1
regulation of homeostatic process	0.00012228	30	Hmgb2; Ube2c; Snca; Adam8; Ada; P2rx7; Anxa1; Tgfb1; Itgb3; Ccl19; Foxo3; Plcg2; Fkbp1b; Thy1; Ccl3; Ubash3b; Csf1r; Bax; Tnfrsf11a; Diap1; Il1b; Lyn; Fcer1g; Nckap1l; Inpp5d; Cd44; Srebf2; Isg15; Clec4b1; Mafb
positive regulation of developmental process	3.02984e-07	68	Hpse; Ifitm1; Cdkn2a; Socs3; Socs2; Aspm; Rbpj; Hmox1; Ccnb1; Adam8; Tgfbr2; C5ar1; Fes; Ada; Hcls1; Dab2; Lpar1; Tnfrsf12a; P2rx7; Msr1; Plxnb2; Ccl11; Anxa3; Foxp1; Sfrp4; Btg1; Clic1; Ddr2; Arpc2; Limk1; Csf1; Hmga1; Eomes; Fgf18; Ngfr; Amot; C6; Ctsh; Loxl2; Cx3cr1; Tgfb1; Ptgis; H2-DMa; Ccl3; Itgb3; Bax; Thbs1; Ccr2; Ecm1; Sh3pxd2b; Hmgb2; Il1b; Sema4d; Axl; Trpv2; Sphk1; Nckap1l; Inpp5d; C3…
cell activation involved in immune response	1.11407e-10	29	Adora2b; Tyrobp; Hmox1; Fes; Ada; Pycard; Lcp1; Tgfb1; Anxa3; Ccl19; Lat2; Fgr; Batf; Eomes; Plcg2; Ccl3; Cx3cr1; Slc11a1; Ccr2; Lbp; Fcer1g; Fcer1a; Clec7a; Dock2; Myo1f; Stx11; Lyn; Cd180; Pram1
cellular response to oxygen-containing compound	4.94221e-07	52	Il18; Ccnb1; Litaf; Socs3; Il10; Rap1b; Apobec1; Ptafr; Pycard; Ucp2; Anxa1; Tgfb1; Tnfrsf1b; Rab11fip5; Mpo; Irf8; Fyn; Foxo3; Fkbp1b; Ngfr; Myd88; Mmp2; Mmp3; Ccl2; Ccl3; Zcchc11; Adcy7; Ccl7; Cx3cr1; Lbp; Pdgfra; Prkcd; Il1b; Axl; Irg1; Lcn2; Cd180; Rab31; Slc6a4; Arg1; Plscr1; Egfr; Cd14; Tlr2; Aprt; Pdk3; Hmgb2; Lyn; Got1; Pak1; Ccl5; Ly86
B cell activation	5.47057e-07	27	Cdkn2a; Lyl1; Il10; Rbpj; Fcgr2b; Nfam1; Ada; Tgfb1; Foxp1; Tpd52; Pik3cd; Plcg2; Dclre1c; Nfatc2; Lat2; Prkcd; Bax; Cd86; Pou2f2; Blnk; Batf; Nckap1l; Inpp5d; Sash3; Lyn; Cd180; Ptpn6
cardiovascular system development	5.65119e-07	74	Hpse; Il18; Ccnb1; Lyl1; Socs3; Sat1; Itga4; Rbpj; Mmp19; Hmox1; Ly6e; Adam8; Tnfaip2; Prrx1; Tgfbr2; C5ar1; Fosl1; Ecm1; Thbs1; AW551984; Ctsh; Ccl11; Anxa3; Foxp1; Stab1; Fn1; Btg1; Tnfrsf12a; Ccl2; E2f8; Pik3cg; Eomes; Sphk1; Fgf18; Nfe2; Adam19; Cited1; Amot; Bax; C6; Sfpi1; Mmp14; Nfatc1; Pdpn; Mmp2; Cx3cr1; Ptgis; Thbs2; Col14a1; Itgb3; Sulf1; Fbn1; Arhgap22; Ccr2; Adap2; Bmper; Sh3pxd2b; I…
circulatory system development	5.65119e-07	74	Hpse; Il18; Ccnb1; Lyl1; Socs3; Sat1; Itga4; Rbpj; Mmp19; Hmox1; Ly6e; Adam8; Tnfaip2; Prrx1; Tgfbr2; C5ar1; Fosl1; Ecm1; Thbs1; AW551984; Ctsh; Ccl11; Anxa3; Foxp1; Stab1; Fn1; Btg1; Tnfrsf12a; Ccl2; E2f8; Pik3cg; Eomes; Sphk1; Fgf18; Nfe2; Adam19; Cited1; Amot; Bax; C6; Sfpi1; Mmp14; Nfatc1; Pdpn; Mmp2; Cx3cr1; Ptgis; Thbs2; Col14a1; Itgb3; Sulf1; Fbn1; Arhgap22; Ccr2; Adap2; Bmper; Sh3pxd2b; I…
membrane organization	0.00386915	29	Sirpa; Flna; Fcgr2b; Adam8; Snca; Dab2; Atpif1; P2rx7; Anxa1; Vat1; Etv5; Rhog; Cd9; Rab20; Pmaip1; Bax; Thbs1; S100a9; Sh3pxd2b; Fcer1g; Nckap1l; Plscr1; Dock2; Clec7a; Aif1; Clec2i; Fcgr3; Pak1; Fcgr1
regulation of sequence-specific DNA binding transcription factor activity	0.00119943	28	Cdkn2a; Il10; Hmox1; Adam8; Nfam1; Fosl1; Pycard; Irak3; Traf1; Anxa3; Foxp1; Ddr2; Eif2ak2; Foxo3; Zcchc11; Camk1d; Sfrp4; Tgfb1; Ptgis; Tnfrsf11a; Il1b; 5430435G22Rik; Irg1; Sphk1; Flna; Tlr2; Ripk3; Myd88
negative regulation of cellular process	6.24882e-07	188	Rbbp8; Gas2l3; Cxcl13; Snca; Atpif1; Iqgap1; Pik3ap1; Top2a; Ctsh; Trim30a; Lgmn; Lpxn; Ccl19; Fyn; Cd37; Efemp1; Pik3cg; Stk24; Spp1; Ngfr; Cited1; Mx2; Atf3; Abcg1; Bub1; Cx3cr1; Cdkn3; Cenpe; Pdgfra; Bax; Thbs1; Cxcr2; Ecm1; Fignl1; Inpp5d; Slc6a4; Gadd45b; Plscr1; Egfr; Cdc42se1; Ptpro; Mafb; Has1; Slpi; Ccnb1; Hmgb2; Socs3; Socs2; Aspm; Rbpj; Pkig; Naip1; Nek6; Bicc1; Zmynd15; Fosl1; Bcat1; …
regulation of actin filament-based process	6.84853e-07	29	Cfl1; Lima1; Coro1a; Fes; Pycard; Hcls1; Hck; Clec2i; Ccl11; Cnn2; Arpc2; Limk1; Arpc5; Tmsb10; Capg; Plek; Evl; Arap1; Csf1r; Prkcd; Eps8; Nckap1l; Myo1f; Ccdc88b; Vill; Gpr65; Bst2; Pak1; Fgr
cellular membrane organization	0.00434977	28	Sirpa; Flna; Fcgr2b; Snca; Dab2; Atpif1; P2rx7; Anxa1; Vat1; Etv5; Rhog; Cd9; Rab20; Pmaip1; Bax; Thbs1; S100a9; Sh3pxd2b; Fcer1g; Nckap1l; Plscr1; Dock2; Clec7a; Aif1; Clec2i; Fcgr3; Pak1; Fcgr1
regulation of transferase activity	8.18784e-07	52	Ccnb2; Ccnb1; Cdkn2a; Il6ra; Ccnd1; Pkig; Spred1; Adam8; Lmnb1; Irak3; Snca; Dab2; Lpar1; Iqgap1; P2rx7; Iqgap3; Tgfb1; Tpx2; Ddr2; Ccl19; Slc9a3r1; Eif2ak2; Csf1; Fgr; Pik3cg; Plk1; Thy1; Tgfbr2; Ubash3b; Ccna2; Slc11a1; Pycard; Cenpe; Csf1r; Prkcd; Thbs1; Pik3r5; Tnfrsf11a; Il1b; Pdgfra; Fcer1a; Gadd45b; Egfr; Ptprj; Pak1; Ripk3; Tlr1; Tlr6; Lyn; Uchl1; Ptpn6; Taok3
antigen processing and presentation of peptide antigen via MHC class II	8.36378e-07	8	Fcer1g; H2-DMa; Fcgr2b; Ctse; Ifi30; March1; Unc93b1; Pycard
negative regulation of locomotion	1.16849e-06	23	Ifitm3; Ifitm2; Ifitm1; Srgap2; Ada; Tgfb1; Cnn2; Slc9a3r1; Stk24; Thy1; Aif1; Ccl2; Cx3cr1; Sulf1; Thbs1; Gpr77; Sp100; Timp1; Has1; Bst2; Abhd2; Cxcl13; Ptprj
response to organic cyclic compound	1.18348e-06	52	Il18; Ccl2; Ccnb1; Rbm3; Casp1; Ccnd1; Ncf2; Naip6; Naip1; Naip2; Tgfbr2; Fosl1; Ada; Irak3; Usp18; P2rx7; Cpt1a; Tgfb1; Sdc1; Plat; Il10; Spp1; Panx1; Cited1; Gm14446; Tmem173; Mmp14; Anxa1; Zcchc11; Ly6d; Pmaip1; Sell; Ccl5; Hmox1; Ccl3; Saa3; Il1b; Lyn; Irg1; Ddx58; Kcnj10; Slc6a4; Arg1; F7; Egfr; Rap1b; Akap13; Hmgb2; Diap1; Got1; Ifit3; Ifit1
response to oxygen levels	9.16321e-06	26	Ccl2; Ccnb1; Pdlim1; Casp1; Hmox1; Adam8; Ada; Ucp2; Lpar1; Tgfb1; Agtrap; Vasn; Plat; Mmp2; Mmp14; Ncf2; Loxl2; Pmaip1; Tacc3; Fndc1; Ptgis; Alas2; Slc6a4; Pdk3; Dpp4; Pak1
phagosome maturation	1.31976e-06	7	Rab20; Rab32; Rab31; Srpx; Coro1a; Rab43; P2rx7
regulation of body fluid levels	6.54066e-05	26	Hpse; Socs2; Ccnd1; Ada; Itgb3; Pdgfra; P2ry12; F13a1; Plek; Ubash3b; Evl; Efemp2; Prkcd; Thbs1; Fermt3; Serping1; Hps1; F10; Axl; Fcer1g; F7; Aprt; Pf4; Ptpro; Lyn; Ptprj
phosphate-containing compound metabolic process	1.38943e-06	150	Melk; Snca; Atpif1; Iqgap1; Iqgap3; Nme4; Ccl11; Ddr2; Ccl19; Gch1; Fyn; Pik3cg; Stk24; Gng2; Pla2g15; Plek; Nceh1; Ccna2; Arap1; Slc11a1; Efemp1; Cenpe; Bax; Thbs1; Rrm2; Fignl1; Pbk; Inpp5d; Il31ra; Plscr1; Bves; Egfr; Mx1; Dock2; Pdk3; Gpr65; Ptpro; Fam129a; Lyn; Ptprj; Myo9b; Ccnb2; Ccnb1; Map4k1; Rac2; Socs3; Ccl3; Mx2; Pkig; Ubash3b; Atp1a1; Irak3; Tpx2; Eif2ak2; Fgr; Oas2; Fkbp1b; Thy1; Nc…
regulation of anatomical structure size	0.00574456	26	Adora2b; Cfl1; Lima1; Coro1a; Hcls1; Pycard; Tnfrsf12a; Iqgap3; Clec2i; Ccl11; Arpc2; Nts; Limk1; Arpc5; Tmsb10; Capg; Plek; Evl; Tbxas1; Prkcd; Eps8; Sema4d; Trpv2; Nckap1l; Slc6a4; Vill
viral infectious cycle	1.44625e-06	14	Slpi; Ccl3; Ifitm1; Plscr1; Ccl5; Eif2ak2; Mx2; Oasl1; Oas3; Isg15; Bst2; Rnasel; Rsad2; Top2a
activation of innate immune response	7.33017e-14	25	Adam8; Tlr13; Pycard; Irak3; Pik3ap1; Trim30a; Irf7; Tlr6; Tmem173; Lbp; Cd86; 5430435G22Rik; Tlr8; Irg1; Ddx58; Dhx58; Clec7a; Tlr2; Tlr1; Arrb2; Tlr7; Unc93b1; Lyn; Myd88; Rsad2
blood coagulation	1.60993e-06	21	Hpse; Fcer1g; Ubash3b; Evl; F7; Ptprj; Efemp2; Itgb3; P2ry12; Prkcd; Fermt3; Serping1; Hps1; Pf4; F13a1; F10; Pdgfra; Plek; Lyn; Axl; Thbs1
hemostasis	2.10333e-06	21	Hpse; Fcer1g; Ubash3b; Evl; F7; Ptprj; Efemp2; Itgb3; P2ry12; Prkcd; Fermt3; Serping1; Hps1; Pf4; F13a1; F10; Pdgfra; Plek; Lyn; Axl; Thbs1
regulation of growth of symbiont in host	2.36832e-06	8	Lbp; Camp; Il10; Mpo; Irf8; Ctsg; Tlr2; Myd88
response to drug	0.00130703	25	Ccnb1; Ncf2; Ccnd1; Snca; Apobec1; Fosl1; Atp1a1; Ada; P2rx7; Cpt1a; Tgfb1; Fyn; Il10; Ccl2; Anxa1; Nfatc2; Lcn2; Ccl3; Thbs1; Il1b; Nckap1l; Slc6a4; Arg1; Tlr2; Lyn
modulation of growth of symbiont involved in interaction with host	2.36832e-06	8	Lbp; Camp; Il10; Mpo; Irf8; Ctsg; Tlr2; Myd88
response to inorganic substance	0.00236794	25	Ccnb1; Mt2; Snca; Hmox1; Apobec1; Fosl1; Ada; Ucp2; Iqgap1; P2rx7; Anxa1; Mpo; Ccnd1; Slc25a12; Loxl2; Lcn2; Thbs1; S100a9; S100a8; Crip1; Arg1; Cd9; Alox5ap; Ccl19; Sdc1
regulation of organelle organization	3.26687e-06	53	Ccnb1; Eps8; Racgap1; Lima1; Ube2c; Snca; Vat1; Apobec1; Coro1a; Fes; Cdca5; Hcls1; Pycard; Atpif1; Clec2i; P2rx7; Anxa1; Ccl11; Tpx2; Stmn1; Arpc2; Limk1; Arpc5; Ska1; Plk1; Tmsb10; Hck; Capg; Plek; Nek6; Bub1; Arap1; Tgfb1; Evl; Cenpe; Csf1r; Prkcd; Bax; Cfl1; Pmaip1; Il1b; Tbc1d14; Nckap1l; Nusap1; Myo1f; Birc5; Spag5; Pak1; Gpr65; Bst2; Vill; Ccdc88b; Fgr
regulation of multicellular organismal development	3.36478e-06	97	Iqgap3; Ctsh; Ccl11; Itgb3; Ddr2; Ccl19; Fyn; Stk24; Ngfr; Cx3cr1; Efemp1; Thbs2; Bax; Thbs1; Ecm1; Sash3; Inpp5d; Slc6a4; C3ar1; Lyn; Ccnb1; Socs2; Tyrobp; Aspm; Rbpj; C5ar1; Irak3; Foxp1; Btg1; Eif2ak2; Foxo3; Thy1; Ccl2; Ccl3; Camk1d; Lrrc17; Anxa3; Rbp1; Mafb; Axl; Amot; Ngef; Vim; Clec2i; Hpse; Ccnd1; Adam8; Srgap2; Fes; Ada; Hcls1; Lpar1; P2rx7; Tgfb1; Etv5; Nfe2; Sp100; C6; Loxl2; Sfrp4; H…
regulation of leukocyte differentiation	3.81068e-06	26	Cdkn2a; Tgfbr2; Tyrobp; Adam8; Nfam1; Runx1; Tmem176a; Ada; Hcls1; Clec2i; Itgb3; Ccl19; C1qc; Csf1; H2-DMa; Ccl3; Lrrc17; Rbp1; Ccr2; Axl; Nckap1l; Inpp5d; Sash3; Gli3; Lyn; Ptpn6
exocytosis	4.0523e-06	27	Adora2b; Gnpda1; Hmox1; Tnfaip2; Fes; Snca; Hck; P2rx7; Anxa3; Lat2; Fgr; Plek; Ccl3; Scamp5; Rab11fip5; Ccl5; Ncs1; Ccr2; Fcer1g; Fcer1a; Sytl3; Rab31; Myo1f; Stx11; Lyn; Pram1; Pak1
response to hypoxia	3.75665e-05	24	Ccl2; Ccnb1; Pdlim1; Casp1; Hmox1; Adam8; Ada; Ucp2; Agtrap; Tgfb1; Vasn; Plat; Mmp2; Mmp14; Loxl2; Pmaip1; Tacc3; Fndc1; Ptgis; Alas2; Slc6a4; Pdk3; Dpp4; Pak1
type I interferon production	4.12627e-06	11	Irg1; Ddx58; Irf7; Dhx58; Irf9; Tlr2; Tlr7; Pycard; Tlr8; Myd88; Tmem173
cell-substrate adhesion	5.31414e-05	24	Hpse; Sirpa; Adam8; Coro1a; Dab2; Tnfrsf12a; Itgb3; Itgb2; Fn1; Itgb7; Arpc2; Emid2; Csf1; Spp1; Sned1; Thy1; Mmp14; Thbs1; Axl; Epdr1; Bves; Itga2b; Itga4; Ptprj
antigen processing and presentation of exogenous peptide antigen	5.80791e-06	8	Fcer1g; H2-DMa; Fcgr2b; Ctse; Ifi30; Unc93b1; Fcgr3; Fcgr1
platelet activation	8.25057e-06	13	Fcer1g; Ubash3b; Evl; Itgb3; P2ry12; Prkcd; Fermt3; Pf4; Lyn; Pdgfra; Plek; Ptprj; Axl
regulation of cell shape	8.1827e-10	23	Fn1; Pdpn; Coro1a; Fes; Hck; Plxnb2; Ccl11; Lst1; Fyn; Fgr; Ccl2; Ccl3; Ccl7; Arap1; Fmnl1; Csf1r; Eps8; Sema4d; Bves; Cdc42se2; Cdc42se1; Diap1; Gas7
vascular endothelial growth factor production	8.71086e-06	8	Hpse; Ccl2; Adora2b; C3ar1; Sulf1; Ccr2; C5ar1; Il1b
regulation of protein complex assembly	9.16321e-06	26	Irf8; Snca; Coro1a; Fes; Pycard; Hcls1; Hck; Tgfb1; Clec2i; Trim30a; Stmn1; Arpc2; Eif2ak2; Arpc5; Tmsb10; Capg; Plek; Evl; Ccl11; Prkcd; Bax; Eps8; Pmaip1; Nckap1l; Vill; Cxcl13
lipid localization	0.000506164	23	Apol11b; Il1b; P2rx7; Msr1; Anxa1; Soat1; Gltp; Slc9a3r1; Apol9b; Apol9a; Abcg1; Prkcd; Slco2a1; Thbs1; Soat2; Tnfrsf11a; Osbpl3; Pla2g4a; Lbp; B4galnt1; Srebf2; Apol7c; Apobr
regulation of actin filament length	1.1177e-05	17	Clec2i; Ccl11; Nckap1l; Evl; Eps8; Lima1; Prkcd; Arpc5; Vill; Tmsb10; Coro1a; Cfl1; Arpc2; Hcls1; Pycard; Capg; Plek
macromolecular complex assembly	1.21404e-05	81	Ccnb1; Irf8; Haus8; Mcm2; Racgap1; Ube2c; Snca; Hmox1; P2rx7; Coro1a; Kif23; Dab2; Hcls1; Pycard; Atpif1; Tubb2a; Tgfb1; Asf1b; Tubb2b; Cpt1a; Trim30a; Soat1; Stmn1; Rrm2; Tuba1c; Arpc2; Hist2h2bb; Gch1; Arpc5; Cbr2; Clec2i; Cyba; H3f3b; Hist1h2an; Tk1; Hck; Panx1; Capg; Plek; Aif1; Ccl11; Flna; Soat2; Ehd4; Evl; Hist1h3d; Lcn2; H2-DMa; Prkcd; Bax; Fermt3; Kcnj10; Cenpa; Eps8; Sh3pxd2b; Hist1h2ag…
growth of symbiont in host	1.27484e-05	8	Lbp; Camp; Il10; Mpo; Irf8; Ctsg; Tlr2; Myd88
defense response to fungus	1.38096e-05	6	Clec4n; Ncf1; Tgfb1; Mpo; Cotl1; Ctsg
anion transport	1.38127e-05	31	Slc7a5; Racgap1; Pdpn; Snca; Il1b; P2rx7; Anxa1; Slc38a1; Slc9a3r1; Crym; Folr2; Clca1; Slc25a12; Slc37a2; Abcg1; Sfrp4; Slc11a1; Prkcd; Slco2a1; Thbs1; Slc43a2; Tnfrsf11a; Pla2g4a; P2ry6; Gabra3; Kcnj10; Slc7a8; Arg1; Slc13a3; Clcn5; Slc7a1
regulation of cellular component size	0.000220978	22	Cfl1; Lima1; Coro1a; Hcls1; Pycard; Tnfrsf12a; Iqgap3; Clec2i; Ccl11; Arpc2; Limk1; Arpc5; Tmsb10; Capg; Plek; Evl; Prkcd; Eps8; Sema4d; Trpv2; Nckap1l; Vill
organic acid transport	1.44041e-05	22	Slc25a12; Slc7a5; Pdpn; Snca; Il1b; P2rx7; Anxa1; Slc38a1; Slc9a3r1; Crym; Slc43a2; Slc11a1; Slco2a1; Thbs1; Tnfrsf11a; Pla2g4a; Folr2; Kcnj10; Slc7a8; Arg1; Slc13a3; Slc7a1
carboxylic acid transport	1.44041e-05	22	Slc25a12; Slc7a5; Pdpn; Snca; Il1b; P2rx7; Anxa1; Slc38a1; Slc9a3r1; Crym; Slc43a2; Slc11a1; Slco2a1; Thbs1; Tnfrsf11a; Pla2g4a; Folr2; Kcnj10; Slc7a8; Arg1; Slc13a3; Slc7a1
regulation of sequestering of calcium ion	1.46509e-05	13	Ccl3; Ubash3b; Tgfb1; Ccl19; Snca; Bax; Plcg2; Fkbp1b; Clec4b1; Thy1; Diap1; Lyn; P2rx7
negative regulation of sequestering of calcium ion	1.46509e-05	13	Ccl3; Ubash3b; Tgfb1; Ccl19; Snca; Bax; Plcg2; Fkbp1b; Clec4b1; Thy1; Diap1; Lyn; P2rx7
regulation of response to biotic stimulus	1.46509e-05	13	Irg1; Ddx58; Cxcl5; Dhx58; Ccl5; Zcchc11; Cd37; Pycard; Cd180; Gm14446; Tmem173; Ifit1; Ly86
regulation of hemostasis	2.22428e-05	11	Hpse; Fcer1g; Ubash3b; F7; Pdgfra; Prkcd; Serping1; Lyn; Thbs1; Plek; Ptprj
coagulation	2.73076e-06	21	Hpse; Fcer1g; Ubash3b; Evl; F7; Ptprj; Efemp2; Itgb3; P2ry12; Prkcd; Fermt3; Serping1; Hps1; Pf4; F13a1; F10; Pdgfra; Plek; Lyn; Axl; Thbs1
regulation of reproductive process	3.3672e-05	21	Ifitm3; Ccl3; Ifitm1; Eif2ak2; Slpi; Timp1; Ccl5; Plscr1; Ada; Mx2; Sulf1; Oasl1; Oas3; Isg15; Cdc20; Bst2; Rsad2; Plat; Ifitm2; Rnasel; Top2a
apoptotic signaling pathway	2.50928e-05	44	Il18; Hmox1; Fignl1; Melk; Pycard; Dab2; Atpif1; Tnfrsf12a; Apaf1; Ctsh; Tgfb1; Tnfrsf1b; Cx3cr1; Slc9a3r1; Ctsc; Fyn; Foxo3; Shisa5; Stk24; Ngfr; Sp100; Bcl2l14; Bub1; Gzmb; Lcn2; Ptgis; Prkcd; Bax; Srpx; S100a9; Mcl1; Ikbke; Pmaip1; Il1b; Thbs1; Crip1; Siglec1; Hic1; Plscr1; Cd44; Ripk3; Hmgb2; Traf1; S100a8
mast cell degranulation	2.56211e-05	8	Adora2b; Fcer1a; Lat2; Hmox1; Fcer1g; Fgr; Fes; Lyn
regulation of cell morphogenesis	2.61548e-05	33	Cfl1; Fn1; Pdpn; Coro1a; Fes; Dab2; Hck; Tnfrsf12a; Plxnb2; Ccl11; Lst1; Arpc2; Limk1; Fyn; Fgr; Stk24; Thy1; Ccl2; Ccl3; Ccl7; Arap1; Tgfb1; Fmnl1; Csf1r; Eps8; Sema4d; Trpv2; Ngef; Bves; Cdc42se2; Cdc42se1; Diap1; Gas7
regulation of cell adhesion	3.18784e-05	29	Il18; Rbpj; Adam8; Fes; Ada; Dab2; Tgfb1; Lpxn; Vav1; Arpc2; Emid2; Csf1; Spp1; Cyth4; Mmp14; Ubash3b; Ccl5; Prkcd; Thbs1; Fermt3; Il1b; Cxcl13; Nckap1l; Myo1f; Cd47; Cd44; Lyn; Dpp4; Ptprj
regulation of hydrolase activity	3.24303e-05	54	Hmgb2; Fn1; Naip1; Spred1; Ecm1; Srgap2; Stfa2; Gpr65; Myo9b; Snca; Pycard; Atpif1; Apaf1; Bcl2a1d; Ccl11; Serpinb2; Vav1; Ccl19; Oas3; Fkbp1b; Gmip; Thy1; Plek; Plxnb2; Smap2; Rhog; Pmaip1; Gzma; Arap1; Ccl5; Bax; Thbs1; Adap2; S100a9; S100a8; Serpinb1a; Nlrp1a; Serpina3g; Sema4d; Amot; Rgs17; Pdgfra; Nckap1l; Ngef; Rgs10; Plscr1; Bves; Cd44; Birc5; Serpinb6a; Serpinb6c; Dock2; Ctsh; Cxcl13
interferon-gamma production	3.2747e-05	14	Il18; Il1rl1; Slc11a1; Il10; Irf8; Eomes; Ccr2; Isg15; Tlr7; Pycard; Tlr8; Il1b; Sash3; Axl
regulation of myeloid cell differentiation	3.3672e-05	21	Clec2i; Ccl3; Itgb3; Nckap1l; Inpp5d; Tyrobp; Lrrc17; C1qc; Csf1; Adam8; Foxo3; Rbp1; Runx1; Isg15; Fes; Hmgb2; Hcls1; Mafb; 5430435G22Rik; Lyn; Pf4
organic anion transport	4.1031e-05	25	Slc25a12; Slc7a5; Pdpn; Snca; Il1b; P2rx7; Anxa1; Slc38a1; Slc9a3r1; Crym; Slc43a2; Slc37a2; Abcg1; Slc11a1; Prkcd; Slco2a1; Thbs1; Tnfrsf11a; Pla2g4a; Folr2; Kcnj10; Slc7a8; Arg1; Slc13a3; Slc7a1
macrophage activation	4.35943e-05	9	Lbp; Il1rl1; Cx3cr1; Slc11a1; Tyrobp; Thbs1; Tlr1; Snca; Aif1
viral reproductive process	3.21087e-06	19	Ifitm3; Ccl3; Ifitm1; Plscr1; Slpi; Ccl5; Zbp1; Eif2ak2; Mx2; Ripk3; Oasl1; Oas3; Isg15; Bst2; Rnasel; Rsad2; Ifitm2; Tgfb1; Top2a
symbiosis, encompassing mutualism through parasitism	3.21087e-06	19	Ifitm3; Lbp; Ifitm1; Irf8; Cxcl5; Zbp1; Ccl3; Il10; Mpo; Camp; Ncf1; Ctsg; Tlr2; Ripk3; Bst2; Myd88; Ifitm2; Tgfb1; Ccl5
viral reproduction	3.69472e-06	19	Ifitm3; Ccl3; Ifitm1; Plscr1; Slpi; Ccl5; Zbp1; Eif2ak2; Mx2; Ripk3; Oasl1; Oas3; Isg15; Bst2; Rnasel; Rsad2; Ifitm2; Tgfb1; Top2a
chromosome segregation	0.000209406	19	Nek6; Incenp; Ccnb1; Nusap1; Racgap1; Cenph; D6Mm5e; Cenpe; Spag5; Sgol1; Ska1; Plk1; Espl1; Cdca5; Bub1; Ndc80; Birc5; Spc25; Top2a
DNA packaging	0.00491246	19	Hist1h1b; Ccnb1; Nusap1; Hist1h3a; D6Mm5e; Cenpa; Hmga1; Hist2h2bb; Hist1h2an; H3f3b; Hist1h3d; Cdca5; Mcm2; Hist1h1e; Hist1h2ag; Hist1h2ab; Hist1h1a; Asf1b; Top2a
response to decreased oxygen levels	4.4749e-05	24	Ccl2; Ccnb1; Pdlim1; Casp1; Hmox1; Adam8; Ada; Ucp2; Agtrap; Tgfb1; Vasn; Plat; Mmp2; Mmp14; Loxl2; Pmaip1; Tacc3; Fndc1; Ptgis; Alas2; Slc6a4; Pdk3; Dpp4; Pak1
lipid transport	4.73196e-05	22	Apol11b; Il1b; Apol9a; Msr1; Anxa1; Soat1; Gltp; Slc9a3r1; Apol9b; P2rx7; Abcg1; Prkcd; Slco2a1; Thbs1; Soat2; Tnfrsf11a; Osbpl3; Pla2g4a; Lbp; Srebf2; Apol7c; Apobr
reactive oxygen species metabolic process	7.38137e-06	18	Irg1; Ncf1; Pmaip1; Ncf2; Duox1; Mpo; Birc3; Prkcd; Thbs1; Cybb; Pdk3; Cyba; Trim30a; Sh3pxd2b; Atpif1; Ripk3; Tgfb1; P2rx7
tissue remodeling	7.44733e-05	18	Lipa; Anxa1; Itgb3; Cdkn2a; Inpp5d; Sfrp4; Arg1; Rbpj; Itga4; Csf1r; Mmp14; Cbl; Axl; Tph1; Ccr2; Adam8; Bax; P2rx7
maintenance of location	0.000752234	18	Flna; Ccl3; Ccnb1; Spag5; Racgap1; Aspm; Cenpe; Tacc3; Sgol1; Fbn1; Plcg2; Tmsb10; Fkbp1b; Ccl19; Dbn1; Il1b; Ndc80; P2rx7
signal transduction	6.84071e-05	276	Hpse; Flna; Dhx58; Siglec1; Melk; Plcl2; Snca; Atpif1; Iqgap1; Pik3ap1; Iqgap3; Ctsh; Trim30a; Itgb3; Itgb2; Irf7; Lpxn; Ddr2; Sema4d; Arl11; Ctsc; Fyn; Ccnd1; Stk24; Ngfr; Hmha1; Gng2; Cited1; Aldh1a3; Nfatc2; Cyth4; Rab43; Ccna2; Arap1; Slc11a1; Efemp1; Pdgfra; Bax; Thbs1; Cxcr2; Ecm1; Fignl1; Ripk3; Pram1; Gabra3; Lbp; Ddx58; Inpp5d; Shcbp1; Il31ra; Plscr1; Duox1; Racgap1; P2rx7; Cdc42se2; Ple…
icosanoid metabolic process	7.31152e-05	11	Anxa1; Ncf1; Daglb; Fcer1a; Tbxas1; Alox5; Pdpn; Alox5ap; Ptgis; Pla2g4a; Hpgds
cellular component disassembly	0.00145321	17	Ccnb1; Evl; Eps8; Plek; Ddr2; Lima1; Bax; Vill; Gzma; Cfl1; Sh3pxd2b; Irak3; Lyn; Capg; Dpp4; Apaf1; Top2a
organelle fission	8.0955e-05	37	Ccnb2; Ccnb1; Rbbp8; Haus8; Racgap1; Aspm; Ube2c; Cdca3; Espl1; Cdca5; Ccna2; Cdca8; Ndc80; Nek6; Tgfb1; Tpx2; Bub1b; Sgol1; Kif23; Ska1; Aurka; Fam64a; Spc25; Bub1; Cenph; Plk1; Cenpe; Bax; Eps8; Il1b; Gimap3; Incenp; Nusap1; Flna; Birc5; Spag5; Cdc20
humoral immune response	2.99112e-06	16	Ptpn6; Cfh; Irg1; C1rb; Fcgr2b; Rbpj; C1ra; C1qc; C1qb; C1qa; Cd37; Ccr2; Serping1; H2-DMa; C6; Cfp
mitosis	8.14197e-05	35	Ccnb2; Ccnb1; Rbbp8; Haus8; Racgap1; Aspm; Ube2c; Cdca3; Espl1; Cdca5; Ccna2; Cdca8; Ndc80; Nek6; Tgfb1; Tpx2; Bub1b; Sgol1; Kif23; Ska1; Aurka; Fam64a; Spc25; Bub1; Cenph; Plk1; Cenpe; Eps8; Il1b; Incenp; Nusap1; Flna; Birc5; Spag5; Cdc20
regulation of coagulation	8.75483e-05	11	Hpse; Fcer1g; Ubash3b; F7; Pdgfra; Prkcd; Serping1; Lyn; Thbs1; Plek; Ptprj
negative regulation of response to stimulus	0.000117674	67	Tnfaip8l2; Socs3; Socs2; Ccnd1; Snca; Fcgr2b; Spred1; Ecm1; Fignl1; P2rx7; Bicc1; Ada; Irak3; Dab2; Thbs1; Cdc42se1; Tgfb1; Pik3ap1; Anxa1; Trim30a; Tnfrsf1b; Hic1; Lpxn; Slc9a3r1; Fyn; Il10; Rgs17; Ngfr; Thy1; Plek; Aif1; Ccl2; Aoah; Cx3cr1; Ccl5; Ptgis; Hmox1; Prkcd; Bax; Fbn1; Ccr2; Serping1; Sulf1; Il1b; Nxn; 5430435G22Rik; Cxcl13; Il1rl1; Irg1; Inpp5d; Dhx58; Rgs10; Cd44; Pycard; Gpr77; Ptpr…
erythrocyte homeostasis	0.000141317	15	Nckap1l; Inpp5d; Timp1; Hmgb2; Hmox1; Foxo3; Hcls1; Alas2; Isg15; Axl; Rod1; Mafb; Atpif1; Lyn; Sfpi1
positive regulation of sequence-specific DNA binding transcription factor activity	0.000123804	20	Tgfb1; Anxa3; Cdkn2a; Camk1d; Traf1; Il10; 5430435G22Rik; Eif2ak2; Sphk1; Adam8; Tlr2; Ddr2; Nfam1; Fosl1; Tnfrsf11a; Irak3; Pycard; Il1b; Myd88; Ripk3
leukocyte degranulation	1.94229e-09	14	Ccl3; Adora2b; Fcer1a; Lat2; Myo1f; Hmox1; Anxa3; Fgr; Stx11; Ccr2; Fes; Lyn; Pram1; Fcer1g
carbohydrate derivative catabolic process	0.000141146	37	Hpse; Renbp; Rac2; Gnpda1; Srgap2; Gpr65; Myo9b; Ada; Pycard; Tgfb1; Plxnb2; Npl; Lyve1; Vav1; Ccl19; Gch1; Gng2; Gmip; Thy1; Rhog; Smap2; Arap1; Ccl11; Prkcd; Adap2; Sema4d; Amot; Rgs17; Ngef; Rgs10; Bves; Cd44; Mx2; Mx1; Dock2; Chi3l3; Cxcl13
protein transport	0.000181018	82	Il18; Casp4; Ap1s2; Casp1; Il10; Slc15a3; Rbpj; Pkig; Flna; Lsr; Apobec1; Dab2; Hcls1; Pycard; Lcp1; Rab31; Tgfb1; P2rx7; Kif20a; Anxa1; Rab3il1; Clec4n; Arap1; Gpr77; Ccl19; Clec4e; Litaf; Fgr; AF251705; Rab11fip5; Sphk1; Rab43; Panx1; Snx20; Msr1; Plek; Tmem173; Ngfr; Rab8b; Rab20; Ncf1; Scamp5; Scamp2; Snx5; Slc11a1; H2-DMa; Ccl3; Tacc3; Csf1r; Fndc1; Abcg1; Rtp4; Hps1; Cfl1; Sp100; Il1b; Nup2…
amino acid transport	0.000246551	14	Kcnj10; Slc38a1; Slc7a8; Slc11a1; Arg1; Slc7a5; Pdpn; Slc43a2; Crym; P2rx7; Snca; Slc7a1; Slc25a12; Folr2
interleukin-12 production	0.000254734	9	Il10; Arrb2; Irf8; Prkcd; Thbs1; Tlr2; Tlr6; Ccl19; Irak3
response to toxic substance	0.0017015	14	Ccl2; Ccl3; Ccnb1; Slc6a4; Mt2; Arg1; Lcn2; Bax; Jak1; Sdc1; Lyn; Crip1; Pla2g4a; Ccl5
cell-matrix adhesion	0.000272858	16	Hpse; Mmp14; Itgb3; Itgb2; Sirpa; Itgb7; Itga2b; Itga4; Csf1; Adam8; Thbs1; Sned1; Thy1; Fn1; Ptprj; Epdr1
positive regulation of metabolic process	0.000288812	127	Lyl1; Snca; Rbm3; Iqgap1; Iqgap3; Cpt1a; Trim30a; Irf7; Ddr2; Ccl19; Irf8; Uvrag; Cited1; Rhog; Sfpi1; Abcg1; Ccna2; Arap1; Slc11a1; Cenpe; Thbs1; Anxa1; Pou2f2; Lbp; Ddx58; Il31ra; Slc6a4; Bves; Plscr1; Egfr; Lyn; Ccnb1; Lpin2; Ccl3; Plac8; Rbpj; Runx1; Tpx2; Foxp1; Tnfrsf1b; Eif2ak2; Fgr; Foxo3; Top2a; Tmem173; Ccl2; Ctsh; Adcy7; Camk1d; Ccl5; Cd80; Fndc1; Samd4; Tnfrsf11a; Mafb; Gadd45b; Itga5…
cell-cell adhesion mediated by integrin	0.000295984	6	Ccl5; Itga5; Fermt3; Ada; Cxcl13; Dpp4
acute inflammatory response to antigenic stimulus	0.000342814	5	Fcgr2b; Fcer1g; Fcer1a; Fcgr3; Fcgr1
serotonin transport	0.000342814	5	Fcgr3; Fcer1g; Snca; Fcer1a; Slc6a4
regulation of cell differentiation	0.000347507	80	Ifitm1; Cdkn2a; Socs3; Socs2; Ccnd1; Aspm; Rbpj; Thy1; Loxl2; Adam8; Srgap2; Nfam1; Runx1; Tmem176a; Fes; Ada; Hcls1; Dab2; Lpar1; Tnfrsf12a; Tgfbr2; Msr1; Plxnb2; Tgfb1; Itgb3; Foxp1; Vim; Btg1; Clic1; Ddr2; Arpc2; Limk1; C1qc; Csf1; P2ry12; Eomes; Tyrobp; Fgf18; H2-DMa; Rod1; Cited1; Trpv2; Sfpi1; Ccl3; Zcchc11; Camk1d; Sfrp4; Fyn; Efemp1; Lrrc17; Maf; Col14a1; Ncs1; Bax; Rbp1; Ccr2; Abcg1; Sh3…
multicellular organismal catabolic process	0.000404315	6	Mmp14; Adamts2; Mmp19; Mmp2; Mmp3; P2rx7
regulation of defense response to virus	0.000430485	8	Ddx58; Dhx58; Ccl5; Cd37; Pycard; Gm14446; Tmem173; Ifit1
regulation of antigen receptor-mediated signaling pathway	0.000457895	7	Lpxn; Thy1; Ptpn6; Nfam1; Ada; Lyn; Ptprj
establishment or maintenance of cell polarity	0.00369637	13	Nckap1l; Dock2; Ndc80; Rap1b; Cenpa; Frmd4a; Frmd4b; Gpsm2; Cfl1; Ccl19; Amot; Actr3; Myo9b
gland morphogenesis	0.00786348	13	Ccl11; Cdkn2a; Etv5; Sfrp4; Tgfb1; Arg1; Egfr; Csf1; Bax; Gli3; Tgfbr2; Sulf1; Cd44
B cell homeostasis	0.000457895	7	Nckap1l; Lilrb3; Cd44; Pik3cd; Bax; Ada; Lyn
lymphocyte migration	3.17568e-08	12	Ccl2; Ccl3; Ccl7; Ccl5; Adam8; Ccr2; Ecm1; Pycard; Cxcl13; Cklf; Aif1; Cxcl16
response to steroid hormone stimulus	0.000469026	25	Ccl2; Tgfbr2; Il10; Naip6; Naip1; Naip2; Fosl1; Anxa1; Tgfb1; Sdc1; Plat; Ccnd1; Cited1; Mmp14; Ncf2; Hmox1; Irg1; Kcnj10; Slc6a4; Arg1; F7; Egfr; Akap13; Hmgb2; Got1
lymphocyte homeostasis	2.46884e-05	12	Ccnb2; Nckap1l; Lilrb3; Tgfb1; Cd44; Pik3cd; Bax; Coro1a; Ada; Pmaip1; Lyn; P2rx7
antigen processing and presentation of peptide antigen	4.28592e-05	12	Fcer1g; Slc11a1; H2-DMa; Fcgr2b; Ctse; Ifi30; H2-T24; March1; Unc93b1; Pycard; Fcgr3; Fcgr1
neural precursor cell proliferation	0.00903438	12	Plxnb2; Tgfb1; Daglb; Shcbp1; Slc6a4; Racgap1; Aspm; Tacc3; Gli3; Melk; Dbn1; Lyn
icosanoid transport	0.000541275	6	Anxa1; Slco2a1; Tnfrsf11a; Il1b; Pla2g4a; P2rx7
fatty acid derivative transport	0.000541275	6	Anxa1; Slco2a1; Tnfrsf11a; Il1b; Pla2g4a; P2rx7
mammary gland morphogenesis	0.000558856	10	Ccl11; Cdkn2a; Etv5; Sfrp4; Tgfb1; Arg1; Csf1; Bax; Gli3; Tgfbr2
superoxide metabolic process	0.000634371	8	Ncf2; Ncf1; Tgfb1; Mpo; Prkcd; Cybb; Cyba; Sh3pxd2b
fatty acid derivative metabolic process	7.31152e-05	11	Anxa1; Ncf1; Daglb; Fcer1a; Tbxas1; Alox5; Pdpn; Alox5ap; Ptgis; Pla2g4a; Hpgds
mammary gland development	0.000647365	16	Ccl11; Cdkn2a; Etv5; Sfrp4; Tph1; Gli3; Ccnd1; Arg1; Socs2; Csf1; Bax; Aprt; Tgfbr2; Tnfrsf11a; Tgfb1; Iqgap3
detection of bacterium	0.000733053	5	Tlr2; Tlr1; Naip6; Tlr6; Naip2
negative regulation of catalytic activity	0.000741284	36	Cdkn2a; Pkig; Naip1; Spred1; Ecm1; Stfa2; Pycard; Snca; Irak3; Atpif1; Bcl2a1d; Serpinb2; Limk1; Fkbp1b; Gmip; Thy1; Ubash3b; Gzma; Plk1; Prkcd; Thbs1; Gadd45b; Serpinb1a; Il1b; Serpina3g; Sema4d; Amot; Nckap1l; Cd44; Birc5; Serpinb6a; Ptprj; Serpinb6c; Lyn; Uchl1; Ptpn6
protein import into nucleus	0.000757769	21	Arntl; Il18; Ddx58; Tacc3; Arap1; Slc11a1; Flna; Tgfb1; Pkig; Egfr; Sphk1; Tlr2; Gli3; Tlr7; Cfl1; Ccl19; Hcls1; Dab2; Il1b; Tmem173; Litaf
protein targeting to nucleus	0.000757769	21	Arntl; Il18; Ddx58; Tacc3; Arap1; Slc11a1; Flna; Tgfb1; Pkig; Egfr; Sphk1; Tlr2; Gli3; Tlr7; Cfl1; Ccl19; Hcls1; Dab2; Il1b; Tmem173; Litaf
fatty acid derivative biosynthetic process	0.000762128	8	Anxa1; Fcer1a; Tbxas1; Alox5; Ptgis; Alox5ap; Pla2g4a; Hpgds
nuclear import	0.000870146	21	Arntl; Il18; Ddx58; Tacc3; Arap1; Slc11a1; Flna; Tgfb1; Pkig; Egfr; Sphk1; Tlr2; Gli3; Tlr7; Cfl1; Ccl19; Hcls1; Dab2; Il1b; Tmem173; Litaf
regulation of catabolic process	0.000880033	42	Il10; Fyn; 1110012J17Rik; Adam8; Srgap2; Gpr65; Myo9b; Irak3; Dab2; Plxnb2; Trim30a; Tnfrsf1b; Vav1; Ccl19; Uvrag; Plk1; Gmip; Thy1; Rhog; Cpt1a; Smap2; Arap1; Ccl11; Pycard; Prkcd; Adap2; Serpinb1a; Il1b; Sema4d; Tbc1d14; Amot; Arntl; Rgs17; Ngef; Timp1; Rgs10; Plscr1; Bves; Flna; Egfr; Dock2; Cxcl13
regulation of erythrocyte differentiation	0.000887198	7	Nckap1l; Inpp5d; Hmgb2; Foxo3; Isg15; Mafb; Lyn
response to dsRNA	0.000909777	8	Ddx58; Rbm3; Zcchc11; Pmaip1; Irak3; Gm14446; Tmem173; Ifit1
spindle organization	0.000926281	11	Ccnb1; Spag5; Haus8; Racgap1; Tacc3; Tpx2; Kif23; Espl1; Flna; Ndc80; Spc25
humoral immune response mediated by circulating immunoglobulin	0.00107948	8	C1rb; C1qc; C1ra; Fcgr2b; C1qb; C1qa; Serping1; Ptpn6
interleukin-8 production	0.00107948	8	Lbp; Il6ra; Tlr2; Gpr77; Tlr7; Pycard; Il1b; Tlr8
execution phase of apoptosis	0.00440089	10	Gzma; Plscr1; Ptgis; Bax; Thbs1; Stk24; Mcl1; Lyn; Apaf1; Top2a
T cell homeostasis	0.0010852	7	Ccnb2; Nckap1l; Pmaip1; Tgfb1; Bax; Coro1a; P2rx7
response to acid	0.00588027	10	Ccl2; Pdgfra; Lgmn; Arg1; Bax; Cfl1; Nr1h4; Lyn; Mmp2; Mmp3
ion transport	0.00113625	66	Slc39a13; Slc7a5; Ccl3; Racgap1; Snca; Pdpn; Coro1a; Nsf; Atp1a1; Ada; Pla2g4a; P2rx7; Anxa1; Tgfb1; Slc38a1; Crym; Ccl19; Slc9a3r1; Slc11a1; P2ry12; Tcirg1; Plcg2; Fkbp1b; Gabra3; Steap1; Atp6v0d2; Thy1; Clca1; Slc25a12; Slc39a6; Cysltr1; Slc37a2; Nfatc1; Ubash3b; Sfrp4; Lcn2; Trpm2; Prkcd; Bax; Thbs1; Slc43a2; Fam26f; Tnfrsf11a; Abcg1; Mcoln2; Il1b; P2ry6; Lyn; Folr2; Trpv2; Slco2a1; Fcer1g; Kc…
multicellular organismal macromolecule metabolic process	0.00114243	9	Mmp14; Tgfb1; Il6ra; Adamts2; Arg1; Mmp19; Mmp2; Mmp3; P2rx7
modification by host of symbiont morphology or physiology	0.0011743	6	Ccl3; Ncf1; Cxcl5; Ccl5; Camp; Ctsg
organonitrogen compound catabolic process	0.00125501	43	Rac2; Ncf2; Dock2; Hmox1; Ncf1; Srgap2; Gpr65; Myo9b; Ada; Pycard; Plxnb2; Ccl11; Lyve1; Vav1; Ccl19; Gch1; Gng2; Gmip; Thy1; Rhog; Ctsh; Smap2; Arap1; Tgfb1; Prkcd; Adap2; Hdc; Sat1; Sema4d; Amot; Rgs17; Ngef; Rgs10; Plscr1; Bves; Cd44; Mx2; Bcat1; Mx1; Gda; Chi3l3; Cxcl13; Got1
antigen processing and presentation of peptide or polysaccharide antigen via MHC class II	4.50853e-07	9	Fcer1g; H2-DMa; Fcgr2b; Ctse; Ifi30; Thbs1; March1; Unc93b1; Pycard
response to ATP	0.00138464	5	Sell; Panx1; Il1b; P2rx7; Casp1
complement activation	0.000171534	9	Cfh; C1rb; C1ra; C1qc; C1qb; C1qa; Serping1; C6; Cfp
regulation of cellular response to stress	0.00147434	28	Cdkn2a; Spred1; Fignl1; Pycard; Dab2; Hic1; Ccl19; Eif2ak2; Hmga1; Stk24; Lmnb1; Pmaip1; Sfrp4; Taok3; Prkcd; Bax; Tnfrsf11a; Il1b; Tbc1d14; Fcer1a; Cd44; Egfr; Cdc42se1; Tlr6; Lyn; Myd88; Pak1; Mcl1
cytokine production involved in immune response	0.000307452	9	Fcer1g; Slc11a1; Il10; Hmox1; Rsad2; Tlr2; Bst2; Irak3; Sash3
cell adhesion mediated by integrin	0.000307452	9	Nckap1l; Lpxn; Ccl5; Itga5; Fermt3; Ada; Lyn; Dpp4; Cxcl13
establishment of cell polarity	0.00148127	11	Dock2; Ndc80; Rap1b; Cenpa; Frmd4a; Frmd4b; Myo9b; Cfl1; Ccl19; Gpsm2; Amot
negative regulation of cellular component organization	0.00161516	29	Ccnb1; Lima1; Fcgr2b; Apobec1; Coro1a; Snca; Irak3; Lpar1; Vim; Trim30a; Vat1; Stmn1; Cnn2; Tmsb10; Nfe2; Thy1; Capg; Mmp14; Scamp5; Evl; Arap1; Tgfb1; Plk1; Cenpe; Prkcd; Eps8; Ngef; Vill; Dpp4
protein import	0.00163118	22	Il18; Pkig; Dab2; Hcls1; Flna; Tgfb1; Ccl19; Litaf; Tmem173; Rab8b; Arap1; Slc11a1; Tacc3; Sphk1; Cfl1; Il1b; Arntl; Ddx58; Egfr; Tlr2; Gli3; Tlr7
microtubule cytoskeleton organization	0.00181666	27	Ccnb1; Haus8; Racgap1; Srgap2; Espl1; Fes; Snca; Flna; Ndc80; Kif20a; Nav1; Tpx2; Stmn1; Gas2l3; Sgol1; Kif23; Ska1; Spc25; Plk1; Cenpe; Tacc3; Cenpa; Prc1; Gpsm2; Nusap1; Birc5; Spag5
multicellular organismal metabolic process	0.00566595	9	Mmp14; Tgfb1; Il6ra; Adamts2; Arg1; Mmp19; Mmp2; Mmp3; P2rx7
endothelial cell proliferation	0.00184697	11	Mmp14; Ccl11; Loxl2; Arg1; Ccl2; Ecm1; Thbs1; Sulf1; Bmper; Hmgb2; Atpif1
cellular response to hormone stimulus	0.00202371	25	Socs3; Il10; Naip6; Naip1; Naip2; Apobec1; Ucp2; Ctsh; Tgfb1; Fyn; Foxo3; Ngfr; Ctss; Ncf2; Prkcd; Anxa1; Il1b; Irg1; Rab31; Arg1; Egfr; Aprt; Akap13; Got1; Pak1
complement activation, classical pathway	0.00225988	6	C1rb; C1ra; C1qc; C1qb; C1qa; Serping1
regulation of chromosome segregation	0.00225988	6	Ccnb1; Bub1; Racgap1; Cenpe; Spag5; Cdca5
cellular response to nitrogen compound	0.0023551	26	Rbm3; Socs3; Gm14446; Apobec1; Ucp2; Fyn; Foxo3; Ngfr; Nr1h4; Mmp2; Mmp3; Zcchc11; Prkcd; Il1b; Pdgfra; Rab31; Slc6a4; Arg1; Rap1b; Tmem173; Tlr2; Aprt; Diap1; Got1; Pak1; Ifit1
growth of symbiont involved in interaction with host	1.27484e-05	8	Lbp; Camp; Il10; Mpo; Irf8; Ctsg; Tlr2; Myd88
icosanoid secretion	0.00238564	5	Anxa1; Il1b; Pla2g4a; P2rx7; Tnfrsf11a
antigen processing and presentation of exogenous antigen	2.56211e-05	8	Fcer1g; H2-DMa; Fcgr2b; Ctse; Ifi30; Unc93b1; Fcgr3; Fcgr1
interleukin-17 production	0.00238564	5	Il18; Tgfb1; Nckap1l; Tlr2; Myd88
glycosyl compound catabolic process	0.00241038	28	Rac2; Srgap2; Gpr65; Myo9b; Ada; Pycard; Plxnb2; Ccl11; Vav1; Ccl19; Gch1; Gng2; Gmip; Thy1; Rhog; Smap2; Arap1; Adap2; Sema4d; Amot; Rgs17; Ngef; Rgs10; Bves; Mx2; Mx1; Dock2; Cxcl13
positive regulation of homeostatic process	0.00255738	9	Itgb3; Snca; Bax; Adam8; Clec4b1; Il1b; Thy1; P2rx7; Tnfrsf11a
response to organophosphorus	0.00279896	11	Sell; Slc6a4; Sdc1; Casp1; Rap1b; Plat; Fosl1; Panx1; Cited1; Il1b; P2rx7
regulation of protein complex disassembly	0.00289017	9	Ccnb1; Evl; Cfl1; Lima1; Vill; Eps8; Irak3; Capg; Plek
negative regulation of signaling	0.00310454	54	Socs3; Socs2; Ccnd1; Snca; Hmox1; Spred1; Ecm1; Fignl1; P2rx7; Bicc1; Ada; Irak3; Dab2; Thbs1; Cdc42se1; Pik3ap1; Trim30a; Sfrp4; Hic1; Lpxn; Slc9a3r1; Fyn; Rgs17; Ngfr; Thy1; Plek; Cx3cr1; Ccl5; Prkcd; Bax; Fbn1; Sulf1; Il1b; Nxn; 5430435G22Rik; Il1rl1; Irg1; Inpp5d; Dhx58; Rgs10; Slc6a4; Cd44; Pycard; Ptprj; Gli3; Arrb2; Hmgb2; Ptpro; Mcl1; Lyn; Taok3; Uchl1; Ptpn6; Bmper
negative regulation of transport	0.00371386	25	Il10; Pkig; Fcgr2b; Ada; Snca; Flna; Anxa1; Tgfb1; Cnn2; Slc9a3r1; Litaf; P2ry12; Fkbp1b; Scamp5; Sfrp4; Hmox1; Tacc3; Thbs1; Gpr77; Il1b; Sp100; Ccr2; Srebf2; Bst2; Rsad2
organophosphate catabolic process	0.00379054	34	Rac2; Ncf1; Srgap2; Gpr65; Myo9b; Ada; Pycard; Plxnb2; Ccl11; Vav1; Ccl19; Gch1; Plcg2; Gng2; Gmip; Thy1; Rhog; Ncf2; Smap2; Arap1; Prkcd; Adap2; Pla2g4a; Sema4d; Amot; Rgs17; Ngef; Rgs10; Plscr1; Bves; Mx2; Mx1; Dock2; Cxcl13
respiratory burst	4.51345e-06	7	Lbp; Ncf1; Rac2; Camk1d; Slc11a1; Mpo; Cyba
detection of biotic stimulus	8.67417e-05	7	Lbp; Clec7a; Naip6; Naip2; Tlr2; Tlr1; Tlr6
cell morphogenesis	0.00383618	60	Cdh11; Eps8; Fn1; Ccl3; Flna; Cdc42se2; Rbpj; Adam8; Srgap2; Bves; Egfr; Coro1a; Fes; Hck; Dab2; Actr3; P2rx7; Plxnb2; Ccl11; Itgb3; Foxp1; Stmn1; Lst1; Arpc2; 4930506M07Rik; Limk1; Fyn; Fgr; Eomes; Stk24; Ngfr; Thy1; Ccl2; Nfatc1; Loxl2; Evl; Ccl7; Arap1; Tgfb1; Csf1r; Fmnl1; Celsr3; Pdpn; Cfl1; Sema4d; Axl; Trpv2; Lipa; Ngef; Col18a1; Tnfrsf12a; Dclk1; Cdc42se1; Gli3; Ptpro; Diap1; Uchl1; Pak1;…
cell cycle phase	0.00391128	15	Anxa1; Nfatc1; Rbbp8; Ccnd1; Spag5; Egfr; Bcat1; Ska1; Gpr132; Dbf4; Pdpn; Cdca5; Slfn1; Aif1; Iqgap3
negative regulation of growth	0.00454417	18	Irf8; Tlr2; Cdkn2a; Mpo; Lgmn; Slc6a4; Mt2; Plac8; Camp; Socs2; Tgfb1; Ctsg; Lbp; Il10; Hspa1a; Bst2; Myd88; Ptprj
cellular response to oxygen levels	0.00509886	9	Ccnb1; Vasn; Hmox1; Fndc1; Adam8; Pdk3; Ptgis; Pmaip1; Lpar1
inflammatory response to antigenic stimulus	0.00158409	7	Fcer1g; Fcer1a; Il10; Rbpj; Fcgr2b; Fcgr3; Fcgr1
modification of morphology or physiology of other organism involved in symbiotic interaction	0.00224534	7	Ccl3; Ncf1; Cxcl5; Ccl5; Camp; Ctsg; Tlr2
actin filament bundle assembly	0.00534958	10	Arap1; Lima1; Limk1; Pak1; Gpr65; Eps8; Lcp1; Plek; Aif1; Gas7
response to peptide	0.00545376	22	Socs3; Il10; Apobec1; Ucp2; Anxa1; Fyn; Plat; Foxo3; Ngfr; Cited1; Prkcd; Il1b; Nlrp1a; Rab31; Timp1; F7; Arg1; Serpina3g; Aprt; Lyn; Got1; Pak1
fatty acid transport	0.00553661	7	Anxa1; Slco2a1; Thbs1; Tnfrsf11a; Il1b; Pla2g4a; P2rx7
mononuclear cell migration	4.1011e-05	6	Ccl2; Ccl5; C3ar1; Thbs1; C5ar1; Ptprj
cellular extravasation	0.000211801	6	Ccl2; Itgb2; Selplg; Adam8; Ccr2; Itgam
cytokinesis	0.00587369	11	Incenp; Nusap1; Plk1; Birc5; Kif23; E2f8; Racgap1; Rhoc; Prc1; Actr3; Kif20a
sphingolipid metabolic process	0.00639553	11	Acer3; Sphk1; B4galnt1; Lass6; B3gnt5; Prkcd; Bax; Cerk; Pla2g15; P2rx7; B4galt6
cellular nitrogen compound catabolic process	0.00641278	41	Rbbp8; Rac2; Dock2; Hmox1; Ncf1; Srgap2; Gpr65; Myo9b; Ada; Pycard; Apaf1; Plxnb2; Ccl11; Vav1; Ccl19; Gch1; Oas2; Gng2; Gmip; Thy1; Rhog; Ncf2; Zcchc11; Arap1; Bax; Smap2; Hspa1a; Adap2; Fen1; Sema4d; Amot; Rgs17; Ngef; Rgs10; Plscr1; Bves; Mx2; Mx1; Gda; Hdc; Cxcl13
nuclear transport	0.00646093	25	Il18; Cdkn2a; Pkig; Flna; Hcls1; Dab2; Tgfb1; Ccl19; Litaf; Cited1; Tmem173; Arap1; Slc11a1; Tacc3; Sphk1; Cfl1; Il1b; Sp100; Arntl; Ddx58; Ddx39; Egfr; Tlr2; Gli3; Tlr7
heterocycle catabolic process	0.00661777	41	Rbbp8; Rac2; Dock2; Hmox1; Ncf1; Srgap2; Gpr65; Myo9b; Ada; Pycard; Apaf1; Plxnb2; Ccl11; Vav1; Ccl19; Gch1; Oas2; Gng2; Gmip; Thy1; Rhog; Ncf2; Zcchc11; Arap1; Bax; Smap2; Hspa1a; Adap2; Fen1; Sema4d; Amot; Rgs17; Ngef; Rgs10; Plscr1; Bves; Mx2; Mx1; Gda; Hdc; Cxcl13
production of molecular mediator involved in inflammatory response	0.00225988	6	Lbp; Fcer1g; Alox5; Alox5ap; Lyn; Il17ra
response to alcohol	0.00683139	19	Anxa1; Ccl2; Spp1; Adcy7; Ccl7; Slc6a4; Ccnd1; Arg1; Ccl3; Egfr; Fyn; Il10; Apobec1; Fosl1; S100a8; Eps8; Tgfbr2; S100a9; Tgfb1
response to peptide hormone stimulus	0.00707698	21	Anxa1; Serpina3g; Lyn; Socs3; F7; Il10; Arg1; Timp1; Fyn; Prkcd; Pak1; Foxo3; Aprt; Apobec1; Plat; Ngfr; Ucp2; Cited1; Got1; Rab31; Il1b
interaction with symbiont	0.00870072	6	Ccl3; Ncf1; Cxcl5; Ccl5; Camp; Ctsg
eosinophil migration	7.65467e-05	5	Ccl11; Ccl5; Ccl7; Adam8; Ccl3
maintenance of protein location	0.00754775	11	Ccnb1; Spag5; Racgap1; Cenpe; Tacc3; Sgol1; Fbn1; Tmsb10; Flna; Dbn1; Ndc80
aromatic compound catabolic process	0.00796694	41	Rbbp8; Rac2; Dock2; Hmox1; Ncf1; Srgap2; Gpr65; Myo9b; Ada; Pycard; Apaf1; Plxnb2; Ccl11; Vav1; Ccl19; Gch1; Oas2; Gng2; Gmip; Thy1; Rhog; Ncf2; Zcchc11; Arap1; Bax; Smap2; Hspa1a; Adap2; Fen1; Sema4d; Amot; Rgs17; Ngef; Rgs10; Plscr1; Bves; Mx2; Mx1; Gda; Hdc; Cxcl13
regulation of tissue remodeling	0.00813968	7	Itgb3; Cdkn2a; Inpp5d; Csf1r; Bax; Adam8; P2rx7
nucleoside metabolic process	0.00828448	35	Rac2; Dock2; Srgap2; Gpr65; Myo9b; Atp1a1; Ada; Pycard; Plxnb2; Ccl11; Vav1; Ccl19; Gch1; Gng2; Gmip; Thy1; Rhog; Nme4; Smap2; Arap1; Tgfb1; Adap2; Adssl1; Fignl1; Sema4d; Amot; Rgs17; Ngef; Rgs10; Plscr1; Bves; Mx2; Mx1; Aprt; Cxcl13
response to purine-containing compound	0.00885545	11	Sell; Slc6a4; Sdc1; Casp1; Rap1b; Plat; Fosl1; Panx1; Cited1; Il1b; P2rx7
nucleobase-containing compound catabolic process	0.00913069	38	Rbbp8; Rac2; Ncf1; Srgap2; Gpr65; Myo9b; Ada; Pycard; Apaf1; Plxnb2; Ccl11; Vav1; Ccl19; Gch1; Oas2; Gng2; Gmip; Thy1; Rhog; Ncf2; Zcchc11; Arap1; Bax; Smap2; Hspa1a; Adap2; Fen1; Sema4d; Amot; Rgs17; Ngef; Rgs10; Plscr1; Bves; Mx2; Mx1; Dock2; Cxcl13
osteoblast proliferation	0.00580805	5	Hpse; Lrrc17; Itgb3; Eif2ak2; Fignl1
plasma lipoprotein particle organization	0.0099809	5	Pla2g7; Mpo; Soat1; Soat2; Abcg1
